# Supplementary material for: Cancer cell type-specific derepression of transposable elements by inhibition of chromatin modifier enzymes
Source: Commun Biol. 2025 Jul 3;8:992. doi: 10.1038/s42003-025-08413-0 (PMC12229592; doi:10.1038/s42003-025-08413-0)
Supplement: Supplementary file 4 — Supplementary Data 1-10 [file 42003_2025_8413_MOESM4_ESM.xlsx]

## Sheet: Supplementary Data 1
Supplementary Data 1: Number of differentially expressed TE subfamilies by inhibition of CMEs as shown in Supplementary Figure 2b.
Cell line	Treatment	Downregulated	Upregulated
GP5d	DNMTi	1	3
	HDACi	2	10
	SETDB1i	18	31
	DNMTi-HDACi	9	41
	DNMTi-SETDB1i	8	111
	HDACi-SETDB1i	92	88
Gp5d p53-KO	Treatment	Downregulated	Upregulated
	DNMTi	2	21
	HDACi	6	20
	SetDBi	18	26
	DNMTi-HDACi	33	71
OE19	Treatment	Downregulated	Upregulated
	DNMTi	0	14
	HDACi	26	28
	SETDB1i	35	53
	DNMTi-HDACi	33	74
	DNMTi-SETDB1i	36	43
	HDACi-SETDB1i	44	41
LNCaP	Treatment	Downregulated	Upregulated
	DNMTi	4	7
	HDACi	15	30
	SetDBi	35	64
	DNMTi-HDACi	11	73
LNCaP p53-KO	Treatment	Downregulated	Upregulated
	DNMTi	11	24
	HDACi	7	21
	SetDBi	32	69
	DNMTi-HDACi	11	69

## Sheet: Supplementary Data 2
Supplementary Data 2: Fold-change (Log2) for TE subfamilies differentially expressed in at least one CME treatment in at least one cell line shown in Figure 1c (treatment vs vehicle-treated cells from the same cell, absolute Log2FC > 2.5 and adjusted p-value < 0.05).
TE_subfamily	GP5d DNMTi	GP5d HDACi	GP5d SETDB1i	GP5d DNMTi-HDACi	OE19 DNMTi	OE19 HDACi	OE19 SETDB1i	OE19 DNMTi-HDACi	GP5d p53-KO DNMTi	GP5d p53-KO HDACi	GP5d p53-KO SETDB1i	GP5d p53-KO DNMTi-HDACi	LNCaP-1F5 DNMTi	LNCaP-1F5 HDACi	LNCaP-1F5 SETDB1i	LNCaP-1F5 DNMTi-HDACi	LNCaP-1F5 p53-KO DNMTi	LNCaP-1F5 p53-KO HDACi	LNCaP-1F5 p53-KO SETDB1i	LNCaP-1F5 p53-KO DNMTi-HDACi	TE Class		Columns
MER9a1	1.69198	3.23315	0.183056	5.09775	0.409008	3.79613	0.785928	4.32033	0.172411	1.22093	0.325809	2.63934	2.97015	4.48162	-0.58837	4.70363	2.62297	3.63407	-0.485239	3.90778	LTR		TE subfamily	TE subfamily in TEtranscript annotation
HERV-Fc1-int	0	0	0	2.51633	8.57859	2.80566	-0.127037	8.42186	8.90034	0	0.848743	8.45614	0	3.19732	1.53792	7.51672	3.35731	3.34559	0.907087	5.68532	LTR		TE class	TE class in TEtranscript annotation
LTR12	1.47742	4.12627	2.40871	6.63089	0.357157	2.57921	1.17261	5.51326	1.80479	3.54662	0.734699	5.54382	0.609647	3.80985	0.448105	4.52888	1.84223	2.92996	0.720121	4.50638	LTR
LTR12D	1.03912	1.3914	-0.195836	6.00578	1.79707	2.75875	1.52633	5.8223	2.89593	2.73629	0.273554	6.1102	1.26651	2.81585	1.04782	5.29824	2.38114	2.54884	0.176971	5.21543	LTR
LTR12C	0.377052	2.61638	0.170161	5.02829	1.36854	2.81762	0.110969	5.50176	1.39417	2.19013	-0.610669	4.61115	1.39623	2.99392	1.16189	4.62131	2.56938	3.44853	1.13193	4.76079	LTR
HERV-Fc2-int	0	0	0	0.793783	1.89115	-2.52406	-2.98945	4.0849	6.37885	0.484584	-0.600852	5.86072	0	3.03146	-0.385662	6.2259	4.02946	3.2144	1.99468	5.48293	LTR
HERV9NC-int	0.768598	1.88351	-0.579762	5.30384	2.39233	4.82663	-0.292069	6.92379	1.42268	2.26986	-0.624641	5.033	1.58749	3.30159	-1.47735	4.15569	1.7866	3.51264	-0.524691	4.04364	LTR
LTR1B0	0	-1.75934	-2.72206	3.4954	3.46697	-0.220717	1.69768	7.02988	-0.464942	-3.12065	-2.06368	2.30394	1.96532	-1.77823	-2.25244	4.17638	6.5397	0.262128	0.147764	7.33289	LTR
LTR44	1.32573	2.49022	3.08859	4.59768	0.135431	2.58677	1.50914	3.95836	1.01126	1.29444	1.09828	2.82755	1.07911	0.648109	-1.2108	4.44472	3.52528	2.11943	-0.106698	4.6374	LTR
HERV9-int	0.654812	2.4212	-0.683319	5.12839	1.01413	1.84118	0.775405	5.62267	1.43149	3.2869	0.0705863	5.84926	0.154092	4.26227	1.74062	5.54731	1.17186	2.76135	1.17483	4.22453	LTR
HERV9N-int	0.0637994	1.14081	-0.181412	3.62996	0.229045	1.25725	1.47672	4.29259	1.92866	3.15278	1.20287	5.4264	-0.826165	2.54037	1.07582	3.64479	-0.826662	1.61011	-0.166476	3.6389	LTR
LTR76	0.378616	3.63166	-0.12318	3.59088	0.463982	1.20164	0.377492	3.54161	0.413391	3.53584	-0.547005	2.38119	0.560313	2.43282	1.89854	3.50366	1.96435	3.52605	2.09667	3.34288	LTR
LTR1C	0	0	0	3.79176	0.590396	1.81922	0.599706	2.66719	1.01481	0.667566	0.452995	3.45983	0	0	-0.331741	3.04529	3.27369	4.45591	2.26061	5.4411	LTR
HERVK13-int	-0.57709	1.09378	2.25377	0.966814	0.0225864	3.32521	3.01331	3.87902	0.103954	0.87976	2.72133	2.51746	-0.844595	1.40372	1.63912	2.09787	0.0960527	1.06437	1.98635	2.84444	LTR
LTR7Y	1.5243	-1.06744	-0.864432	-0.306275	4.61707	3.43521	0.0361017	5.48034	2.1966	0.592333	-1.48851	0.00186077	-0.257967	1.09549	2.99061	3.21031	-0.524445	0.013813	1.14928	3.42031	LTR
LTR22	0	0	0	0.610918	-2.41101	0	-0.580123	-0.928407	1.40429	3.00028	2.8773	1.84436	0	0	0	2.22668	4.41401	3.72569	2.93359	4.48106	LTR
LTR1F2	0	0	0	-0.106367	0.752725	2.09346	2.48792	1.54448	2.66886	1.82933	2.75236	2.3533	0	0	4.48942	2.77557	0	-2.75863	0	-1.08131	LTR
LTR12_	0.805946	1.32972	1.42388	5.46567	0.251043	-0.0748098	0.362912	2.56047	1.4959	1.65679	0.819941	5.36063	1.40623	1.87381	-0.260513	3.73716	1.29938	1.45633	-0.0434621	4.43068	LTR
LTR12E	0.0669115	-0.102552	0.853691	3.47629	0.31921	0.181554	0.622471	4.20705	0.909906	0.303133	-0.262939	3.36192	0.753902	1.15617	-0.40297	2.80674	1.22509	1.29941	0.373434	3.2584	LTR
LTR10B	0	0	0	-1.9306	2.52627	3.33313	2.15469	2.81788	0	-0.755992	-0.591645	-0.179125	0.592712	-1.45567	-3.93051	-1.59139	0.407189	-1.14361	-3.11709	-1.56426	LTR
LTR47B4	0	0	0	0.0575931	-0.052629	0.214041	0.687847	1.12592	0.426662	1.4603	0.562216	2.82026	0	0	3.41374	4.08437	2.3511	2.89484	0	4.49056	LTR
LTR54	0.96938	1.04983	2.30554	3.63288	0.43109	1.35937	1.18598	2.92854	1.45862	1.46211	1.00978	3.01473	0.491109	1.76337	1.01653	2.79663	0.123434	0.999863	0.748689	2.00192	LTR
LTR57-int	0	0	0	5.01595	0.315251	2.23461	1.34636	2.8516	0.706204	1.23361	1.07358	2.53695	0	0.487064	-0.63881	2.01086	0.520888	1.29965	-0.483777	2.61987	LTR
HERVL18-int	0.68749	-0.0702781	0.925847	2.36824	0.762623	-1.03833	-1.01975	0.39849	1.66405	0.459102	0.197869	2.55262	2.15464	3.62291	2.10754	6.04142	0.145498	0.577646	-0.863324	3.30483	LTR
LTR12B	0.52029	1.82141	0.0276907	4.51261	-0.364229	-0.292579	0.138553	3.60143	0.849334	1.28668	0.215356	3.69148	0.0380596	0.826265	0.181661	2.32739	-0.0381854	0.898384	0.443093	2.55278	LTR
LTR22B1	0	0	0	-0.0708971	0.0455389	-3.18217	-3.11857	-4.19874	-0.608827	-0.486851	-0.949666	-0.854411	0	0	1.11791	3.64051	0.917728	1.43651	0.0720076	0.460106	LTR
MER76-int	0	0	0	2.06134	-0.575967	-1.40039	-0.902517	3.53928	1.7814	0.0468478	0.36267	2.75858	0	0	1.1806	4.82138	-0.462236	0.48507	0.356556	5.15741	LTR
HERV1_LTRc	0	0	0	-3.26516	0.857331	-0.298718	3.10012	-0.217091	-0.309615	0.317105	0.538124	-2.01462	0	0	1.41258	3.16503	0	0.497584	0	3.32332	LTR
HERVKC4-int	0	0	0	-2.30312	-0.214159	1.67763	1.06899	1.73937	-1.13878	-1.01264	-0.789085	-0.973927	0	-1.17144	-2.58013	-1.18576	-3.90491	-2.95497	-2.52488	-0.388222	LTR
MER130	0	0	0	0.0950954	0.313909	0.428071	0.389292	-0.225971	1.43382	2.69941	3.4222	2.48596	0	0	-2.81988	-0.286377	0	0.490936	0	1.60997	DNA
MER97d	0	0	0	0	0	0	-1.52277	-0.802764	0	2.21224	2.61255	3.06763	0	0	0.977456	-0.264548	2.35109	2.33001	0	3.76072	DNA
L1P	0	0	0	0.723406	-0.203933	0	-1.56184	1.76036	0	2.20449	1.88835	3.33821	0	0	-1.98226	2.27137	-0.418953	4.5057	0.41303	4.9447	LINE
MLT1F1-int	-0.156583	-0.36484	-0.384883	-1.25573	-0.553187	-2.51654	-2.13748	-3.48966	-0.967659	-1.13312	-2.07745	-3.52053	0	-0.360346	-0.300847	0.206399	0.38699	0.938309	0.932612	0.382621	LTR
LTR23-int	0	0	0	0	1.702	0.0413566	2.61724	4.30186	-1.19611	0.115833	0.459727	1.93235	0	0	0.45893	2.6979	-2.3822	0.358713	0.930868	2.39872	LTR
HERV-Fc1_LTR1	0	0	0	0.849948	1.00124	-1.49527	-0.297352	2.07561	2.73864	1.27414	1.589	3.39462	0	0	1.53792	4.26002	0.153552	0.293343	0	1.32746	LTR
HERVI-int	2.74163	-0.699702	-0.599027	3.17763	0.611425	0.874868	0.936597	1.16697	2.87688	-0.275406	0.269957	0.626071	1.12951	0.176678	-1.53783	1.62137	0.996547	-0.0321575	-1.12733	2.22144	LTR
LTR73	0	0	0	1.04584	-0.555117	1.46709	0.702706	1.18058	1.69085	2.31605	2.90189	2.62943	0	0	-0.326773	3.38664	1.91651	-0.31584	-0.458223	1.27926	LTR
MamGypsy2-I	0.620956	-0.156959	0.871044	2.61726	0.312474	-0.121502	-0.420391	2.48844	0.160142	-0.427123	-0.118156	1.87967	0.126267	1.66659	0.0445818	3.53235	0.505	0.693994	-0.361363	3.36565	LTR
HERV1_LTRa	0	0	0	-0.101981	0.0506913	0.568135	1.7172	-1.19992	0.703213	1.68556	2.53999	0.772515	0.533977	1.56097	6.59029	1.92918	0.203435	0.040671	4.05375	1.35483	LTR
HUERS-P2-int	-0.800053	0.090581	-1.94181	-0.157315	1.13307	0.870063	-0.170147	1.20866	-0.245823	-0.403901	-1.717	-1.23665	0	1.526	-1.42846	2.75813	1.53785	2.6184	-0.283533	3.02934	LTR
LTR18A	0	0	0	0.390893	-0.676742	-0.768406	-0.861946	-0.477208	1.74658	0.934248	1.43484	2.10752	0.327328	1.34727	0.735868	4.18169	1.28429	-2.6862	1.12603	3.52825	LTR
LTR3B	0	0	-2.55167	-3.84839	-0.486888	-0.782838	0.46058	-1.08202	0.0476379	-1.23131	-0.459944	-1.18241	2.4688	-1.3011	-0.0504118	0.898091	3.803	0.41122	-0.210612	0.209797	LTR
LTR81	0	0	0	0.761897	-0.217049	-0.357669	-3.14568	-1.04524	0.533836	0.373172	-0.19518	2.47455	0	0	0	5.83792	1.36853	-0.516806	-1.50397	3.3184	LTR
HERV1_LTRd	0	0	0	0	0	0	1.81726	-1.51695	0	-1.05048	0.501169	-3.44434	0	0	3.53665	2.94326	-1.39796	0.201564	-0.364461	-1.17402	LTR
LTR108d_Mam	0	0	0	-1.40612	0	0	-0.672041	1.37437	0	3.13478	-0.600851	4.51609	0	0	0	0	0	-0.470927	0	2.78922	LTR
MER34D	0	0	0	1.164	0.364711	0.317474	2.5504	-0.146235	-0.394277	-0.382429	0.938216	-0.730606	0	2.23275	2.94857	1.55092	-2.88226	0.501524	1.33951	-0.744812	LTR
ORSL	2.15945	2.70646	2.47736	2.72396	0.0195469	0.418903	0.603557	0.15381	-0.00989564	0.265353	0.518263	0.691976	-0.402543	0.32221	-0.627953	0.850446	0.0174211	0.246958	-0.393552	0.961723	DNA
Tigger17	0	0	0	4.40645	-0.347874	1.43653	0.845391	0.876374	0.337401	2.02192	2.07869	1.13978	0.646004	-0.0183492	-2.80341	-1.11829	0.0151578	0.23183	-0.938977	-1.0988	DNA
MamTip3	0.424171	0.954296	2.80121	1.64772	0.220497	0.512513	0.952457	0.448691	0.292341	0.620689	1.26335	0.568257	0.524855	3.14173	1.52389	1.36317	0.6961	1.43887	1.08292	0.729118	DNA
Charlie12	0	0	0	0	0.0200275	0	-0.964361	1.32092	0	0.0299038	-3.34962	-1.1932	0	0	-2.41152	-1.41777	0	-2.07544	0	-3.80673	DNA
MER133B	0	0	0	0	0	0	-2.99887	-3.51878	0	-1.72852	-0.436643	-1.92686	0	0	0	0	0	0	0	0	DNA
Mam_R4	0	0	0	-0.817788	-0.703596	-2.04589	-2.61167	-2.73205	0.187928	0.213779	0.584229	-0.189819	0	0.495585	1.05195	0.570985	-0.0822882	-0.486051	-1.86976	-1.18804	LINE
ERV24B_Prim-int	0.807271	1.49862	3.13436	2.32139	0.146206	0.856426	2.76636	1.36224	0.624749	1.25426	1.95942	1.03162	0.344386	1.25009	1.06749	1.46225	-0.621542	0.572448	1.24628	0.198694	LTR
HERV1_I-int	0	0	-2.65144	-1.11381	0.424961	-1.06302	2.09566	-0.31545	-0.484291	-1.16242	0.104391	-2.17642	0	2.16325	1.97351	4.54136	1.20909	1.66849	1.69094	2.14845	LTR
HERVE-int	-0.243444	-0.397542	0.648763	0.129877	-0.540745	-1.72934	-3.069	-2.76757	0.000784325	-0.408795	-0.837555	-1.26951	0.417009	1.15465	0.16862	0.901693	0.631131	0.687222	0.750599	0.236015	LTR
HERVH48-int	0	0	0	-0.223336	1.09436	2.0363	0.586094	4.2579	0.688726	0.784899	0.0789186	2.69226	-1.04799	-0.0537571	-1.96558	1.34316	-0.523868	-0.294087	-1.63555	0.899083	LTR
LTR14C	-2.49513	1.37051	-2.39918	2.17375	0.812707	0.550832	0.257281	0.978556	0.74622	2.67691	-0.0747011	3.15813	0	0	-1.33126	1.9948	-1.7458	0.664733	-1.1458	1.33147	LTR
LTR38	0	0	0	2.09404	-0.464674	1.90474	2.26537	1.1297	0.519027	1.08897	1.90052	1.4132	0	1.56946	4.39813	1.85236	-1.75591	-0.196377	2.62327	1.20072	LTR
LTR3B_	0	0	0.0279125	1.41801	0.236274	-0.560849	0.338816	0.0726865	1.60561	0.816549	1.68579	2.78496	0	0	1.86644	0.198388	0.906175	-0.22122	2.50805	1.02257	LTR
MamGypLTR3	0	0	-0.0603286	2.90829	0.13814	0.462557	0.264787	0.423019	1.344	1.16827	1.14408	3.03297	0.863185	0.70524	-0.559703	0.311568	0.184934	0.148507	-0.394656	0.769398	LTR
MER72B	0	0	0	1.04215	0.180811	0.12293	0.830347	1.24904	2.01295	2.03118	3.17004	3.73404	0	0	2.04472	1.14756	-1.47406	1.14593	1.18947	1.62533	LTR
MER83C	0	0	0	-1.43341	1.97663	2.03014	3.08597	2.99395	0	-0.141303	-0.123762	0.684995	0	0	2.38095	2.37983	-1.30629	-0.377693	-0.0621439	-0.787154	LTR
HERVFH19-int	0	0	0	-2.78157	0.374234	1.22358	1.57813	0.78038	0.111246	0.172777	1.36621	0.32782	0	0	2.72902	2.26703	0.577243	0.22848	0	0.235614	LTR
LTR108e_Mam	0	0	0	-0.948582	-0.437087	0	-0.97468	0.00659953	0	3.11555	2.23455	4.27113	0	0	0	0	0	1.45716	0	0	LTR
LTR109A2	0	0	0	0	0	0	1.86696	3.29101	0	0.484584	1.77674	4.89641	0	0	0	0	0	0.488673	0	0	LTR
LTR13_	0	0	0.749561	1.58938	0.228955	0.881627	0.579283	0.688469	0.176692	1.58877	-0.345231	0.565142	0	1.07076	3.28018	0.958077	1.26912	1.05813	3.48583	1.29529	LTR
LTR21B	0	0	0	-3.06312	1.02153	-0.640086	1.93802	0.0611642	-0.636432	-0.608779	-0.0131429	-0.744901	0	-0.885118	-0.833652	-0.872735	-2.63703	-2.03115	-1.33666	-0.0819303	LTR
LTR26E	0	0	0	-1.12573	0.363296	-0.438856	1.59808	-0.00881613	0.39161	-1.28066	1.057	-1.31496	0	0	3.09311	0.825063	1.89869	-0.911951	4.23175	-0.198159	LTR
LTR38-int	0	0	0	0.214507	0	0	3.3004	2.7816	0	0.136028	0.974836	1.51769	0	0	1.11809	-1.11915	0.13537	0.829404	1.17785	-0.509414	LTR
MER34C	0	0	0	3.8127	-0.304794	-0.626965	0.408063	-0.440509	0.872579	-0.203734	1.38076	2.85729	0	0	-1.86866	-0.10542	-1.99481	-0.46237	-0.248165	0.692637	LTR
MER51D	0	0	0	0.563516	1.1765	1.02668	2.67375	0.898016	0.550486	0.955544	1.38474	0.544482	0	0.873742	2.84701	1.2858	-1.43728	-0.319413	1.57592	-0.835306	LTR
MLT1M-int	0	0	0	0	0	0	3.34352	0	0	0	4.28308	0.0506504	0	0	0	0	0	0	0	0	LTR
PRIMAX-int	0	0	0	-2.8011	1.34662	1.91411	3.65115	1.56499	-0.129807	0.971417	1.48831	0.33766	0	0	0.454545	-1.62652	-0.505581	-0.0431678	0.0929762	-0.831275	LTR
FordPrefect	-1.56137	-0.199129	-3.86422	-2.4845	0.621691	0.113298	0.0766143	0.398	0.0825439	0.607079	-1.33454	0.141621	1.14454	1.73058	1.93654	0.0828874	1.1129	-0.440989	1.72931	-0.128466	DNA
MER75	1.01763	-0.11784	-0.217945	2.60334	0.0070727	0.153714	-0.817279	1.34235	0.269512	-0.416138	-0.810012	1.63005	-0.000718187	1.12132	-0.0972677	0.774987	0.856717	0.81417	0.0369143	1.28344	DNA
Eulor6D	0	0	0	-2.13481	0	0	2.18185	1.43931	-0.533778	-2.03128	-1.11807	-1.90473	0	0	0.113735	1.01601	1.1341	-3.11881	-0.568071	-1.18623	DNA
MamRep38	-0.966238	-1.21037	-2.75773	-1.40248	-0.106293	-0.635613	-0.796916	-0.567292	-0.428673	-0.600081	-1.13672	-0.980917	0.386617	-0.0304005	0.057307	-0.39184	0.667242	-0.20452	0.174635	-0.236266	DNA
L1MEj	-0.000612152	-1.45309	-2.6481	-2.04638	-0.168885	0.0830032	-0.368176	0.5911	-0.258607	-0.907392	-1.34668	-1.17462	-0.382288	-0.227238	-0.588793	-0.0351109	-0.0424121	-0.0280431	-0.623465	0.00911848	LINE
L1P4e	0	0	0	0.452681	0.247234	-0.783446	-0.0928491	-0.112821	-0.0328357	0.376819	-1.69838	-0.336139	0	-0.010114	-3.21776	-0.312454	0.29327	1.33218	-0.512836	0.115364	LINE
X1_LINE	0	0	0	0	0	0	-4.14266	0.00108866	0	-2.48408	-1.53079	-1.11199	0	0	0.340043	0.962093	0	-2.29052	0	0	LINE
CR1-8_Crp	0	0	0	0	0	0	0.909936	-0.0894547	0	0	-0.93493	-4.1207	0	0	0	0	0	1.4571	0	0	LINE
LTR38C	0	0	0	-0.65644	-0.699285	0.0434186	2.10065	2.16204	2.21689	2.01355	2.3457	2.96117	0.624602	0.793863	1.99493	0.290139	-0.76432	-0.492804	0.718656	-0.758427	LTR
HERV30-int	0	0	0	-0.755042	-0.516719	-1.5664	-0.0671437	-1.73518	0.392815	-1.95178	-1.59294	-2.56093	0	0	1.02869	0.238056	-0.725496	-1.32355	0.0539039	-1.85789	LTR
LTR25	-0.759373	-3.30068	-0.588725	-1.39818	-0.346595	-1.76088	-0.921448	-2.33716	0.0302637	-1.67803	-0.393457	-1.94548	0.45267	-1.80568	-1.05292	-1.53861	-0.340312	-0.974805	-0.509931	-0.935726	LTR
LTR45	0	1.51957	2.47018	2.99459	-0.678343	0.0485129	-0.498604	-0.59704	1.04605	2.12297	1.5179	1.76906	0	1.33237	0.523176	0.792111	-1.64767	0.649691	-0.353498	0.668749	LTR
MER41E	-0.00146236	1.36846	2.55593	2.05248	-0.189223	1.91118	2.36049	2.01543	-0.186299	0.989583	1.28567	1.20383	-0.422242	1.77375	1.88401	1.6209	0.293284	1.3885	2.29051	2.19933	LTR
MER9B	0	0	0	-0.910978	-0.715178	-1.94253	-2.72945	-1.57025	0.416102	-1.33497	-2.11762	-2.031	0	-1.17838	-0.154555	-1.95943	0.403827	-1.71167	-1.20566	-1.43373	LTR
HERVH-int	0.729644	-0.644729	-0.880193	-0.263021	2.47015	1.66006	-0.829148	3.16175	2.05919	0.648158	-1.35798	0.121537	-0.373358	-0.280198	1.09779	1.24406	0.0697266	0.294346	1.00887	1.83219	LTR
HUERS-P3-int	-0.390227	-1.403	-0.825401	-1.04799	-0.541472	-2.05874	-2.37474	-2.63184	-0.0150989	-1.07931	-0.753696	-1.86829	0.467635	0.0341243	-1.61861	-0.437458	0.685827	-0.758774	-1.78474	-0.663189	LTR
LTR30	0	0	0	-0.608702	-0.350508	-1.80834	-1.26417	-2.40605	0.481756	-1.81919	-1.33883	-3.31597	0	-0.551622	-1.09488	-0.512779	-0.973848	-0.295997	-0.363061	-0.566046	LTR
MER34B-int	0.721113	0.342891	0.285597	0.344088	-0.196695	-0.956243	-2.91552	-2.23824	0.222642	-0.601403	-1.92029	-2.43601	0.335975	0.198041	0.726859	-0.247134	0.797588	0.716855	1.02122	-0.217482	LTR
MER41C	0	0	0	0.161805	0.322697	1.71113	1.77096	2.59764	1.41847	0.429967	1.69616	1.46036	0.104668	-0.0147422	1.2676	0.63985	0.810576	0.785409	1.57381	1.46257	LTR
MER48	0.141234	0.544013	0.575516	1.91235	1.07785	0.747209	0.799705	2.3908	1.54029	1.03725	0.308561	2.27488	0.475471	2.26241	0.654983	2.70425	1.2794	1.12169	-0.578125	2.29233	LTR
MER61E	0	0	0.322624	-0.832712	-0.561936	-2.20289	-2.42797	-3.14984	0.276854	-1.20933	-0.641146	-1.91543	0.393589	-1.36291	-0.384723	-0.401553	0.345014	-0.413274	-1.37601	-1.80234	LTR
HERVIP10F-int	0.931346	0.105078	0.39624	0.965584	1.58105	0.661209	1.97318	2.52813	0.605902	0.0215925	0.712752	0.603684	-1.65897	-0.686278	-1.80259	0.398783	0.0800654	-0.0155852	-0.0592968	1.34287	LTR
LTR12F	1.27112	0.106232	1.4854	3.36095	0.288255	0.0581133	0.795507	1.97927	0.812561	-0.0410785	0.678957	2.3061	-0.32957	0.882587	0.553824	1.29482	0.250697	0.0481615	0.423694	1.32562	LTR
LTR47A2	0	0	0	3.00849	0.469985	1.65561	1.34467	1.56385	0.218084	1.6928	0.58003	0.88248	0	1.2474	-0.207924	0.719335	-0.208649	0.992048	-0.0720646	0.48416	LTR
MER65D	0.353324	0.736963	0.601171	2.29755	-0.190425	1.14801	0.95008	2.74783	0.305988	1.37182	0.371614	2.36871	0.177717	1.08921	-0.387656	0.813796	-0.287676	0.483526	-0.334698	0.096378	LTR
MLT1E1A-int	0	0	0	-0.62438	-0.627738	-3.2582	-1.84163	-2.49996	0.701991	-0.441892	0.27127	-0.791285	0	-0.495731	-0.937984	-1.40262	-0.0745153	-0.0410668	-1.43713	-1.01128	LTR
HERVE_a-int	0.00585812	-1.28775	-1.65842	-0.462244	2.59209	-0.179382	-0.35982	1.14086	1.09431	-0.930937	-0.558222	-0.933578	0.674433	0.8586	0.310787	1.91856	0.474391	0.847241	0.520809	1.22928	LTR
LTR10F	0	0	0	-0.11785	0.761172	0.979655	1.73676	3.0502	0.457766	0.684736	0.494112	1.13213	0.513246	0.925512	2.09473	0.105412	0.527865	-0.291906	1.84963	-0.0645011	LTR
LTR16D	0.240701	0.0450568	0.454184	2.20496	0.0862846	-1.27312	-0.839542	0.387642	0.0930392	-0.0517363	-0.202027	2.52741	0.554723	0.540426	-0.556369	0.581668	1.8156	1.36815	1.20484	1.34711	LTR
LTR1C1	0	0	0	-0.0953611	-0.229383	1.86555	0.871771	0.619845	1.20108	1.57756	1.52305	1.50092	0	0	1.94054	0.901067	2.61659	2.07468	0.740929	2.09265	LTR
LTR75B	0	0	0	-0.934201	0.572551	0.805668	2.68812	1.67519	-0.176009	-0.153974	0.835036	0.181347	0	0	0.443723	2.05488	-2.07731	-0.818082	-0.762448	0.793167	LTR
MER41-int	0.0971668	0.287554	-0.570544	2.21624	0.0166331	1.16505	0.773014	3.95605	0.242218	0.34907	0.302286	1.26816	0.457339	1.40036	0.286378	2.48061	-0.251155	1.35632	-0.151245	2.15123	LTR
MER41D	0	0	1.81021	4.63859	0.645409	0.995579	0.682098	1.91374	0.616569	0.365428	0.685264	1.34175	-0.150783	0.0941149	0.731999	1.15712	0.609856	1.27337	1.51472	1.93655	LTR
MER52-int	0	0	0	-0.625001	-0.0730226	-1.16918	0.636803	2.07753	0.649216	1.09742	1.0283	2.70138	0	0	0.398036	1.62938	1.27276	-0.161052	0.00421822	2.48765	LTR
MLT1H1-int	0	0	0	-0.61845	0.091452	0.0273991	0.698899	0.27607	1.46219	1.36666	2.32408	2.24139	0	-0.0339207	-0.532716	0.848173	-1.30411	-0.894877	-2.97346	-0.0408414	LTR
MLT1L-int	0	0	0	3.49076	1.12403	1.11632	1.5992	0.385295	0.953605	0.716955	2.22534	0.302299	0	0	-0.810107	-1.15305	-0.196536	-0.863039	-1.45046	-0.244062	LTR
MST-int	0	0	0	-4.40233	0.413277	0.852225	1.38113	1.08047	0.453164	0.361114	1.78039	0.188582	0	-1.3505	-0.213586	-2.37674	-2.29272	-0.727068	0.886146	0.18836	LTR
MSTB1-int	-0.592107	0.861999	2.65738	0.527745	-0.647214	-0.604959	0.659797	-1.33028	-1.04941	-0.0067479	0.491473	-1.53857	-0.256472	-0.600539	0.882869	-1.56637	-0.0558307	-0.333873	1.49436	-0.736613	LTR
HERVIP10FH-int	0.133948	0.244204	0.480119	0.63545	0.355887	0.390276	0.742469	3.2214	0.496915	-0.161949	0.420897	1.41827	-1.7694	-0.66218	-0.690768	-0.084586	-0.616	-0.59229	-0.365587	0.630794	LTR
HERVK11D-int	0	0	0	1.45377	1.06604	-1.88404	-0.294778	0.120755	1.53435	1.14617	0.538178	0.629899	-0.334832	1.64743	-2.56995	1.72869	1.40083	1.37852	0.668644	-0.570533	LTR
HERVL32-int	0	0	0	0.709396	0.511444	-0.133387	-0.573415	1.57176	0	0.952968	2.31343	3.18589	0	0	0	0	0	-2.43057	0	-2.23827	LTR
HUERS-P3b-int	0.334474	0.277712	-1.84529	0.128265	-0.355768	0.135562	0.0460329	-0.536259	-0.0632328	-0.0596507	-0.21021	-0.0568331	-0.725955	-1.25554	-2.59421	-1.24574	-0.0378373	-0.198789	-1.82727	-0.21416	LTR
LTR10B1	0	0	0	3.19983	0.410332	-0.515652	1.75119	0.55818	0.683976	-0.622652	0.19076	0.0254173	1.02575	-0.238855	-1.37151	1.40689	1.33428	-0.448815	-1.74508	1.3706	LTR
LTR28B	0	0	0	-0.0360159	-0.167558	-0.242005	0.806304	0.169652	1.72172	0.7854	0.8328	1.29973	0	0	1.17336	0.337933	-0.57478	0.761115	2.56595	1.46702	LTR
LTR3	0	0	0	2.34119	0.967265	0.0314191	0.661812	0.281071	0.232978	-1.27132	-0.0230575	-1.86321	0	0	0.837728	-0.193118	2.48107	2.36869	4.02586	1.07223	LTR
LTR43-int	0	0	0	0.663402	-0.981764	-1.11827	0.482465	-2.48676	-0.0430865	0.504578	0.93034	-0.088919	0.0184424	1.08205	2.6988	0.990356	0.657392	-0.0590233	2.34846	-0.378239	LTR
LTR57	0	0	0	-0.810228	0.648976	1.41222	2.72387	1.33396	-0.0306479	0.430697	1.49545	0.631126	0	0	1.13535	0.1938	0	1.74444	0	-0.35571	LTR
LTR9B	-0.187424	-0.213754	0.917019	-0.129162	0.770463	0.114514	-0.0363056	1.98232	0.516449	0.380679	0.53272	0.664879	0.907231	-1.18372	-2.2085	-0.272191	0.70047	-1.79371	-3.31323	-0.406891	LTR
MamRep1151	0.562323	0.436236	2.50599	0.840666	-0.454151	-0.3279	0.258698	-0.623198	-0.420313	-0.0320155	0.459713	0.306127	-1.25219	-1.64726	-0.896827	-1.52115	-0.766068	-1.44762	-0.809202	-1.60715	LTR
MER61B	0	0	0	-0.186837	-0.422961	-0.234305	0.522472	0.621442	0.577852	0.494176	0.308945	1.53976	0	0.657023	0.389423	2.15005	1.34436	-0.801667	-0.909772	2.53928	LTR
MER74B	-0.408351	-0.75404	-2.77521	-0.937884	0.264209	-0.597554	-0.346835	-0.452593	0.405344	-0.311776	-0.898577	-0.767071	0.8502	-0.143324	-1.58649	0.317658	1.37157	-0.198604	-1.45981	0.0493132	LTR
MER74C	0	0	0	-1.90605	0.97825	0.1989	1.44514	2.53875	-0.263213	-0.651451	1.01562	1.3576	0	-1.33063	-2.02551	-1.09218	0.493412	-0.0992087	-1.9611	0.289117	LTR
MER83	-0.119647	-1.8751	2.73022	-0.91292	-0.240769	0.415288	1.43077	-0.00688292	-0.0625047	-0.0775624	0.924261	-0.159362	-0.00109928	-1.23652	1.36862	-1.56822	0.285206	-0.609941	1.57737	-1.251	LTR
MER83B	0	0	0	1.50654	-0.741734	0.0985364	-0.569088	2.21304	-0.207209	-0.570416	-0.273602	0.873083	0	0	1.18178	1.74988	-0.579286	-1.4732	-0.636323	3.2086	LTR
MER84-int	0	0	0	-0.147118	0.786286	0.250812	1.93624	-0.531855	-2.78286	0.579958	1.40264	-0.555449	0	0	0.737554	-1.43334	0	-0.339248	0	1.37014	LTR

## Sheet: Supplementary Data 3
Supplementary Data 3: Percentage of derepressed TE loci by inhibition of CMEs or SETDB1 KO shown in Figure 2b, and Supplementary Fig. 6c.
Cell line	Treatment	Percentage of TE class				Total derepressed TE loci					Columns
		DNA	LINE	LTR	SINE						TE class	The class of the TE in telescope annotation
GP5d	DNMTi	6.25	15.625	40.625	37.5	32
GP5d	HDACi	10.9344	21.8688	25.2485	41.9483	503
GP5d	SETDB1i	10.5925	28.0072	19.2101	42.1903	557
GP5d	DNMTi-HDACi	9.03955	23.1638	41.4602	26.3364	2301
GP5d	DNMTi-SETDB1i	7.02758	30.5874	17.3391	45.046	10658
GP5d	HDACi-SETDB1i	0.750503	46.4214	4.33828	48.4898	5463
OE19	DNMTi	6.27737	31.8248	39.562	22.3358	685
OE19	HDACi	6.89589	34.7851	19.3123	39.0067	5235
OE19	SETDB1i	6.83264	37.8514	17.5882	37.7278	16187
OE19	DNMTi-HDACi	6.30605	34.4782	22.5148	36.701	20964
OE19	DNMTi-SETDB1i	6.72495	26.855	14.6156	51.8045	8922
OE19	HDACi-SETDB1i	5.27377	20.8263	12.5966	61.3033	2977
GP5d p53-KO	DNMTi	7.76031	26.8173	38.1139	27.3084	1018
GP5d p53-KO	HDACi	8.29876	36.8603	22.8907	31.9502	2892
GP5d p53-KO	SETDB1i	7.85373	44.3383	17.9999	29.8082	14439
GP5d p53-KO	DNMTi-HDACi	7.16287	41.0819	26.7089	25.0464	27489
A375	SETDB1-KO	5.60579	33.8156	42.6763	17.9024	553
LNCaP-1F5	DNMTi	3.0303	18.1818	48.4848	30.303	119
LNCaP-1F5	HDACi	8.76623	23.0519	28.8961	39.2857	616
LNCaP-1F5	SETDB1i	4.47309	13.4193	7.69522	74.4124	2638
LNCaP-1F5	DNMTi-HDACi	5.52486	34.6532	36.3106	23.5114	3258
LNCaP-1F5 p53-KO	DNMTi	9.1195	28.7736	20.4403	41.6667	635
LNCaP-1F5 p53-KO	HDACi	8.30224	35.0746	26.7724	29.8507	1071
LNCaP-1F5 p53-KO	SETDB1i	3.83965	12.2088	6.53391	77.4177	7682
LNCaP-1F5 p53-KO	DNMTi-HDACi	6.20347	34.574	32.5227	26.6998	6044

## Sheet: Supplementary Data 4
Supplementary Data 4: Number of LINEs and LTRs with p53RE elements. Expressed TEs with p53REs were stratified into five grades from least to most likely p53REs with transactivation potential using p53retriever shown in Fig. 3g.
TE Class	significance	id	Class
			0	1	2	3	4	5
LINE	insig	GP5d p53-KO DNMTi-HDACi	47769	13480	3892	701	110	6
LINE	sig_down	GP5d p53-KO DNMTi-HDACi	1299	260	80	15	1	NA
LINE	sig_up	GP5d p53-KO DNMTi-HDACi	6989	3198	1047	161	29	4
LINE	insig	GP5d DNMTi-HDACi	3574	806	242	31	4	NA
LINE	sig_down	GP5d DNMTi-HDACi	187	23	11	2	NA	NA
LINE	sig_up	GP5d DNMTi-HDACi	429	92	22	4	2	NA
LINE	insig	OE19 DNMTi-HDACi	45423	12760	3580	648	93	5
LINE	sig_down	OE19 DNMTi-HDACi	1835	387	133	14	3	NA
LINE	sig_up	OE19 DNMTi-HDACi	4775	1943	641	101	18	NA
TE Class	significance	id	Class
			0	1	2	3	4	5
LTR	insig	GP5d p53-KO DNMTi-HDACi	16100	4568	1738	290	88	21
LTR	sig_down	GP5d p53-KO DNMTi-HDACi	562	147	55	13	3	NA
LTR	sig_up	GP5d p53-KO DNMTi-HDACi	4937	1678	583	172	32	11
LTR	insig	GP5d DNMTi-HDACi	1908	497	182	49	13	3
LTR	sig_down	GP5d DNMTi-HDACi	111	20	18	1	1	NA
LTR	sig_up	GP5d DNMTi-HDACi	703	182	45	24	5	NA
LTR	insig	OE19 DNMTi-HDACi	15980	4388	1643	344	75	14
LTR	sig_down	OE19 DNMTi-HDACi	746	204	84	20	5	NA
LTR	sig_up	OE19 DNMTi-HDACi	3200	1081	398	106	22	6

## Sheet: Supplementary Data 5
Supplementary Data 5: Fold-change (Log2) for TE subfamilies differentially expressed by SETDB1i/SETDB1-KO in at least one cell lines shown in Figure 6a (treatment vs vehicle-treated cells from the same cell, absolute Log2FC >1.5 and adjusted p-value < 0.05).
TE_subfamily	GP5d SETDB1i	OE19 SETDB1i	GP5d p53-KO SETDB1i	LNCaP-1F5 SETDB1i	LNCaP-1F5 p53-KO SETDB1i	A375 SETDB1i-KO	TE class			Columns
FordPrefect	-3.86422	0.0766143	-1.33454	1.93654	1.72931	0.404635	DNA			TE_subfamily	TE subfamily in TEtranscript annotation
Tigger17b	0	-2.06515	-1.68971	-1.52754	-1.69493	0.0879784	DNA			TE class	TE class in TEtranscript annotation
MamTip3	2.80121	0.952457	1.26335	1.52389	1.08292	-0.080923	DNA
MER136	0	-1.00219	0.383257	-4.26037	-3.44494	1.18107	DNA
Tigger17	0	0.845391	2.07869	-2.80341	-0.938977	-0.313159	DNA
Charlie12	0	-0.964361	-3.34962	-2.41152	0	-1.07305	DNA
Charlie17	-1.30647	-0.67884	-0.980998	-1.34024	-1.7225	-0.278978	DNA
Eulor9A	0	-0.159859	1.7658	1.61042	5.5654	-0.70231	DNA
HSMAR1	2.11252	0.379592	0.114827	1.08802	0.909371	-0.102676	DNA
MamRep1894	0	-0.658561	-0.109241	1.82857	0.467496	0.1731	DNA
MamRep38	-2.75773	-0.796916	-1.13672	0.057307	0.174635	-0.256166	DNA
MER126	0	-0.47713	-0.734667	-0.783056	-0.878106	1.67617	DNA
MER130	0	0.389292	3.4222	-2.81988	0	-1.64816	DNA
MER6A	-0.0491332	-1.80059	-0.445948	0.522685	0.629015	0.227126	DNA
MER97a	0	-0.037875	-0.424758	3.18405	1.18157	0.907814	DNA
MER99	0	0.216531	-0.248413	-3.26643	-2.7878	0.0577756	DNA
ORSL	2.47736	0.603557	0.518263	-0.627953	-0.393552	0.441974	DNA
Tigger10	1.14874	0.0062504	0.0335672	-1.44892	-1.5575	-0.0356032	DNA
Tigger11a	0	-0.325336	-0.160996	-2.03871	-1.1627	-0.665193	DNA
Tigger3d	0	0.364536	-0.223569	-1.44226	-2.43775	-1.19394	DNA
Tigger4	0.170503	-0.11735	0.0922448	-1.62111	-0.710602	-0.174999	DNA
MER124	0	-1.55311	0.967855	0.700192	0.33134	-0.46339	DNA
L1M3de	-2.17116	-2.29019	-1.74379	-1.52614	-0.43178	-0.0559568	LINE
L1P4e	0	-0.0928491	-1.69838	-3.21776	-0.512836	0.142199	LINE
L1P5	0	-0.115781	0.81282	-3.30471	-2.21847	0.138512	LINE
Mam_R4	0	-2.61167	0.584229	1.05195	-1.86976	0.00322609	LINE
CR1-L3A_Croc	0	0.446015	-0.37472	-3.64843	-1.40597	-0.00604558	LINE
L1M2b	0	-1.45868	-1.43953	-0.276104	-2.32883	-0.641431	LINE
L1M3b	-1.56234	-1.37602	-2.01863	0.699385	0.571222	-0.22174	LINE
L1M3e	0.120893	0.326862	0.163208	-1.11707	-2.58497	0.378294	LINE
L1M6B	-0.0802646	-1.75496	-0.782355	-0.283476	0.266216	-0.257963	LINE
L1ME3E	1.6896	0.107336	0.129941	0.997823	0.547571	-0.189594	LINE
L1MEg2	0	0.359521	0.463216	1.53901	1.79248	-0.666599	LINE
L1MEj	-2.6481	-0.368176	-1.34668	-0.588793	-0.623465	-0.196454	LINE
L1P4d	0	0.401623	-2.11513	1.24945	0	1.04918	LINE
L1PA2	0.636781	-0.52927	0.85662	-0.874079	-1.62853	-0.0271895	LINE
X1_LINE	0	-4.14266	-1.53079	0.340043	0	-2.44922	LINE
HERVIP10F-int	0.39624	1.97318	0.712752	-1.80259	-0.0592968	0	LTR
HERVK11D-int	0	-0.294778	0.538178	-2.56995	0.668644	0	LTR
MLT1M-int	0	3.34352	4.28308	0	0	0	LTR
HERVK13-int	2.25377	3.01331	2.72133	1.63912	1.98635	-0.0761138	LTR
HERV1_LTRa	0	1.7172	2.53999	6.59029	4.05375	1.4854	LTR
LTR38	0	2.26537	1.90052	4.39813	2.62327	0.0424057	LTR
MER41E	2.55593	2.36049	1.28567	1.88401	2.29051	0.0572333	LTR
ERV24B_Prim-int	3.13436	2.76636	1.95942	1.06749	1.24628	0.481355	LTR
HERV1_I-int	-2.65144	2.09566	0.104391	1.97351	1.69094	0.424344	LTR
HUERS-P3-int	-0.825401	-2.37474	-0.753696	-1.61861	-1.78474	-0.0170351	LTR
HUERS-P3b-int	-1.84529	0.0460329	-0.21021	-2.59421	-1.82727	0.0687783	LTR
LTR10F	0	1.73676	0.494112	2.09473	1.84963	0.23472	LTR
LTR1B0	-2.72206	1.69768	-2.06368	-2.25244	0.147764	3.2586	LTR
LTR1F2	0	2.48792	2.75236	4.48942	0	-0.68302	LTR
LTR26E	0	1.59808	1.057	3.09311	4.23175	-0.89754	LTR
LTR38C	0	2.10065	2.3457	1.99493	0.718656	1.17615	LTR
LTR76	-0.12318	0.377492	-0.547005	1.89854	2.09667	1.5668	LTR
MamGyp-int	0	-1.50384	0.713128	-1.55214	-2.02581	-0.048108	LTR
MER41C	0	1.77096	1.69616	1.2676	1.57381	0.149611	LTR
MER51D	0	2.67375	1.38474	2.84701	1.57592	-0.809766	LTR
MER52C	-0.109121	2.05132	0.797292	1.78507	1.93919	-0.0660226	LTR
MER87	0	2.44159	1.67121	1.75559	2.03446	0.937817	LTR
ERV24_Prim-int	0.412002	1.91074	1.96431	-0.969506	-0.295858	-0.310107	LTR
ERVL-int	-0.232236	0.640627	1.13882	-2.01638	-1.5698	-0.243036	LTR
HERV15-int	0	2.27219	0.0317993	0.0951111	-0.576828	3.15294	LTR
HERV9-int	-0.683319	0.775405	0.0705863	1.74062	1.17483	6.37984	LTR
HERVH48-int	0	0.586094	0.0789186	-1.96558	-1.63555	-0.371307	LTR
HERVIP10B3-int	1.86242	-0.875105	-0.171875	0.0368276	-0.0317205	1.81239	LTR
HERVK-int	-1.64344	-1.01847	-0.213031	-2.02901	-0.89462	0.16454	LTR
HERVK22-int	-0.713518	-1.86307	-0.87508	-1.50868	-0.727842	0.445005	LTR
HERVKC4-int	0	1.06899	-0.789085	-2.58013	-2.52488	2.42386	LTR
HUERS-P2-int	-1.94181	-0.170147	-1.717	-1.42846	-0.283533	-0.0803247	LTR
LTR06	0	1.75922	1.02141	0.921886	2.23663	-0.744296	LTR
LTR10B	0	2.15469	-0.591645	-3.93051	-3.11709	-0.557537	LTR
LTR10B1	0	1.75119	0.19076	-1.37151	-1.74508	0.259783	LTR
LTR12	2.40871	1.17261	0.734699	0.448105	0.720121	4.99289	LTR
LTR12D	-0.195836	1.52633	0.273554	1.04782	0.176971	3.89562	LTR
LTR13_	0.749561	0.579283	-0.345231	3.28018	3.48583	0.595523	LTR
LTR22A	-1.82106	-2.04664	-1.27685	-0.447427	0.855405	2.12914	LTR
LTR26	1.09639	0.210364	0.155956	1.78868	1.91328	0.604082	LTR
LTR2C	1.56771	-1.92249	-0.274152	0.885536	0.675705	0.434942	LTR
LTR3B_	0.0279125	0.338816	1.68579	1.86644	2.50805	0.164323	LTR
LTR43	-2.06255	1.88105	-0.207726	0.490817	0.175465	0.846322	LTR
LTR43-int	0	0.482465	0.93034	2.6988	2.34846	0.137131	LTR
LTR43B	0	2.24465	2.05996	1.82456	1.02278	-0.319603	LTR
LTR44	3.08859	1.50914	1.09828	-1.2108	-0.106698	-0.3365	LTR
LTR45	2.47018	-0.498604	1.5179	0.523176	-0.353498	-0.197935	LTR
LTR47B2	0	2.02714	1.08737	1.3666	1.68069	0.514834	LTR
LTR54	2.30554	1.18598	1.00978	1.01653	0.748689	3.54355	LTR
LTR9B	0.917019	-0.0363056	0.53272	-2.2085	-3.31323	0.30436	LTR
MER34B-int	0.285597	-2.91552	-1.92029	0.726859	1.02122	-0.308766	LTR
MER34D	0	2.5504	0.938216	2.94857	1.33951	-0.396292	LTR
MER57E3	0	-2.06119	0.827312	0.297946	1.83434	0.571479	LTR
MER61C	1.92707	-0.524309	0.0104076	1.58076	-0.195439	0.56654	LTR
MER70-int	-1.60218	-0.395424	-0.857675	-1.87393	-0.860047	-0.239121	LTR
MER74B	-2.77521	-0.346835	-0.898577	-1.58649	-1.45981	-0.319445	LTR
MER83	2.73022	1.43077	0.924261	1.36862	1.57737	-0.306282	LTR
MER95	0	-0.223917	-0.309215	-1.88768	-2.15002	-0.341165	LTR
MER9B	0	-2.72945	-2.11762	-0.154555	-1.20566	-0.00645895	LTR
MLT1-int	0	-1.09111	-0.181086	-2.60927	-2.72637	-0.419252	LTR
MLT1C-int	0	1.3053	1.65212	-1.24526	-1.80388	0.353987	LTR
MLT1F1-int	-0.384883	-2.13748	-2.07745	-0.300847	0.932612	-0.185631	LTR
MLT1F2-int	0	0.748843	-1.24523	-1.74637	-1.69446	-0.068155	LTR
MLT1H1-int	0	0.698899	2.32408	-0.532716	-2.97346	0.644142	LTR
MLT1L-int	0	1.5992	2.22534	-0.810107	-1.45046	-0.101373	LTR
MLT2C2	0	0.234617	0.59899	1.8027	2.27462	0.0998811	LTR
PABL_A-int	0.12257	1.4845	0.29557	2.19604	2.19756	0.535097	LTR
HERV1_LTRb	0	1.69504	1.94366	1.71697	0.89517	0.938079	LTR
HERV1_LTRc	0	3.10012	0.538124	1.41258	0	-0.971819	LTR
HERV3-int	1.65442	-0.193027	-0.00294413	-0.991455	-0.638167	-0.0580683	LTR
HERV30-int	0	-0.0671437	-1.59294	1.02869	0.0539039	-0.0858522	LTR
HERV4_I-int	1.6887	0.299665	0.499541	0.415493	1.29798	-0.0280369	LTR
HERV9N-int	-0.181412	1.47672	1.20287	1.07582	-0.166476	5.29185	LTR
HERV9NC-int	-0.579762	-0.292069	-0.624641	-1.47735	-0.524691	2.13912	LTR
HERVE-int	0.648763	-3.069	-0.837555	0.16862	0.750599	-0.111967	LTR
HERVE_a-int	-1.65842	-0.35982	-0.558222	0.310787	0.520809	0.381172	LTR
HERVFH19-int	0	1.57813	1.36621	2.72902	0	-0.0606938	LTR
HERVI-int	-0.599027	0.936597	0.269957	-1.53783	-1.12733	0.785312	LTR
HERVIP10FH-int	0.480119	0.742469	0.420897	-0.690768	-0.365587	2.97422	LTR
HERVK3-int	-1.86674	-0.241669	-0.584813	-1.04558	0.521127	-0.10978	LTR
HERVL18-int	0.925847	-1.01975	0.197869	2.10754	-0.863324	0.551571	LTR
HERVP71A-int	0	1.85319	0.785256	1.54048	1.23426	-0.763239	LTR
LOR1-int	-0.805471	-1.33247	-0.597858	-1.6494	-1.29407	-0.159803	LTR
LOR1b	1.71907	1.14423	0.244753	0.851012	0.470574	-0.17784	LTR
LTR101_Mam	-1.41514	-1.68896	0.00507566	-0.509153	-0.843953	0.205574	LTR
LTR102_Mam	1.52924	0.37088	0.891299	1.32185	2.19061	0.741576	LTR
LTR105_Mam	0	-0.500532	-0.905228	1.75847	1.36369	0.985757	LTR
LTR10B2	0	0.0905949	-0.737892	-1.82359	0.799749	3.75754	LTR
LTR12_	1.42388	0.362912	0.819941	-0.260513	-0.0434621	3.42249	LTR
LTR12C	0.170161	0.110969	-0.610669	1.16189	1.13193	2.15963	LTR
LTR16	-0.503539	-2.27143	0.242998	0.016404	-0.0941227	0.115829	LTR
LTR16A	-1.01512	0.532229	0.428049	1.2186	1.5932	0.0307896	LTR
LTR16B1	-0.620516	-2.30037	-0.359773	-1.30122	-1.35772	-0.214465	LTR
LTR19-int	0	1.04772	0.318318	2.2752	1.05689	0.592383	LTR
LTR1A1	-1.3337	-1.67753	-0.0426663	-1.45504	-0.621508	-0.0469889	LTR
LTR1B	1.87963	-0.231156	0.819885	-0.771143	0.1854	0.264486	LTR
LTR21A	-1.07768	-1.93226	-1.36181	0.0858653	-0.484283	0.0179064	LTR
LTR21B	0	1.93802	-0.0131429	-0.833652	-1.33666	1.09603	LTR
LTR22	0	-0.580123	2.8773	0	2.93359	-0.937826	LTR
LTR22B1	0	-3.11857	-0.949666	1.11791	0.0720076	0.527663	LTR
LTR23	0.192267	0.769505	-0.0270746	1.61898	0.930117	0.122797	LTR
LTR23-int	0	2.61724	0.459727	0.45893	0.930868	1.82462	LTR
LTR24B	1.82226	0.888786	0.78274	1.16523	-0.167688	0.391751	LTR
LTR24C	0	2.45265	0.533731	1.64121	1.01719	0.42737	LTR
LTR25-int	0.91013	0.505845	1.55677	0.591909	0.213437	0.154494	LTR
LTR26C	2.33111	0.832099	1.2109	0.836484	0.452227	0.496641	LTR
LTR28B	0	0.806304	0.8328	1.17336	2.56595	-0.277917	LTR
LTR29	1.79332	0.239798	0.595397	0.0427246	-0.48105	-0.101506	LTR
LTR3	0	0.661812	-0.0230575	0.837728	4.02586	-0.120504	LTR
LTR31	1.1767	-0.20608	-0.305051	1.80151	0.835998	0.318341	LTR
LTR33C	-0.861787	0.458217	-0.478163	1.21052	1.05661	1.58833	LTR
LTR35	0	-1.38829	-2.06985	-1.37969	-1.09693	-0.267541	LTR
LTR38-int	0	3.3004	0.974836	1.11809	1.17785	-0.342409	LTR
LTR3B	-2.55167	0.46058	-0.459944	-0.0504118	-0.210612	0.0561643	LTR
LTR40A1	0	-0.0707004	-0.670814	-1.5707	-2.01538	-0.318619	LTR
LTR45B	1.09754	0.687346	-0.454597	1.51955	0.199862	0.206564	LTR
LTR45C	0.118444	0.614547	0.0323348	-0.132996	0.0579895	2.75285	LTR
LTR47B3	0	1.5878	-1.54697	0.287809	-0.255244	0.0285651	LTR
LTR50	1.6689	-0.379798	0.139497	-0.81905	-0.858647	-0.0989173	LTR
LTR51	0	2.02158	1.02998	1.32304	-0.240668	0.789879	LTR
LTR53-int	1.87649	0.758857	0.81487	0.0574635	0.0754651	-0.29313	LTR
LTR55	0	0.721541	0.527403	2.08192	0.00435875	1.88932	LTR
LTR57	0	2.72387	1.49545	1.13535	0	0.682465	LTR
LTR5A	-0.403941	-1.6818	-0.796094	-0.965999	-1.11552	-0.192763	LTR
LTR60B	0	1.51205	-0.248995	0.595269	0.0218991	-0.551715	LTR
LTR68	0	1.68844	0.362139	0.486119	0.615359	-1.16632	LTR
LTR6A	2.37682	1.26872	0.724572	1.47753	1.06779	0.31761	LTR
LTR7	1.28376	-0.0903193	-0.199798	1.97851	1.30887	0.694961	LTR
LTR73	0	0.702706	2.90189	-0.326773	-0.458223	0.361478	LTR
LTR75B	0	2.68812	0.835036	0.443723	-0.762448	-0.498601	LTR
LTR7B	2.30287	0.921476	0.504985	1.26341	0.90047	0.174521	LTR
LTR7C	2.49333	0.708299	1.18435	1.28977	1.01593	0.524949	LTR
LTR7Y	-0.864432	0.0361017	-1.48851	2.99061	1.14928	0.364849	LTR
LTR81	0	-3.14568	-0.19518	0	-1.50397	0.346351	LTR
LTR82A	-0.40933	0.608606	0.392071	1.65325	0.739005	-0.358974	LTR
MamGypLTR1c	0.184013	1.13946	0.343773	0.450288	1.83765	0.0987365	LTR
MER31B	-0.0420543	0.499462	0.829455	0.405136	1.60422	-0.471376	LTR
MER34C_	0	1.7014	0.679929	1.112	-0.0843246	-0.671195	LTR
MER41D	1.81021	0.682098	0.685264	0.731999	1.51472	0.606232	LTR
MER4A	-2.0256	-0.15561	-0.832267	-0.33598	-0.448223	0.151899	LTR
MER4D1	-0.135897	0.325191	-0.293118	0.636744	0.839205	1.64468	LTR
MER51C	0.0774119	-1.13222	-0.596512	-0.0888611	0.154524	2.3723	LTR
MER51E	0.181573	1.72811	-0.0669006	1.10088	0.122335	0.559948	LTR
MER54B	0	-1.63963	-0.0487933	-0.862774	1.41254	-0.512241	LTR
MER57C2	1.5336	1.32816	-0.0301282	1.70909	0.638908	-0.0418524	LTR
MER57E1	0	0.933769	1.21623	1.68986	2.24748	0.0384751	LTR
MER57F	1.67268	-1.82377	0.167797	-0.652583	0.157098	-0.20987	LTR
MER61E	0.322624	-2.42797	-0.641146	-0.384723	-1.37601	-0.498487	LTR
MER61F	0	1.6442	-0.984834	-0.237741	0.608621	0.384906	LTR
MER65C	0	1.39462	1.12894	1.20137	1.68316	-0.128548	LTR
MER66A	0	0.143706	0.932334	2.35587	0.822718	0.862533	LTR
MER66B	-0.775475	-1.5624	-0.0163664	-1.22328	-1.06968	0.136389	LTR
MER70C	0	1.52852	1.26331	0.215118	1.40558	0.340644	LTR
MER72B	0	0.830347	3.17004	2.04472	1.18947	1.10602	LTR
MER83C	0	3.08597	-0.123762	2.38095	-0.0621439	-0.0325556	LTR
MER84	0	1.3967	1.35765	2.29187	0.98043	0.424493	LTR
MER84-int	0	1.93624	1.40264	0.737554	0	0.441563	LTR
MER87B	0	0.349189	-0.0826942	1.93547	1.37073	-0.205217	LTR
MER90a	1.55058	0.592998	0.1276	1.08117	1.12279	0.0956189	LTR
MER92C	0	1.56638	1.16281	0.556015	0.602159	1.39501	LTR
MER9a1	0.183056	0.785928	0.325809	-0.58837	-0.485239	1.82756	LTR
MLT1D-int	1.52414	0.345769	0.417252	-1.859	-1.16467	-0.406605	LTR
MLT1E1A-int	0	-1.84163	0.27127	-0.937984	-1.43713	-0.497028	LTR
MLT1J1-int	0	1.55045	1.25793	-1.0539	-0.171643	0.22709	LTR
MLT2B5	0	0.930006	0.801992	-1.39216	-2.89364	-0.717072	LTR
MST-int	0	1.38113	1.78039	-0.213586	0.886146	-0.340663	LTR
MSTA1	0	1.08402	1.16233	2.02256	0.893509	-0.465938	LTR
MSTB-int	-0.010535	-0.58331	-0.0129082	-1.18572	-1.5848	-0.142523	LTR
MSTB1-int	2.65738	0.659797	0.491473	0.882869	1.49436	-0.443308	LTR
PABL_A	0.712967	0.547589	0.692024	1.51627	1.37416	0.305875	LTR
PABL_B-int	0	0.392783	0.676345	0.524004	2.54458	-0.209169	LTR
PRIMA4_LTR	0.0855531	2.07525	-0.840626	0.125035	-0.298765	0.105739	LTR
PRIMAX-int	0	3.65115	1.48831	0.454545	0.0929762	-0.0669713	LTR
THE1B-int	-0.110593	-0.361503	-0.221772	-1.34104	-1.6323	-0.0123077	LTR
MamRep1151	2.50599	0.258698	0.459713	-0.896827	-0.809202	0.0830126	LTR
AluSg	-0.132182	-0.0983667	-0.398351	2.53434	2.5927	1.18384	SINE
AluSg4	0.494579	-0.172802	-0.34272	2.50611	2.51339	0.035929	SINE
AluSg7	-0.560158	-0.509684	-0.590835	2.53928	2.55683	-0.0354424	SINE
AluSp	-0.0130605	-0.212818	-0.378506	1.64402	1.57112	0.00118386	SINE
AluSq	-0.197852	-0.26839	-0.436396	1.77829	1.92396	0.0179175	SINE
AluSq4	-0.558094	0.308327	-0.651134	2.90479	3.81923	0.058173	SINE
AluSx1	0.177592	-0.19527	-0.349863	1.58471	1.72251	-0.0119554	SINE
AluSx3	-0.352493	-0.0400942	-0.306859	1.59504	2.07448	0.157637	SINE
AluSx4	0.0631751	0.15042	-0.330807	2.40916	2.67195	0.661227	SINE
AluY	0.162562	-0.207221	-0.5215	1.62127	2.15877	0.0135301	SINE
AluYa5	0	-0.171233	-0.95517	1.77298	3.63437	-0.181568	SINE
AluYa8	0	1.0099	-0.423085	2.31457	2.18928	-1.05776	SINE
AluYb8	0	-0.72649	-1.28224	1.68894	2.53475	-0.165498	SINE
AluYb9	1.69098	0.0228483	-0.319203	2.70295	3.45439	-0.94916	SINE
AluYd8	0	-0.00474464	-0.42978	2.87385	2.79297	-0.0246304	SINE
AluYe5	0.925803	0.127082	-0.601111	2.29418	2.91821	-0.0911002	SINE
AluYe6	0	-1.2134	-1.42636	1.70129	1.83953	-0.082565	SINE
AluYg6	0.0276685	-0.516159	-0.733029	2.51807	2.74791	0.0826399	SINE
AluYh3a3	0.336884	-0.27514	-0.618668	1.76945	2.07396	0.562711	SINE
AluYh7	0	1.3524	0.406116	3.63602	2.7703	-1.20363	SINE
AluYi6	0.328638	-0.913561	-1.54392	0.751774	2.01916	0.0545308	SINE
AluYk12	0	0.100234	-0.456754	3.62702	3.09845	-0.0124563	SINE
AluYk3	-0.987921	-0.0983613	-0.723701	2.68479	3.18455	-0.23762	SINE
AluYm1	0.41256	-0.058202	-0.4554	1.57388	2.04357	0.137825	SINE
AluSc	0.303876	-0.597739	-0.270483	1.39257	1.58623	0.0240541	SINE
AluSc5	-0.285769	-0.354808	-0.469728	1.45258	1.7449	-0.0278516	SINE
AluSq10	0.215053	0.134504	-0.140821	1.29278	1.87535	0.147548	SINE
AluSq2	0.632562	-0.132498	-0.310489	1.366	1.69672	1.59626	SINE
AluSx	-0.175813	-0.198011	-0.344917	1.47827	1.55275	0.0872642	SINE
AluYc	0.178498	0.155981	-0.346599	1.39176	1.90194	0.0687979	SINE
AluYc3	0.179442	-0.584166	-0.140771	0.727065	2.19087	0.519704	SINE
AluYf1	0.662047	-0.0625895	-0.481525	0.988148	1.60739	1.22313	SINE
AluYh9	0	2.40609	-0.106538	0.189794	0.743289	-0.48551	SINE
AluYk2	0.00296283	-0.407786	-0.952169	1.1752	2.53845	-0.367111	SINE
AluYk4	0.162574	-0.145805	-0.621809	1.06224	1.56499	0.137295	SINE

## Sheet: Supplementary Data 6
Supplementary Data 6: Expression counts (TPM) for TE-chimeric transcripts in CMEi treated/SETDB1i KO Cells. TE-chimeric transcripts expressed in at least two replicates in either control or treatment samples were used for analysis. TE-chimeric expression counts were used in Fig 7a-d, and Supplementay Fig. 14a
Cell line	Treatment	Transcript_Name	TE_Subfamaly	TE_Class	TE_Family	Chr_TE	Start_TE	End_TE	Location_TE	Gene	Splice_Target	Strand	Treatment_Total	Normal_Total	Fraction_of_Total_Expression (Treatment)	Fraction_of_Total_Expression (Normal)	Mean_Transcript_Expression (Treatment)	Mean_Transcript_Expression (Normal)	Mean_Intron_Read_Count (Treatment)	Mean_Intron_Read_Count (Normal)	Treatment_Sample_Enrichment				Columns
GP5d	DNMTi	TCONS_00084088	AluSp	SINE	Alu	chr7	5563835	5564122	Intergenic	ACTB	exon_2	-	3	3	0.0949194	0.0484656	396.398	247.097	3.66667	5	1				Transcript_Name	Name of the TE-chimeric trenscript
GP5d	DNMTi	TCONS_00031555	L1PA2	LINE	L1	chr15	53540633	53546677	intron_18	WDR72	exon_19	-	3	3	0.901156	0.897816	22.2787	14.3574	7.33333	4	1				TE_Subfamaly	TE subfamily in RepeatMasker annotation
GP5d	DNMTi	TCONS_00064295	L1PA4	LINE	L1	chr3	135061598	135068235	intron_3	EPHB1	exon_4	+	3	3	0.956174	1	20.9506	22.2878	3.33333	3.66667	1				TE_Class	TE class in RepeatMasker annotation
GP5d	DNMTi	TCONS_00081997	LTR27B	LTR	ERV1	chr13	100438447	100438841	intron_20	PCCA	exon_21	+	3	3	0.778653	0.586916	211.005	75.067	48	39.6667	1				TE_Family	TE family in RepeatMasker annotation
GP5d	DNMTi	TCONS_00024245	LTR47B2	LTR	ERVL	chr10	123846075	123846587	intron_3	CPXM2	exon_4	-	3	3	0.717712	0.99117	13.9611	37.0306	2	5	1				Chr_TE	TE chromosome
GP5d	DNMTi	TCONS_00012397	MER1A	DNA	hAT-Charlie	chr9	98045312	98045711	Intergenic	NANS	exon_2	+	3	3	0.250662	0.159413	50.6273	29.7885	5.33333	4.33333	1				Start_TE	TE start site
GP5d	DNMTi	TCONS_00091119	MER57B1	LTR	ERV1	chr4	76234334	76234657	Intergenic	SCARB2	exon_2	-	3	3	0.504607	0.128607	42.4677	9.9285	3.33333	3.33333	1				End_TE	TE end site
GP5d	DNMTi	TCONS_00070791	MER61A	LTR	ERV1	chr10	125885254	125885744	Intergenic	DHX32	exon_1	-	3	3	0.577893	0.579298	23.7209	23.8221	2.33333	1.33333	1				Location_TE	Location of TE
GP5d	DNMTi	TCONS_00012441	MLT1D	LTR	ERVL-MaLR	chr7	36661075	36661436	intron_3	AOAH	exon_4	-	3	2	0.555563	0.384706	9.24342	5.18187	1.66667	1.66667	1.5				Gene	Name of the Gene
GP5d	DNMTi	TCONS_00084495	MLT1O	LTR	ERVL-MaLR	chr4	2036935	2037276	Intergenic	C4orf48	exon_2	+	3	3	0.474853	0.260614	46.187	55.5169	7.33333	4.33333	1				Splice_Target	Exon of the gene forming TE-chimeric transcript
GP5d	DNMTi	TCONS_00067987	MSTA	LTR	ERVL-MaLR	chr17	48608140	48608452	intron_1	HOXB7	exon_2	-	2	3	0.207851	0.18107	20.7692	16.4798	2	2	0.666667				Strand	Strand
GP5d	DNMTi	TCONS_00095690	THE1B	LTR	ERVL-MaLR	chr17	2975524	2975946	intron_8	RAP1GAP2	exon_9	+	2	2	0.308816	0.630497	9.17589	23.7402	1	1.66667	1				Treatment_Total	Number of treatment samples expressed TE-chimeric transcript
GP5d	DNMTi	TCONS_00015411	AluJb	SINE	Alu	chr9	6248331	6248575	intron_1	IL33	exon_2	+	2	3	0.483594	0.686729	22.7699	15.8252	2	1.33333	0.666667				Normal_Total	Number of control samples expressed TE-chimeric transcript
GP5d	DNMTi	TCONS_00041305	AluYm1	SINE	Alu	chr7	33351872	33352111	intron_14	BBS9	exon_15	+	3	0	0.916811	0.0457394	33.0625	0.077604	7.33333	0	Inf				Fraction_of_Total_Expression (Treatment)	Fraction of total reads for TE-chimeric transcript in treatment sample
GP5d	DNMTi	TCONS_00020501	L1PB1	LINE	L1	chrX	2372960	2373301	intron_3	DHRSX	exon_4	-	3	0	0.542877	0.00265984	19.3798	0.0666561	4	0	Inf				Fraction_of_Total_Expression (Normal)	Fraction of total reads for TE-chimeric transcript in normal sample
GP5d	DNMTi	TCONS_00036990	LTR79	LTR	ERVL	chr11	129839532	129839834	intron_1	TMEM45B	exon_2	+	2	1	0.198013	0.214289	9.62896	4.48503	1.33333	0.333333	2				Mean_Transcript_Expression (Treatment)	Mean number of reads for TE-chimeric transcript in treatment sample (TPM)
GP5d	DNMTi	TCONS_00090202	MSTD	LTR	ERVL-MaLR	chr12	116756444	116760863	intron_5	RNFT2	exon_6	+	2	1	0.57511	0.545297	7.89985	8.8643	0.666667	0.333333	2				Mean_Transcript_Expression (Normal)	Mean number of reads for TE-chimeric transcript in control sample (TPM)
GP5d	DNMTi	TCONS_00047461	HERVH-int	LTR	ERV1	chr7	152074838	152075291	intron_1	GALNT11	exon_3	+	0	2	0	0.042668	0	2.53739	0	1.66667	0				Mean_Intron_Read_Count (Treatment)	Mean number of inton reads for in treatment sample (TPM)
																									Mean_Intron_Read_Count (Normal)	Mean number of inton reads for in control sample (TPM)
GP5d	HDACi	TCONS_00041304	AluYm1	SINE	Alu	chr17	48608140	48608452	intron_1	HOXB7	exon_2	-	2	2	0.119983	0.18107	10.6453	16.4799	0.5	2.33333	1				Treatment_Sample_Enrichment	TE-chimeric transcript enrichment in treatment sample relative to control sample
GP5d	HDACi	TCONS_00031554	L1PA2	LINE	L1	chr15	53540633	53546677	intron_18	WDR72	exon_19	-	2	3	0.458577	0.897836	8.69718	14.3666	4.33333	4	0.666667
GP5d	HDACi	TCONS_00012441	MLT1D	LTR	ERVL-MaLR	chr10	125885254	125885744	Intergenic	DHX32	exon_1	-	2	2	0.253801	0.552927	9.32386	23.1249	0.666667	1.33333	1
GP5d	HDACi	TCONS_00084090	AluSp	SINE	Alu	chr7	5563835	5564122	Intergenic	ACTB	exon_2	-	1	2	0.000436522	0.0484656	2.5883	247.098	0.166667	1.33333	0.5
GP5d	HDACi	TCONS_00083917	L1MC2	LINE	L1	chr7	152074838	152075291	intron_1	GALNT11	exon_3	+	2	1	0.111759	0.0426679	6.00823	2.53741	4	7.33333	2
GP5d	HDACi	TCONS_00064293	L1PA4	LINE	L1	chr3	135061598	135068235	intron_3	EPHB1	exon_4	+	1	2	0.0146686	1	0.116663	22.2879	0.5	2	0.5
GP5d	HDACi	TCONS_00020500	L1PB1	LINE	L1	chr12	116756444	116760863	intron_5	RNFT2	exon_6	+	1	2	0.115109	0.545297	2.12088	8.86435	0	0.333333	0.5
GP5d	HDACi	TCONS_00079473	LTR18B	LTR	ERVL	chr6	28353864	28354395	intron_2	ZSCAN31	exon_3	-	0	2	0	0.391171	0	6.57274	1.33333	3.33333	0
GP5d	HDACi	TCONS_00079472	LTR18B	LTR	ERVL	chr6	28353864	28354395	intron_2	ZSCAN31	exon_4	-	0	2	0	0.261728	0	4.25379	0	1.33333	0
GP5d	HDACi	TCONS_00024244	LTR47B2	LTR	ERVL	chr13	100438447	100438841	intron_20	PCCA	exon_21	+	1	3	0.106876	0.591082	6.49703	76.3729	2.33333	39.6667	0.333333
GP5d	HDACi	TCONS_00012397	MER1A	DNA	hAT-Charlie	chr10	123846075	123846587	intron_3	CPXM2	exon_4	-	1	2	0.108556	0.99117	0.759063	37.0308	0.666667	5	0.5
GP5d	HDACi	TCONS_00095965	MER48	LTR	ERV1	chrX	31862739	31863061	intron_48	DMD	exon_49	-	1	2	0.112474	0.104365	1.70181	0.981699	NA	NA	0.5
GP5d	HDACi	TCONS_00091120	MER57B1	LTR	ERV1	chr9	98045312	98045711	Intergenic	NANS	exon_2	+	1	2	0.0162297	0.158971	2.41232	29.6828	0.166667	1.66667	0.5
GP5d	HDACi	TCONS_00070792	MER61A	LTR	ERV1	chr4	76234334	76234657	Intergenic	SCARB2	exon_2	-	1	2	0.0673153	0.358807	6.22084	27.3748	1.83333	4.33333	0.5
GP5d	HDACi	TCONS_00067985	MSTA	LTR	ERVL-MaLR	chr4	2036935	2037276	Intergenic	C4orf48	exon_2	+	1	2	0.0751139	0.284443	9.65163	59.5099	0.5	3.66667	0.5
GP5d	HDACi	TCONS_00091990	Tigger1	DNA	TcMar-Tigger	chr9	4725911	4728263	intron_1	AK3	exon_2	-	2	1	0.568882	0.0366901	24.5223	1.27	NA	NA	2
GP5d	SETDB1i	TCONS_00050936	AluJb	SINE	Alu	chr2	74201346	74201639	intron_1	MTHFD2	exon_2	+	3	3	0.388931	0.510999	33.2457	54.6421	3.33333	7.33333	1
GP5d	SETDB1i	TCONS_00012404	AluJo	SINE	Alu	chr10	124414799	124415105	intron_1	OAT	exon_2	-	3	2	0.125318	0.0402489	70.2787	5.98068	4.66667	0.666667	1.5
GP5d	SETDB1i	TCONS_00031565	L1PA2	LINE	L1	chr15	53540633	53546677	intron_18	WDR72	exon_19	-	3	3	0.982024	0.881053	57.7625	13.7415	9.33333	5.66667	1
GP5d	SETDB1i	TCONS_00024245	LTR47B2	LTR	ERVL	chr13	100438447	100438841	intron_20	PCCA	exon_21	+	3	3	0.805323	0.591494	266.246	76.5238	25	39.6667	1
GP5d	SETDB1i	TCONS_00035834	MIR3	SINE	MIR	chr16	30429210	30429354	intron_1	DCTPP1	exon_3	-	3	3	0.187279	0.019181	27.4436	5.30751	22.6667	83.6667	1
GP5d	SETDB1i	TCONS_00041321	AluYm1	SINE	Alu	chr17	48608140	48608452	intron_1	HOXB7	exon_2	-	2	3	0.153392	0.18107	20.8963	16.4801	0.666667	2	0.666667
GP5d	SETDB1i	TCONS_00070834	MER61A	LTR	ERV1	chr4	76234334	76234657	Intergenic	SCARB2	exon_2	-	2	3	0.168902	0.358807	21.6883	27.3751	1.66667	3.33333	0.666667
GP5d	SETDB1i	TCONS_00068030	MSTA	LTR	ERVL-MaLR	chr4	2036935	2037276	Intergenic	C4orf48	exon_2	+	2	3	0.538746	0.284443	48.2472	59.5106	2.33333	4.33333	0.666667
GP5d	SETDB1i	TCONS_00087165	L1MB7	LINE	L1	chr8	58560716	58562310	intron_1	SDCBP	exon_2	+	3	1	0.0282416	0.00649259	14.8038	0.697553	1.66667	0.333333	3
GP5d	SETDB1i	TCONS_00053167	L1MC4	LINE	L1	chr2	232874115	232874584	intron_1	C2orf82	exon_2	+	3	1	0.722231	0.333333	31.0174	8.68395	3.33333	0.333333	3
GP5d	SETDB1i	TCONS_00057764	AluY	SINE	Alu	chr20	62940351	62940648	intron_1	GID8	exon_2	+	2	0	0.0904684	0.00952229	10.5512	0.841567	1.33333	0	Inf
GP5d	SETDB1i	TCONS_00049080	HERV35I-int	LTR	ERV1	chr19	46132076	46133206	Intergenic	IGFL3	exon_2	-	2	0	0.350142	0	6.01174	0	1.33333	0	Inf
GP5d	SETDB1i	TCONS_00044000	L1PA2	LINE	L1	chr18	57719248	57725264	intron_1	ATP8B1	exon_2	-	2	1	0.942757	0.0442644	18.7617	3.1038	1.66667	0.666667	2
GP5d	SETDB1i	TCONS_00064093	L1PA3	LINE	L1	chr3	121932760	121938786	intron_19	SLC15A2	exon_20	+	2	1	0.666667	0.666667	12.4445	1.03371	2.66667	0.333333	2
GP5d	SETDB1i	TCONS_00091164	MER57B1	LTR	ERV1	chr9	98045312	98045711	Intergenic	NANS	exon_2	+	1	3	0.213381	0.158971	25.772	29.6831	0.333333	4.33333	0.333333
GP5d	SETDB1i	TCONS_00012442	MLT1D	LTR	ERVL-MaLR	chr10	125885254	125885744	Intergenic	DHX32	exon_1	-	1	3	1	0.579298	14.8984	23.8225	0.333333	1.33333	0.333333
GP5d	SETDB1i	TCONS_00092034	Tigger1	DNA	TcMar-Tigger	chr9	4725911	4728263	intron_1	AK3	exon_2	-	1	2	0.0145393	0.113411	2.88505	4.1359	0.333333	0.666667	0.5
GP5d	SETDB1i	TCONS_00084132	AluSp	SINE	Alu	chr7	5563835	5564122	Intergenic	ACTB	exon_2	-	0	3	0.000180705	0.0484656	0.20567	247.099	0	5	0
GP5d	SETDB1i	TCONS_00083959	L1MC2	LINE	L1	chr7	152074838	152075291	intron_1	GALNT11	exon_3	+	0	2	0.0120859	0.042668	0.936751	2.53744	0	1.66667	0
GP5d	SETDB1i	TCONS_00064338	L1PA4	LINE	L1	chr3	135061598	135068235	intron_3	EPHB1	exon_4	+	0	3	0	1	0	22.2882	0	3.66667	0
GP5d	SETDB1i	TCONS_00079515	LTR18B	LTR	ERVL	chr6	28353864	28354395	intron_2	ZSCAN31	exon_4	-	0	2	0.295327	0.261728	2.92023	4.25385	0	1.33333	0
GP5d	SETDB1i	TCONS_00037001	LTR79	LTR	ERVL	chr17	2975524	2975946	intron_8	RAP1GAP2	exon_9	+	0	3	0	0.365503	0	14.1973	0	2.33333	0
GP5d	SETDB1i	TCONS_00012397	MER1A	DNA	hAT-Charlie	chr10	123846075	123846587	intron_3	CPXM2	exon_4	-	0	3	0.190253	0.99117	0.399744	37.0312	0.333333	5	0
GP5d	SETDB1i	TCONS_00084540	MLT1O	LTR	ERVL-MaLR	chr7	36661075	36661436	intron_3	AOAH	exon_4	-	0	2	0.16652	0.384706	0.570095	5.18195	0.333333	1.66667	0
GP5d	DNMTi-HDACi	TCONS_00084126	AluSp	SINE	Alu	chr7	5563835	5564122	Intergenic	ACTB	exon_2	-	2	3	0.00205549	0.0484656	9.23554	247.097	0.666667	5	0.666667
GP5d	DNMTi-HDACi	TCONS_00091161	MER57B1	LTR	ERV1	chr9	98045312	98045711	Intergenic	NANS	exon_2	+	2	3	0.0549559	0.158971	12.1175	29.6826	0.666667	4.33333	0.666667
GP5d	DNMTi-HDACi	TCONS_00031558	L1PA2	LINE	L1	chr15	53540633	53546677	intron_18	WDR72	exon_19	-	3	3	0.761488	0.897836	14.2934	14.3665	2.33333	4	1
GP5d	DNMTi-HDACi	TCONS_00024248	LTR47B2	LTR	ERVL	chr13	100438447	100438841	intron_20	PCCA	exon_21	+	3	3	0.443926	0.591082	42.7754	76.3723	8	39.6667	1
GP5d	DNMTi-HDACi	TCONS_00070827	MER61A	LTR	ERV1	chr4	76234334	76234657	Intergenic	SCARB2	exon_2	-	3	3	0.406808	0.154332	39.4042	11.7772	4.66667	3.33333	1
GP5d	DNMTi-HDACi	TCONS_00012443	MLT1D	LTR	ERVL-MaLR	chr10	125885254	125885744	Intergenic	DHX32	exon_1	-	3	3	0.57873	0.579298	18.847	23.8221	1.33333	1.33333	1
GP5d	DNMTi-HDACi	TCONS_00068019	MSTA	LTR	ERVL-MaLR	chr4	2036935	2037276	Intergenic	C4orf48	exon_2	+	3	3	0.377389	0.275515	29.1165	58.1373	2.66667	4.33333	1
GP5d	DNMTi-HDACi	TCONS_00041321	AluYm1	SINE	Alu	chr17	48608140	48608452	intron_1	HOXB7	exon_2	-	0	3	0.278776	0.18107	13.5501	16.4798	0	2	0
GP5d	DNMTi-HDACi	TCONS_00083953	L1MC2	LINE	L1	chr7	152074838	152075291	intron_1	GALNT11	exon_3	+	0	2	0	0.042668	0	2.53738	0	1.66667	0
GP5d	DNMTi-HDACi	TCONS_00079509	LTR18B	LTR	ERVL	chr6	28353864	28354395	intron_2	ZSCAN31	exon_4	-	0	2	0.300612	0.261728	1.61195	4.25375	0	1.33333	0
GP5d	DNMTi-HDACi	TCONS_00012399	MER1A	DNA	hAT-Charlie	chr10	123846075	123846587	intron_3	CPXM2	exon_4	-	0	3	0	0.99117	0	37.0305	0	5	0
GP5d	DNMTi-HDACi	TCONS_00084533	MLT1O	LTR	ERVL-MaLR	chr7	36661075	36661436	intron_3	AOAH	exon_4	-	0	2	0	0.384706	0	5.18186	0	1.66667	0
GP5d	DNMTi-HDACi	TCONS_00064326	L1PA4	LINE	L1	chr3	135061598	135068235	intron_3	EPHB1	exon_4	+	1	3	0.067903	1	0.690397	22.2878	0.333333	3.66667	0.333333
GP5d	DNMTi-HDACi	TCONS_00037003	LTR79	LTR	ERVL	chr17	2975524	2975946	intron_8	RAP1GAP2	exon_9	+	1	3	0.081855	0.365503	1.06896	14.197	0.333333	2.33333	0.333333
GP5d	DNMTi-HDACi	TCONS_00092031	Tigger1	DNA	TcMar-Tigger	chr9	4725911	4728263	intron_1	AK3	exon_2	-	1	2	0.44501	0.113411	7.77227	4.13583	0.333333	0.666667	0.5
GP5d	DNMTi-HDACi	TCONS_00000725	LTR10A	LTR	ERV1	chr1	26268831	26269405	intron_8	CEP85	exon_9	+	3	0	0.337417	0.222422	17.2129	5.89575	3	0	Inf
GP5d	DNMTi-HDACi	TCONS_00090863	LTR12_	LTR	ERV1	chr9	76477878	76478576	intron_1	GCNT1	exon_2	+	3	0	0.847141	0	18.5877	0	1	0	Inf
GP5d	DNMTi-HDACi	TCONS_00060313	LTR12	LTR	ERV1	chr21	46142201	46143045	intron_10	FTCD	exon_11	-	3	0	0.853482	0	77.8786	0	9.66667	0	Inf
GP5d	DNMTi-HDACi	TCONS_00072153	LTR12C	LTR	ERV1	chr5	10374976	10376523	intron_1	2023-03-06	exon_2	+	3	0	0.527286	0.00231445	38.9929	0.0744708	2.66667	0	Inf
GP5d	DNMTi-HDACi	TCONS_00086254	LTR12C	LTR	ERV1	chr7	156873061	156874568	intron_1	LMBR1	exon_2	-	3	0	0.390817	0	31.3467	0	4	0	Inf
GP5d	DNMTi-HDACi	TCONS_00043585	LTR12C	LTR	ERV1	chr18	23576532	23578195	intron_1	NPC1	exon_2	-	3	0	0.747048	0.00216525	76.9673	0.0586075	4.33333	0	Inf
GP5d	DNMTi-HDACi	TCONS_00044386	LTR12C	LTR	ERV1	chr19	2392567	2393567	intron_1	TMPRSS9	exon_2	+	3	0	0.960032	1	31.2432	0.44257	3.33333	0	Inf
GP5d	DNMTi-HDACi	TCONS_00060964	LTR12C	LTR	ERV1	chr22	30596678	30598399	Intergenic	TCN2	exon_2	+	3	0	0.875185	1	69.7167	2.30435	1.66667	0	Inf
GP5d	DNMTi-HDACi	TCONS_00088904	LTR12C	LTR	ERV1	chr8	53774965	53776464	intron_9	ATP6V1H	exon_10	-	3	0	0.181968	0	15.95	0	2.33333	0	Inf
GP5d	DNMTi-HDACi	TCONS_00070821	LTR12C	LTR	ERV1	chr4	76049791	76051220	Intergenic	CXCL11	exon_1	-	3	0	0.914691	0	33.6902	0	2.66667	0	Inf
GP5d	DNMTi-HDACi	TCONS_00032419	LTR12C	LTR	ERV1	chr15	92710299	92711583	Intergenic	FAM174B	exon_2	-	3	0	0.967371	0.196166	18.0763	0.0666606	2.33333	0.333333	Inf
GP5d	DNMTi-HDACi	TCONS_00095733	THE1B	LTR	ERVL-MaLR	chrX	2372960	2373301	intron_3	DHRSX	exon_4	-	3	0	0.993691	0.00265413	103.301	0.0665118	14	0	Inf
GP5d	DNMTi-HDACi	TCONS_00060316	LTR12	LTR	ERV1	chr21	46142201	46143045	intron_10	FTCD	exon_12	-	2	0	0.139778	0	12.5297	0	1.66667	0	Inf
GP5d	DNMTi-HDACi	TCONS_00064768	LTR12C	LTR	ERV1	chr3	170327268	170328883	Intergenic	SKIL	exon_1	+	2	0	0.251018	0.0604361	5.60086	0.491765	0.666667	0	Inf
GP5d	DNMTi-HDACi	TCONS_00035586	LTR12C	LTR	ERV1	chr16	20988699	20990207	intron_44	DNAH3	exon_45	-	2	0	0.829575	0	26.1588	0	2.33333	0	Inf
GP5d	DNMTi-HDACi	TCONS_00053013	LTR12C	LTR	ERV1	chr2	227320452	227322286	Intergenic	MFF	exon_2	+	2	0	0.143523	0.00224533	13.6926	0.217523	1	0	Inf
GP5d	DNMTi-HDACi	TCONS_00031777	LTR12C	LTR	ERV1	chr15	65300210	65301637	Intergenic	PARP16	exon_2	-	2	0	0.828828	0	30.7729	0	0.666667	0	Inf
GP5d	DNMTi-HDACi	TCONS_00039031	LTR12C	LTR	ERV1	chr17	68207674	68209028	Intergenic	AMZ2	exon_1	+	2	0	0.117542	0.00957057	21.4828	1.00858	1	0	Inf
GP5d	DNMTi-HDACi	TCONS_00014740	LTR12C	LTR	ERV1	chr11	90167016	90168370	intron_11	NAALAD2	exon_12	+	2	0	1	0	10.8482	0	0.666667	0	Inf
GP5d	DNMTi-HDACi	TCONS_00056941	THE1B	LTR	ERVL-MaLR	chr20	18627689	18628061	intron_3	DTD1	exon_4	+	2	0	0.0980493	0	9.85189	0	1.33333	0	Inf
OE19	DNMTi	TCONS_00088792	AluJb	SINE	Alu	chr8	28375103	28375415	intron_1	ZNF395	exon_2	-	3	2	0.797975	0.500891	41.669	30.2857	2.33333	1	1.5
OE19	DNMTi	TCONS_00062127	AluJb	SINE	Alu	chr22	29754589	29754885	intron_1	ZMAT5	exon_2	-	3	3	0.431417	0.21084	13.0674	4.91236	4	2	1
OE19	DNMTi	TCONS_00061153	AluJb	SINE	Alu	chr22	31612434	31612730	intron_24	SFI1	exon_26	+	3	3	0.307564	0.192252	4.40607	2.33993	8.33333	7	1
OE19	DNMTi	TCONS_00044089	AluSc	SINE	Alu	chr18	57761672	57761967	Intergenic	ATP8B1	exon_1	-	3	2	0.59255	0.55979	30.21	34.1564	2.66667	1	1.5
OE19	DNMTi	TCONS_00037622	AluSg	SINE	Alu	chr17	18719934	18720237	intron_2	TRIM16L	exon_3	+	3	3	0.240154	0.129406	24.1026	17.6717	11.3333	7	1
OE19	DNMTi	TCONS_00049126	AluSx	SINE	Alu	chr19	45450487	45450799	Intergenic	ERCC1	exon_2	-	3	3	0.300599	0.303518	22.7769	16.8238	5.33333	1.66667	1
OE19	DNMTi	TCONS_00080131	AluSx1	SINE	Alu	chr6	36541819	36542134	intron_1	STK38	exon_2	-	3	2	0.302553	0.0383073	14.7629	1.69099	5	1	1.5
OE19	DNMTi	TCONS_00045875	AluSx4	SINE	Alu	chr19	38325120	38325414	intron_1	KCNK6	exon_2	+	3	3	0.546237	0.602497	16.3229	13.4353	11.6667	5.33333	1
OE19	DNMTi	TCONS_00061517	AluSz	SINE	Alu	chr22	45166267	45166585	intron_1	NUP50	exon_2	+	3	3	0.651733	0.387823	36.7774	22.1637	10.6667	9.66667	1
OE19	DNMTi	TCONS_00046465	AluSz	SINE	Alu	chr19	48994647	48994932	intron_1	RUVBL2	exon_2	+	3	3	0.281319	0.352126	39.1076	51.8744	3.33333	2.66667	1
OE19	DNMTi	TCONS_00028806	HERVFH21-int	LTR	ERV1	chr14	102234169	102239533	intron_7	MOK	exon_8	-	3	3	0.51674	0.410231	5.24104	3.12587	2.66667	2.66667	1
OE19	DNMTi	TCONS_00096151	L1M6	LINE	L1	chrX	20241287	20242031	intron_1	RPS6KA3	exon_2	-	3	3	0.172984	0.199707	9.08998	12.9937	6	4.66667	1
OE19	DNMTi	TCONS_00015596	L1MC2	LINE	L1	chr11	1771126	1771768	Intergenic	CTSD	exon_2	-	3	3	0.657063	0.683875	68.1735	185.775	2.66667	6.66667	1
OE19	DNMTi	TCONS_00026132	L1MD2	LINE	L1	chr14	50314465	50314637	intron_1	ATP5S	exon_2	+	3	3	0.916	0.795694	4.47543	4.3822	9.33333	7.66667	1
OE19	DNMTi	TCONS_00002271	L1ME4a	LINE	L1	chr1	111627347	111627597	intron_1	RAP1A	exon_2	+	3	3	0.456447	0.46773	8.70849	9.90093	2.66667	5	1
OE19	DNMTi	TCONS_00014307	L1MEi	LINE	L1	chr11	68515024	68515589	intron_1	PPP6R3	exon_2	+	3	3	0.102128	0.190142	16.3474	33.93	2.33333	8	1
OE19	DNMTi	TCONS_00071687	L1PA14	LINE	L1	chr4	142473170	142475297	intron_2	INPP4B	exon_4	-	3	3	0.93694	0.934081	11.7069	12.3756	6.66667	8.33333	1
OE19	DNMTi	TCONS_00083436	L1PA2	LINE	L1	chr7	116718497	116724489	intron_2	MET	exon_3	+	3	3	0.373165	0.565677	19.5752	27.8039	6	10	1
OE19	DNMTi	TCONS_00056789	L1PA2	LINE	L1	chr20	129964	135977	Intergenic	DEFB126	exon_2	+	3	2	0.943045	0.666667	4.57202	1.98388	2.33333	1.33333	1.5
OE19	DNMTi	TCONS_00052350	L1PA2	LINE	L1	chr2	174404458	174410482	intron_5	SCRN3	exon_6	+	3	3	0.434048	0.402655	11.9157	12.1528	4.66667	3.66667	1
OE19	DNMTi	TCONS_00031639	L1PA2	LINE	L1	chr15	53540633	53546677	intron_18	WDR72	exon_19	-	3	3	0.90425	0.688426	24.8565	16.0067	15.3333	15.6667	1
OE19	DNMTi	TCONS_00030276	L1PA3	LINE	L1	chr15	73215934	73222082	intron_7	NEO1	exon_9	+	3	3	0.662767	0.603196	5.77566	5.14127	4.66667	7	1
OE19	DNMTi	TCONS_00019888	L1PA4	LINE	L1	chr12	70299225	70305316	intron_2	CNOT2	exon_3	+	3	2	0.318743	0.131948	13.1107	5.9262	2	0.666667	1.5
OE19	DNMTi	TCONS_00061776	L2a	LINE	L2	chr22	19201804	19202472	intron_22	CLTCL1	exon_23	-	3	3	0.747842	0.625316	9.51172	8.01065	10.6667	5.33333	1
OE19	DNMTi	TCONS_00061775	L2a	LINE	L2	chr22	19201804	19202472	intron_22	CLTCL1	exon_24	-	3	3	0.17418	0.317162	2.24625	3.8452	10	9.33333	1
OE19	DNMTi	TCONS_00033541	L2a	LINE	L2	chr16	27340733	27341390	intron_2	IL4R	exon_3	+	3	3	0.245642	0.148515	11.3853	5.81738	4.66667	9.33333	1
OE19	DNMTi	TCONS_00045619	L2a	LINE	L2	chr19	35005126	35005470	intron_1	GRAMD1A	exon_2	+	3	3	0.824917	0.892156	59.1725	42.9004	30.3333	21.3333	1
OE19	DNMTi	TCONS_00091657	L2b	LINE	L2	chr9	124292746	124293024	intron_1	NEK6	exon_2	+	3	3	0.0370233	0.0369594	5.26553	5.7062	14.6667	7.66667	1
OE19	DNMTi	TCONS_00013329	L2b	LINE	L2	chr11	36453570	36453996	intron_8	PRR5L	exon_9	+	3	2	0.958575	0.895471	4.00872	2.08579	2.66667	0.666667	1.5
OE19	DNMTi	TCONS_00001760	LTR12C	LTR	ERV1	chr1	77531016	77532288	intron_12	AK5	exon_13	+	3	3	0.976848	0.97629	7.6147	9.88426	5	6	1
OE19	DNMTi	TCONS_00023833	LTR19C	LTR	ERV1	chr13	43054750	43055573	intron_1	DNAJC15	exon_2	+	3	2	0.575411	0.228423	11.2901	1.21304	44.6667	5	1.5
OE19	DNMTi	TCONS_00085116	LTR4	LTR	ERV1	chr7	64999343	64999936	intron_1	ERV3-1	exon_2	-	3	2	0.821516	0.413864	25.9891	2.65691	17.3333	1.33333	1.5
OE19	DNMTi	TCONS_00004361	LTR79	LTR	ERVL	chr1	239492522	239492824	Intergenic	CHRM3	exon_1	+	3	3	0.363146	0.44372	3.39754	4.27155	4	5	1
OE19	DNMTi	TCONS_00020817	MER1B	DNA	hAT-Charlie	chr12	130340312	130340636	intron_1	PIWIL1	exon_2	+	3	3	0.412038	0.606167	8.14819	13.6256	3	3.33333	1
OE19	DNMTi	TCONS_00037623	MER4B	LTR	ERV1	chr17	18721345	18721943	intron_2	TRIM16L	exon_3	+	3	3	0.257029	0.248982	26.182	33.9984	4	5.33333	1
OE19	DNMTi	TCONS_00049812	MIR	SINE	MIR	chr19	55050881	55051058	intron_3	RDH13	exon_4	-	3	3	0.28016	0.377409	6.04924	9.36118	1.33333	2.66667	1
OE19	DNMTi	TCONS_00068791	MIR3	SINE	MIR	chr4	56216025	56216165	intron_2	KIAA1211	exon_3	+	3	3	0.953472	0.930996	20.2127	17.2664	7.33333	4.33333	1
OE19	DNMTi	TCONS_00083758	MLT1J	LTR	ERVL-MaLR	chr7	139542499	139542588	intron_4	CLEC2L	exon_5	+	3	3	0.869826	0.991791	6.8038	13.7511	7.66667	12.3333	1
OE19	DNMTi	TCONS_00041124	SVA_F	Retroposon	SVA	chr17	42972298	42974012	intron_4	PTGES3L-AARSD1	exon_6	-	3	3	0.505669	0.463175	2.76086	1.59121	6.33333	6	1
OE19	DNMTi	TCONS_00076320	THE1C	LTR	ERVL-MaLR	chr5	147839014	147839391	Intergenic	SPINK1	exon_1	-	3	3	0.962419	0.916884	74.9453	54.0433	57	33.3333	1
OE19	DNMTi	TCONS_00004671	Tigger2	DNA	TcMar-Tigger	chr1	1846859	1848097	intron_1	GNB1	exon_2	-	3	3	0.0215567	0.0562101	5.29568	14.013	166.667	160	1
OE19	DNMTi	TCONS_00088274	AluJb	SINE	Alu	chr8	144306390	144306661	intron_1	HSF1	exon_2	+	2	3	0.0373907	0.0522564	3.15638	5.4404	1	2.66667	0.666667
OE19	DNMTi	TCONS_00090272	AluSp	SINE	Alu	chr8	144100840	144101134	intron_2	SHARPIN	exon_3	-	2	2	0.105114	0.0766649	4.07677	3.23804	1.33333	1.33333	1
OE19	DNMTi	TCONS_00039247	AluSx	SINE	Alu	chr17	75089992	75090247	intron_1	SLC16A5	exon_2	+	2	3	0.382474	0.340709	33.6953	33.4755	4	1.66667	0.666667
OE19	DNMTi	TCONS_00037113	AluSx1	SINE	Alu	chr17	4529408	4529693	intron_3	SPNS2	exon_4	+	2	3	0.169791	0.101856	7.38117	4.25161	3.66667	3	0.666667
OE19	DNMTi	TCONS_00021879	HAL1	LINE	L1	chr12	49008158	49009108	intron_2	PRKAG1	exon_3	-	2	3	0.0450809	0.0715932	11.0588	18.8261	0.666667	1.66667	0.666667
OE19	DNMTi	TCONS_00019874	L1HS	LINE	L1	chr12	69773410	69779441	intron_3	RAB3IP	exon_4	+	2	3	0.510672	0.64602	2.37632	4.76055	2.66667	3.66667	0.666667
OE19	DNMTi	TCONS_00082275	L1PA2	LINE	L1	chr7	39007527	39013552	intron_1	POU6F2	exon_2	+	2	2	0.534338	0.435604	0.87852	0.771606	1.66667	1.33333	1
OE19	DNMTi	TCONS_00080515	L1PA2	LINE	L1	chr6	64389760	64395796	intron_28	EYS	exon_29	-	2	2	0.900092	0.797543	5.29685	2.11346	2	1	1
OE19	DNMTi	TCONS_00066031	L1PA5	LINE	L1	chr3	47467753	47468941	intron_1	SCAP	exon_2	-	2	3	0.351151	0.192847	14.7789	8.52515	1	2.33333	0.666667
OE19	DNMTi	TCONS_00062466	LTR12C	LTR	ERV1	chr22	41593352	41594824	Intergenic	PMM1	exon_1	-	2	3	0.114941	0.335676	7.88276	32.1263	1.33333	2	0.666667
OE19	DNMTi	TCONS_00079244	MER45B	DNA	hAT-Tip100	chr6	167271359	167271612	Intergenic	UNC93A	exon_1	+	2	2	0.649407	0.57259	1.35829	1.54345	1.66667	2	1
OE19	DNMTi	TCONS_00070985	MER61A	LTR	ERV1	chr4	76234334	76234657	Intergenic	SCARB2	exon_2	-	2	2	0.0958353	0.07202	14.331	11.7893	3.66667	1	1
OE19	DNMTi	TCONS_00012214	MIRc	SINE	MIR	chr10	103890251	103890349	intron_7	OBFC1	exon_8	-	2	3	0.142581	0.165689	8.34245	8.17288	4	5.33333	0.666667
OE19	DNMTi	TCONS_00093774	MLT1E2	LTR	ERVL-MaLR	chr9	132789646	132790007	intron_11	AK8	exon_12	-	2	2	0.594453	0.603151	3.96585	3.20457	1.33333	2.66667	1
OE19	DNMTi	TCONS_00057945	MLT2B1	LTR	ERVL	chr20	63926484	63926905	intron_1	DNAJC5	exon_2	+	2	3	0.475701	0.437962	40.9028	38.4398	4.33333	4.33333	0.666667
OE19	DNMTi	TCONS_00030151	THE1A	LTR	ERVL-MaLR	chr15	66581970	66582322	Intergenic	SMAD6	exon_2	+	2	3	0.839823	0.860776	9.27624	10.8065	2	2	0.666667
OE19	DNMTi	TCONS_00092231	Tigger1	DNA	TcMar-Tigger	chr9	4725911	4728263	intron_1	AK3	exon_2	-	2	2	0.050827	0.052389	4.35441	5.44771	2.66667	2	1
OE19	DNMTi	TCONS_00095071	L1PBa1	LINE	L1	chrX	97118912	97120566	intron_21	DIAPH2	exon_22	+	3	0	0.422044	0	3.77713	0	9	0	Inf
OE19	DNMTi	TCONS_00005339	L2a	LINE	L2	chr1	31666238	31666608	intron_52	COL16A1	exon_53	-	3	0	0.511943	0	4.96821	0	2.33333	0	Inf
OE19	DNMTi	TCONS_00010701	LTR12C	LTR	ERV1	chr10	132680477	132681589	intron_4	INPP5A	exon_5	+	3	0	0.138189	0.00755148	4.06792	0.240021	1.33333	0	Inf
OE19	DNMTi	TCONS_00070979	LTR12C	LTR	ERV1	chr4	76049791	76051220	Intergenic	CXCL11	exon_1	-	3	0	0.816532	0.753671	5.27832	0.110212	1.33333	0	Inf
OE19	DNMTi	TCONS_00091349	LTR12C	LTR	ERV1	chr9	97574036	97575455	intron_8	TMOD1	exon_9	+	3	0	0.90923	0.206105	5.2806	0.137024	5.66667	0	Inf
OE19	DNMTi	TCONS_00011194	LTR40b	LTR	ERVL	chr10	34405665	34405965	intron_5	PARD3	exon_6	-	3	0	0.0669653	0.0206684	2.42332	0.520178	11	1.66667	Inf
OE19	DNMTi	TCONS_00057309	SVA_F	Retroposon	SVA	chr20	35152901	35155074	Intergenic	PROCR	exon_1	+	3	0	0.407863	0	18.878	0	4.66667	0	Inf
OE19	DNMTi	TCONS_00095939	THE1B	LTR	ERVL-MaLR	chrX	2372960	2373301	intron_3	DHRSX	exon_4	-	3	0	0.762299	0	6.8214	0	4.66667	0	Inf
OE19	DNMTi	TCONS_00088334	FLAM_A	SINE	Alu	chr8	724236	724318	intron_1	ERICH1	exon_2	-	2	0	0.211164	0.0055191	2.78065	0.116075	1.66667	0	Inf
OE19	DNMTi	TCONS_00083350	L1M4b	LINE	L1	chr7	107580184	107580571	Intergenic	BCAP29	exon_2	+	2	1	0.100795	0.0572951	1.53504	0.686045	9.33333	10	2
OE19	DNMTi	TCONS_00083079	L1MEf	LINE	L1	chr7	98201909	98203457	intron_11	LMTK2	exon_12	+	2	0	0.08267	0.00205311	3.99928	0.0761372	4	0	Inf
OE19	DNMTi	TCONS_00071343	L1PA3	LINE	L1	chr4	106213354	106219380	intron_19	TBCK	exon_20	-	2	1	0.116499	0.105685	1.25991	1.07325	2.66667	0.333333	2
OE19	DNMTi	TCONS_00089519	L1PA3	LINE	L1	chr8	86586338	86592366	intron_15	CNGB3	exon_16	-	2	1	0.691171	0.447623	3.10627	1.70069	1.33333	0.666667	2
OE19	DNMTi	TCONS_00066939	L1PA6	LINE	L1	chr3	122442829	122443535	intron_9	KPNA1	exon_10	-	2	1	0.112101	0.029787	5.40352	1.55405	4.33333	1.33333	2
OE19	DNMTi	TCONS_00023834	L1PB1	LINE	L1	chr13	43056898	43059152	intron_1	DNAJC15	exon_2	+	2	0	0.102463	0.10974	2.05155	0.570165	1.66667	1.33333	Inf
OE19	DNMTi	TCONS_00008194	L2a	LINE	L2	chr1	205933374	205933636	intron_2	SLC26A9	exon_3	-	2	0	0.0387153	0.025281	1.05692	0.616823	2.33333	1	Inf
OE19	DNMTi	TCONS_00005338	L2a	LINE	L2	chr1	31666238	31666608	intron_52	COL16A1	exon_54	-	2	0	0.290309	0.141327	3.06238	0.126327	14	1.66667	Inf
OE19	DNMTi	TCONS_00049813	L2a	LINE	L2	chr19	55069536	55070155	Intergenic	RDH13	exon_1	-	2	1	0.503829	0.28907	8.38412	5.36803	1.66667	1	2
OE19	DNMTi	TCONS_00024581	LTR12C	LTR	ERV1	chr13	24506039	24507335	intron_1	PARP4	exon_2	-	2	1	0.129413	0.016861	13.2525	2.15674	4.33333	0.333333	2
OE19	DNMTi	TCONS_00089095	LTR12C	LTR	ERV1	chr8	53774965	53776464	intron_9	ATP6V1H	exon_10	-	2	0	0.0431646	0.00135111	1.45444	0.0469877	1.33333	0	Inf
OE19	DNMTi	TCONS_00093287	MER11A	LTR	ERVK	chr9	101384858	101386000	Intergenic	BAAT	exon_1	-	2	0	0.803895	0.819594	1.59837	0.572682	1.33333	0.666667	Inf
OE19	DNMTi	TCONS_00081004	MER51-int	LTR	ERV1	chr6	114009574	114011168	Intergenic	HDAC2	exon_2	-	2	1	0.187479	0.0548614	5.68979	2.39175	1	0.333333	2
OE19	DNMTi	TCONS_00092623	MIR3	SINE	MIR	chr9	35726497	35726571	intron_1	TLN1	exon_2	-	2	1	0.74727	0.540367	28.5418	20.921	0.666667	0.666667	2
OE19	DNMTi	TCONS_00043500	MIR3	SINE	MIR	chr18	6947365	6947479	intron_60	LAMA1	exon_61	-	2	0	0.661877	0	23.6628	0	2.33333	0	Inf
OE19	DNMTi	TCONS_00037500	SVA_C	Retroposon	SVA	chr17	16311458	16312957	intron_3	PIGL	exon_4	+	2	0	0.169548	0.158877	3.458	4.35397	0.666667	0	Inf
OE19	DNMTi	TCONS_00020655	SVA_F	Retroposon	SVA	chr12	121993005	121993967	intron_19	WDR66	exon_20	+	2	0	0.740172	0	4.05133	0	3.66667	0	Inf
OE19	DNMTi	TCONS_00029670	AluY	SINE	Alu	chr15	41837592	41837887	intron_6	JMJD7-PLA2G4B	exon_7	+	1	2	1	0.739756	3.89787	4.16792	0.333333	1	0.5
OE19	DNMTi	TCONS_00019966	L1PA2	LINE	L1	chr12	79039621	79045645	intron_2	SYT1	exon_3	+	1	2	0.514917	0.577173	2.07621	1.66474	0.666667	1.33333	0.5
OE19	DNMTi	TCONS_00031640	L1PA3	LINE	L1	chr15	53684199	53690229	intron_13	WDR72	exon_14	-	1	3	0.0633559	0.31115	1.85292	7.26762	5.33333	2.66667	0.333333
OE19	DNMTi	TCONS_00064477	L1PA4	LINE	L1	chr3	135061598	135068235	intron_3	EPHB1	exon_4	+	1	3	0.910743	1	2.79042	5.37705	0.333333	3	0.333333
OE19	DNMTi	TCONS_00093037	L1PA6	LINE	L1	chr9	85717679	85723818	intron_1	AGTPBP1	exon_2	-	1	2	0.277444	0.204346	7.24142	6.60496	0.666667	1	0.5
OE19	DNMTi	TCONS_00025430	L1PB4	LINE	L1	chr13	114004202	114005208	intron_18	RASA3	exon_19	-	1	3	0.186759	0.566249	1.46961	5.83164	1	3	0.333333
OE19	DNMTi	TCONS_00015580	L2b	LINE	L2	chr11	1500433	1501260	Intergenic	MOB2	exon_2	-	1	3	0.996157	0.996001	26.0633	27.313	1.66667	1	0.333333
OE19	DNMTi	TCONS_00051056	L3	LINE	CR1	chr2	74459359	74459540	intron_1	WBP1	exon_2	+	1	2	1	1	4.95707	9.90666	0.333333	1	0.5
OE19	DNMTi	TCONS_00000509	LTR41	LTR	ERVL	chr1	17759155	17759614	intron_1	ACTL8	exon_2	+	1	2	0.0474315	0.233972	0.522393	4.73087	0.333333	1	0.5
OE19	DNMTi	TCONS_00018070	MIRc	SINE	MIR	chr11	120123321	120123526	intron_4	TRIM29	exon_5	-	1	2	0.0433478	0.128681	3.15639	3.21679	0.666667	1.66667	0.5
OE19	DNMTi	TCONS_00051456	MLT1H1	LTR	ERVL-MaLR	chr2	101998446	101999045	intron_1	IL1R2	exon_3	+	1	3	0.0171288	0.0467823	1.02201	2.09737	0.333333	1.66667	0.333333
OE19	DNMTi	TCONS_00013939	LTR7	LTR	ERV1	chr11	63529318	63529768	Intergenic	RARRES3	exon_1	+	0	2	0.747626	0.590549	2.02462	2.50179	0	1	0
OE19	HDACi	TCONS_00071093	AluJo	SINE	Alu	chr4	83484044	83484167	intron_1	FAM175A	exon_2	-	3	2	0.29657	0.219554	5.64106	1.72863	4	1.66667	1.5
OE19	HDACi	TCONS_00078541	AluSg	SINE	Alu	chr6	109140400	109140695	intron_1	CEP57L1	exon_2	+	3	3	0.599792	0.772955	5.22347	4.09787	2.66667	3.66667	1
OE19	HDACi	TCONS_00037627	AluSg	SINE	Alu	chr17	18719934	18720237	intron_2	TRIM16L	exon_3	+	3	3	0.431388	0.262878	13.1497	35.4602	10	7	1
OE19	HDACi	TCONS_00022915	AluSq2	SINE	Alu	chr12	105229766	105230079	intron_1	APPL2	exon_2	-	3	3	0.357075	0.155512	15.222	5.27122	7.66667	1.33333	1
OE19	HDACi	TCONS_00004957	AluSx	SINE	Alu	chr1	16316453	16316754	intron_1	FBXO42	exon_2	-	3	3	0.446597	0.507232	5.01325	7.01636	7.33333	8	1
OE19	HDACi	TCONS_00049139	AluSx	SINE	Alu	chr19	45450487	45450799	Intergenic	ERCC1	exon_2	-	3	3	0.229019	0.303518	19.6656	16.8236	3.33333	1.66667	1
OE19	HDACi	TCONS_00045932	AluSx1	SINE	Alu	chr19	39353589	39353901	intron_3	SAMD4B	exon_5	+	3	3	0.674726	0.649764	99.5359	44.6945	59.3333	22.3333	1
OE19	HDACi	TCONS_00045878	AluSx4	SINE	Alu	chr19	38325120	38325414	intron_1	KCNK6	exon_2	+	3	3	0.664114	0.602497	8.35463	13.4352	4.66667	5.33333	1
OE19	HDACi	TCONS_00042662	AluY	SINE	Alu	chr18	12949442	12949752	intron_1	SEH1L	exon_2	+	3	3	0.340755	0.0764807	46.3761	15.1203	4.33333	2.66667	1
OE19	HDACi	TCONS_00019871	L1HS	LINE	L1	chr12	69773410	69779441	intron_3	RAB3IP	exon_4	+	3	3	0.170029	0.312472	3.20737	4.70866	1.66667	3.66667	1
OE19	HDACi	TCONS_00002271	L1ME4a	LINE	L1	chr1	111627347	111627597	intron_1	RAP1A	exon_2	+	3	3	0.425792	0.46773	12.7273	9.90081	3	5	1
OE19	HDACi	TCONS_00083429	L1PA2	LINE	L1	chr7	116718497	116724489	intron_2	MET	exon_3	+	3	3	0.354429	0.566722	11.6692	27.9364	4.66667	10	1
OE19	HDACi	TCONS_00031645	L1PA2	LINE	L1	chr15	53540633	53546677	intron_18	WDR72	exon_19	-	3	3	0.932023	0.684452	26.6104	15.8731	14	15.6667	1
OE19	HDACi	TCONS_00080508	L1PA2	LINE	L1	chr6	64389760	64395796	intron_28	EYS	exon_29	-	3	2	0.956247	0.812177	6.64998	2.30159	2.66667	1	1.5
OE19	HDACi	TCONS_00025418	L1PB4	LINE	L1	chr13	114004202	114005208	intron_18	RASA3	exon_19	-	3	3	0.107214	0.566249	3.25814	5.83157	2.33333	3	1
OE19	HDACi	TCONS_00055325	L2a	LINE	L2	chr2	130339545	130340247	intron_4	CCDC115	exon_5	-	3	3	0.325998	0.150977	5.48407	3.72621	3.33333	2	1
OE19	HDACi	TCONS_00061786	L2a	LINE	L2	chr22	19201804	19202472	intron_22	CLTCL1	exon_23	-	3	3	0.243123	0.625316	2.76971	8.01056	2.66667	5.33333	1
OE19	HDACi	TCONS_00045621	L2a	LINE	L2	chr19	35005126	35005470	intron_1	GRAMD1A	exon_2	+	3	3	0.194973	0.892083	10.1428	42.6349	13	21.3333	1
OE19	HDACi	TCONS_00004673	L2b	LINE	L2	chr1	1853117	1853370	intron_1	GNB1	exon_2	-	3	3	0.202808	0.138402	44.6727	34.0817	153.333	160	1
OE19	HDACi	TCONS_00051070	L3	LINE	CR1	chr2	74459359	74459540	intron_1	WBP1	exon_2	+	3	2	1	1	40.7324	9.90657	1.66667	1	1.5
OE19	HDACi	TCONS_00001760	LTR12C	LTR	ERV1	chr1	77531016	77532288	intron_12	AK5	exon_13	+	3	3	0.970413	0.976227	6.88293	9.8586	5.66667	6	1
OE19	HDACi	TCONS_00085111	LTR4	LTR	ERV1	chr7	64999343	64999936	intron_1	ERV3-1	exon_2	-	3	2	0.901463	0.641594	11.2987	3.56602	3.33333	1.33333	1.5
OE19	HDACi	TCONS_00004362	LTR79	LTR	ERVL	chr1	239492522	239492824	Intergenic	CHRM3	exon_1	+	3	3	0.445115	0.419855	5.203	3.87736	3.66667	5	1
OE19	HDACi	TCONS_00090985	MER5A1	DNA	hAT-Charlie	chr9	69122999	69123107	Intergenic	AL358113.1	exon_2	+	3	3	0.98287	0.966209	44.7806	193.773	24.6667	75	1
OE19	HDACi	TCONS_00042269	MER67B	LTR	ERV1	chr17	81238278	81238616	intron_1	TEPSIN	exon_2	-	3	2	0.660438	0.506211	8.48076	4.74747	3.66667	1.33333	1.5
OE19	HDACi	TCONS_00012460	MLT1D	LTR	ERVL-MaLR	chr10	125885254	125885744	Intergenic	DHX32	exon_1	-	3	3	0.861086	0.858103	24.1912	37.9341	6	13.6667	1
OE19	HDACi	TCONS_00083751	MLT1J	LTR	ERVL-MaLR	chr7	139542499	139542588	intron_4	CLEC2L	exon_5	+	3	3	0.950475	0.991791	6.95329	13.751	8	12.3333	1
OE19	HDACi	TCONS_00076900	MLT1J	LTR	ERVL-MaLR	chr6	3003951	3004226	intron_1	NQO2	exon_2	+	3	2	0.0736995	0.0231792	2.80416	1.13835	3.33333	0.666667	1.5
OE19	HDACi	TCONS_00030160	THE1A	LTR	ERVL-MaLR	chr15	66581970	66582322	Intergenic	SMAD6	exon_2	+	3	2	0.524877	0.863502	2.02404	10.6135	1	0.666667	1.5
OE19	HDACi	TCONS_00076309	THE1C	LTR	ERVL-MaLR	chr5	147839014	147839391	Intergenic	SPINK1	exon_1	-	3	3	0.934713	0.928075	17.3713	55.3998	13.3333	33.3333	1
OE19	HDACi	TCONS_00092212	Tigger1	DNA	TcMar-Tigger	chr9	4725911	4728263	intron_1	AK3	exon_2	-	3	2	0.0820906	0.0511021	3.55893	5.33089	1.33333	2	1.5
OE19	HDACi	TCONS_00088261	AluJb	SINE	Alu	chr8	144306390	144306661	intron_1	HSF1	exon_2	+	2	3	0.0268445	0.058139	2.40831	6.00732	1.33333	2.66667	0.666667
OE19	HDACi	TCONS_00035007	AluSx1	SINE	Alu	chr16	124794	125097	intron_3	NPRL3	exon_4	-	2	2	0.416625	0.519669	4.80596	7.5259	1	3	1
OE19	HDACi	TCONS_00061528	AluSz	SINE	Alu	chr22	45166267	45166585	intron_1	NUP50	exon_2	+	2	3	0.182808	0.387823	5.97013	22.1634	2	9.66667	0.666667
OE19	HDACi	TCONS_00096127	L1M6	LINE	L1	chrX	20241287	20242031	intron_1	RPS6KA3	exon_2	-	2	3	0.295766	0.199707	13.9961	12.9935	2	4.66667	0.666667
OE19	HDACi	TCONS_00062896	L1ME2	LINE	L1	chr3	14128690	14129334	intron_1	TMEM43	exon_2	+	2	2	0.0675933	0.12711	2.18239	7.1543	1.33333	1	1
OE19	HDACi	TCONS_00014308	L1MEi	LINE	L1	chr11	68515024	68515589	intron_1	PPP6R3	exon_2	+	2	3	0.106586	0.190142	17.4613	33.9297	3.33333	8	0.666667
OE19	HDACi	TCONS_00052364	L1PA2	LINE	L1	chr2	174404458	174410482	intron_5	SCRN3	exon_6	+	2	3	0.088657	0.321981	2.43214	9.60218	1.33333	3.66667	0.666667
OE19	HDACi	TCONS_00066029	L1PA5	LINE	L1	chr3	47467753	47468941	intron_1	SCAP	exon_2	-	2	3	0.249335	0.192847	10.1317	8.52506	1	2.33333	0.666667
OE19	HDACi	TCONS_00023822	L1PB1	LINE	L1	chr13	43056898	43059152	intron_1	DNAJC15	exon_2	+	2	2	0.345735	0.21254	1.26632	1.18797	3.66667	5	1
OE19	HDACi	TCONS_00062840	L2b	LINE	L2	chr3	11225862	11226145	intron_1	HRH1	exon_2	+	2	2	0.356466	0.345396	1.162	1.21499	1.33333	1.33333	1
OE19	HDACi	TCONS_00049827	MIR	SINE	MIR	chr19	55050881	55051058	intron_3	RDH13	exon_4	-	2	3	0.498274	0.454739	14.6706	13.2737	1.66667	2.66667	0.666667
OE19	HDACi	TCONS_00004672	Tigger2	DNA	TcMar-Tigger	chr1	1846859	1848097	intron_1	GNB1	exon_2	-	2	3	0.114725	0.0437691	26.4636	10.9474	153.333	160	0.666667
OE19	HDACi	TCONS_00000256	ERVL-B4-int	LTR	ERVL	chr1	9299982	9301207	intron_1	SPSB1	exon_2	+	3	0	0.204567	0.0287044	4.41156	0.51674	2.33333	0	Inf
OE19	HDACi	TCONS_00087223	HERVFH21-int	LTR	ERV1	chr8	47995253	47998768	Intergenic	UBE2V2	exon_2	+	3	1	0.204251	0.0333807	10.9827	2.09649	3	0.333333	3
OE19	HDACi	TCONS_00052499	L1PA2	LINE	L1	chr2	182025225	182031239	intron_2	PPP1R1C	exon_3	+	3	0	0.972389	0.854739	7.60315	0.901154	8.33333	0.666667	Inf
OE19	HDACi	TCONS_00049145	L2a	LINE	L2	chr19	45495370	45495840	intron_1	RTN2	exon_3	-	3	0	0.124147	0.0928731	19.5053	2.46406	69.6667	5	Inf
OE19	HDACi	TCONS_00035675	LTR12C	LTR	ERV1	chr16	20988699	20990207	intron_44	DNAH3	exon_45	-	3	0	0.959461	0.036066	6.87033	0.0269544	2.66667	0	Inf
OE19	HDACi	TCONS_00018479	LTR12C	LTR	ERV1	chr12	6715852	6717297	Intergenic	COPS7A	exon_1	+	3	0	0.121519	0.000154687	9.38609	0.00917423	2.66667	0	Inf
OE19	HDACi	TCONS_00005136	LTR1A2	LTR	ERV1	chr1	23837780	23838651	Intergenic	HMGCL	exon_2	-	3	0	0.0680841	0.00620154	5.32576	0.321203	3	0	Inf
OE19	HDACi	TCONS_00082725	MER31A	LTR	ERV1	chr7	73799195	73799666	Intergenic	CLDN4	exon_2	+	3	0	0.691559	0.263558	128.88	42.9789	2.33333	0	Inf
OE19	HDACi	TCONS_00045727	MIR	SINE	MIR	chr19	35673602	35673834	intron_4	UPK1A	exon_5	+	3	0	0.405177	0.00453167	4.82714	0.129941	3.33333	0	Inf
OE19	HDACi	TCONS_00060913	MIRb	SINE	MIR	chr22	24011632	24011858	intron_1	CABIN1	exon_2	+	3	1	0.0395591	0.014497	1.83224	0.80828	2	1.33333	3
OE19	HDACi	TCONS_00038020	SVA_A	Retroposon	SVA	chr17	32179165	32180647	intron_6	RHOT1	exon_7	+	3	1	0.173559	0.0753828	3.46885	1.45041	2.33333	0.666667	3
OE19	HDACi	TCONS_00026210	AluJo	SINE	Alu	chr14	55060861	55061162	intron_1	MAPK1IP1L	exon_2	+	2	1	0.110437	0.0198746	2.75861	0.559493	1.33333	0.333333	2
OE19	HDACi	TCONS_00058790	L2a	LINE	L2	chr20	46363820	46363964	intron_1	SLC35C2	exon_2	-	2	0	0.336137	0.00230485	4.6914	0.0617645	1.33333	0	Inf
OE19	HDACi	TCONS_00093856	L2c	LINE	L2	chr9	136409841	136410012	intron_2	SDCCAG3	exon_3	-	2	1	0.236346	0.0103851	9.86175	0.995965	26.6667	41	2
OE19	HDACi	TCONS_00071135	LTR12C	LTR	ERV1	chr4	87395109	87396510	Intergenic	HSD17B11	exon_1	-	2	0	0.465533	0.00821342	43.5414	1.43339	0.666667	0	Inf
OE19	HDACi	TCONS_00056806	L1PA2	LINE	L1	chr20	129964	135977	Intergenic	DEFB126	exon_2	+	1	2	0.333333	0.546367	0.712988	2.02006	0.666667	0.666667	0.5
OE19	HDACi	TCONS_00031646	L1PA3	LINE	L1	chr15	53684199	53690229	intron_13	WDR72	exon_14	-	1	3	0.0526287	0.31512	1.29471	7.33993	1.66667	2.66667	0.333333
OE19	HDACi	TCONS_00061785	L2a	LINE	L2	chr22	19201804	19202472	intron_22	CLTCL1	exon_24	-	1	3	0.0940829	0.317161	1.08619	3.84514	11.3333	9.33333	0.333333
OE19	HDACi	TCONS_00033546	L2a	LINE	L2	chr16	27340733	27341390	intron_2	IL4R	exon_3	+	1	3	0.0860143	0.148515	1.36626	5.81732	2	9.33333	0.333333
OE19	HDACi	TCONS_00051470	MLT1H1	LTR	ERVL-MaLR	chr2	101998446	101999045	intron_1	IL1R2	exon_3	+	1	3	0.160642	0.0467823	1.81689	2.09735	0.333333	1.66667	0.333333
OE19	HDACi	TCONS_00041122	SVA_F	Retroposon	SVA	chr17	42972298	42974012	intron_4	PTGES3L-AARSD1	exon_6	-	1	3	0.551716	0.904957	1.01579	5.72852	2.33333	6	0.333333
OE19	HDACi	TCONS_00029678	AluY	SINE	Alu	chr15	41837592	41837887	intron_6	JMJD7-PLA2G4B	exon_7	+	0	2	1	0.739756	3.77249	4.16786	0	1	0
OE19	HDACi	TCONS_00021872	HAL1	LINE	L1	chr12	49008158	49009108	intron_2	PRKAG1	exon_3	-	0	3	0.0900291	0.0715932	25.3465	18.8259	0	1.66667	0
OE19	HDACi	TCONS_00028810	HERVFH21-int	LTR	ERV1	chr14	102234169	102239533	intron_7	MOK	exon_8	-	0	3	0.264799	0.540027	2.88317	4.00085	0	2.66667	0
OE19	HDACi	TCONS_00071676	L1PA14	LINE	L1	chr4	142473170	142475297	intron_2	INPP4B	exon_4	-	0	3	0.0635583	0.946493	0.362345	12.572	0.666667	8.33333	0
OE19	HDACi	TCONS_00082270	L1PA2	LINE	L1	chr7	39007527	39013552	intron_1	POU6F2	exon_2	+	0	2	0.830153	0.590687	0.481081	1.00649	0.666667	1.33333	0
OE19	HDACi	TCONS_00001536	L1PA2	LINE	L1	chr1	59647747	59653779	intron_11	FGGY	exon_12	+	0	2	0.0354087	0.151845	0.271478	1.29748	0.333333	0.666667	0
OE19	HDACi	TCONS_00022377	L1PA2	LINE	L1	chr12	64287349	64293377	intron_4	C12orf56	exon_5	-	0	2	0.05761	0.837495	0.00987594	1.70153	0	2.66667	0
OE19	HDACi	TCONS_00089504	L1PA3	LINE	L1	chr8	86586338	86592366	intron_15	CNGB3	exon_16	-	0	2	0	0.665814	0	2.89792	0.333333	2.66667	0
OE19	HDACi	TCONS_00064474	L1PA4	LINE	L1	chr3	135061598	135068235	intron_3	EPHB1	exon_4	+	0	3	0	1	0	5.37699	0	3	0
OE19	HDACi	TCONS_00062464	LTR12C	LTR	ERV1	chr22	41593352	41594824	Intergenic	PMM1	exon_1	-	0	3	0.00517197	0.335676	0.604328	32.1257	0	2	0
OE19	HDACi	TCONS_00000512	LTR41	LTR	ERVL	chr1	17759155	17759614	intron_1	ACTL8	exon_2	+	0	2	0.18466	0.233972	0.173377	4.73081	1	1	0
OE19	HDACi	TCONS_00013940	LTR7	LTR	ERV1	chr11	63529318	63529768	Intergenic	RARRES3	exon_1	+	0	2	0.602549	0.590549	0.41798	2.50175	0	1	0
OE19	HDACi	TCONS_00007090	LTR76	LTR	ERV1	chr1	151907383	151907656	intron_1	THEM4	exon_2	-	0	3	0.610732	0.570245	14.2384	11.8309	0	1.66667	0
OE19	HDACi	TCONS_00020810	MER1B	DNA	hAT-Charlie	chr12	130340312	130340636	intron_1	PIWIL1	exon_2	+	0	3	0.339626	0.606167	2.69518	13.6254	0	3.33333	0
OE19	HDACi	TCONS_00079236	MER45B	DNA	hAT-Tip100	chr6	167271359	167271612	Intergenic	UNC93A	exon_1	+	0	2	0.333333	0.572591	0.262517	1.54343	0.333333	2	0
OE19	HDACi	TCONS_00037628	MER4B	LTR	ERV1	chr17	18721345	18721943	intron_2	TRIM16L	exon_3	+	0	3	0.00189487	0.195054	0.0576798	26.6285	0	5.33333	0
OE19	HDACi	TCONS_00070975	MER61A	LTR	ERV1	chr4	76234334	76234657	Intergenic	SCARB2	exon_2	-	0	2	0.000516593	0.07202	0.08874	11.7891	0	1	0
OE19	HDACi	TCONS_00093751	MLT1E2	LTR	ERVL-MaLR	chr9	132789646	132790007	intron_11	AK8	exon_12	-	0	2	0	0.603151	0	3.20453	0	2.66667	0
OE19	SETDB1i	TCONS_00088374	AluJb	SINE	Alu	chr8	144306390	144306661	intron_1	HSF1	exon_2	+	3	3	0.155994	0.058139	6.37316	6.00709	6	2.66667	1
OE19	SETDB1i	TCONS_00082743	AluSc8	SINE	Alu	chr7	66130097	66130401	intron_2	CRCP	exon_3	+	3	2	0.975326	0.961828	11.2282	14.3074	4	0.666667	1.5
OE19	SETDB1i	TCONS_00037677	AluSg	SINE	Alu	chr17	18719934	18720237	intron_2	TRIM16L	exon_3	+	3	3	0.242526	0.264021	4.04671	35.6819	2.66667	7	1
OE19	SETDB1i	TCONS_00093881	AluSp	SINE	Alu	chr9	132314098	132314388	intron_10	SETX	exon_12	-	3	3	0.370616	0.0947193	4.72604	2.98288	15	22.3333	1
OE19	SETDB1i	TCONS_00029246	AluSp	SINE	Alu	chr15	22846890	22847205	intron_1	NIPA2	exon_2	+	3	2	0.254692	0.0371593	12.5076	3.2786	9.66667	2.33333	1.5
OE19	SETDB1i	TCONS_00015685	AluSq	SINE	Alu	chr11	2979490	2979797	intron_1	NAP1L4	exon_3	-	3	3	0.346771	0.0426854	12.2204	4.64862	27.3333	73	1
OE19	SETDB1i	TCONS_00049195	AluSx	SINE	Alu	chr19	45450487	45450799	Intergenic	ERCC1	exon_2	-	3	3	0.1722	0.303518	8.16371	16.8228	2	1.66667	1
OE19	SETDB1i	TCONS_00012668	AluSx1	SINE	Alu	chr11	834112	834386	intron_1	CD151	exon_3	+	3	3	0.19686	0.132034	34.203	21.6578	106	76.6667	1
OE19	SETDB1i	TCONS_00045942	AluSx4	SINE	Alu	chr19	38325120	38325414	intron_1	KCNK6	exon_2	+	3	3	0.395595	0.602497	11.4576	13.4346	16	5.33333	1
OE19	SETDB1i	TCONS_00061603	AluSz	SINE	Alu	chr22	45166267	45166585	intron_1	NUP50	exon_2	+	3	3	0.8451	0.387823	44.7671	22.1623	69.6667	9.66667	1
OE19	SETDB1i	TCONS_00088386	AluY	SINE	Alu	chr8	144477281	144477579	Intergenic	PPP1R16A	exon_1	+	3	3	0.618673	0.368705	12.41	16.0074	9.33333	7.33333	1
OE19	SETDB1i	TCONS_00016773	AluY	SINE	Alu	chr11	62639953	62640252	intron_1	GANAB	exon_2	-	3	2	0.141094	0.0469798	26.4521	10.0342	3.33333	1	1.5
OE19	SETDB1i	TCONS_00023829	Charlie4a	DNA	hAT-Charlie	chr13	37001516	37001894	intron_1	EXOSC8	exon_2	+	3	2	0.111669	0.137587	12.5952	14.1251	3	0.666667	1.5
OE19	SETDB1i	TCONS_00028864	HERVFH21-int	LTR	ERV1	chr14	102234169	102239533	intron_7	MOK	exon_8	-	3	3	0.610789	0.532592	2.41527	4.20529	2	2.66667	1
OE19	SETDB1i	TCONS_00002271	L1ME4a	LINE	L1	chr1	111627347	111627597	intron_1	RAP1A	exon_2	+	3	3	0.434121	0.46773	4.3206	9.90035	1	5	1
OE19	SETDB1i	TCONS_00083538	L1PA2	LINE	L1	chr7	116718497	116724489	intron_2	MET	exon_3	+	3	3	0.149146	0.566722	4.01752	27.9352	2	10	1
OE19	SETDB1i	TCONS_00003549	L1PA2	LINE	L1	chr1	185251798	185257805	intron_16	SWT1	exon_17	+	3	2	0.797372	0.194791	16.3479	1.38326	11.3333	0.666667	1.5
OE19	SETDB1i	TCONS_00031699	L1PA2	LINE	L1	chr15	53540633	53546677	intron_18	WDR72	exon_19	-	3	3	0.971515	0.54172	24.5475	12.0254	24.3333	5.33333	1
OE19	SETDB1i	TCONS_00051181	L1PA3	LINE	L1	chr2	79105693	79111696	Intergenic	REG1A	exon_2	+	3	2	1	0.956981	3.34055	3.6729	2.33333	1.66667	1.5
OE19	SETDB1i	TCONS_00024814	L1PA4	LINE	L1	chr13	37053805	37056778	intron_1	SUPT20H	exon_2	-	3	3	0.585554	0.182058	17.8127	6.5818	5	3	1
OE19	SETDB1i	TCONS_00025482	L1PB4	LINE	L1	chr13	114004202	114005208	intron_18	RASA3	exon_19	-	3	3	0.977083	0.566249	8.74846	5.83132	2.33333	3	1
OE19	SETDB1i	TCONS_00061860	L2a	LINE	L2	chr22	19201804	19202472	intron_22	CLTCL1	exon_23	-	3	3	0.388404	0.496952	12.2164	6.00717	7.66667	5.33333	1
OE19	SETDB1i	TCONS_00061861	L2a	LINE	L2	chr22	19201804	19202472	intron_22	CLTCL1	exon_24	-	3	3	0.582906	0.441346	17.4005	4.99538	21	9.33333	1
OE19	SETDB1i	TCONS_00045686	L2a	LINE	L2	chr19	35005126	35005470	intron_1	GRAMD1A	exon_2	+	3	3	0.671442	0.892083	13.9092	42.6329	5.66667	21.3333	1
OE19	SETDB1i	TCONS_00062918	L2b	LINE	L2	chr3	11225862	11226145	intron_1	HRH1	exon_2	+	3	2	0.698399	0.344864	10.022	1.21102	6.33333	1.33333	1.5
OE19	SETDB1i	TCONS_00017442	L2b	LINE	L2	chr11	78138792	78139208	intron_1	ALG8	exon_2	-	3	3	0.0753255	0.0400559	8.86395	6.52768	2.33333	2.33333	1
OE19	SETDB1i	TCONS_00051129	L3	LINE	CR1	chr2	74459359	74459540	intron_1	WBP1	exon_2	+	3	2	1	1	35.319	9.90628	2.66667	1	1.5
OE19	SETDB1i	TCONS_00001759	LTR12C	LTR	ERV1	chr1	77531016	77532288	intron_12	AK5	exon_13	+	3	3	0.976171	0.976207	8.46592	9.85038	7.66667	6	1
OE19	SETDB1i	TCONS_00010318	LTR32	LTR	ERVL	chr10	100977743	100978185	intron_4	SEMA4G	exon_6	+	3	3	0.456601	0.269454	13.846	18.7893	11.3333	32.6667	1
OE19	SETDB1i	TCONS_00013976	LTR7	LTR	ERV1	chr11	63529318	63529768	Intergenic	RARRES3	exon_1	+	3	2	0.963999	0.708771	26.0688	2.95777	10.3333	2.33333	1.5
OE19	SETDB1i	TCONS_00007106	LTR76	LTR	ERV1	chr1	151907383	151907656	intron_1	THEM4	exon_2	-	3	3	0.657949	0.570245	15.6109	11.8304	2.66667	1.66667	1
OE19	SETDB1i	TCONS_00071066	MER61A	LTR	ERV1	chr4	76234334	76234657	Intergenic	SCARB2	exon_2	-	3	2	0.0253916	0.07202	3.57213	11.7885	3.66667	1	1.5
OE19	SETDB1i	TCONS_00012251	MIRc	SINE	MIR	chr10	103890251	103890349	intron_7	OBFC1	exon_8	-	3	3	0.156688	0.163712	7.58947	8.05376	7	5.33333	1
OE19	SETDB1i	TCONS_00083860	MLT1J	LTR	ERVL-MaLR	chr7	139542499	139542588	intron_4	CLEC2L	exon_5	+	3	3	0.864842	0.97134	20.3832	13.6614	30	12.3333	1
OE19	SETDB1i	TCONS_00086841	PRIMA4-int	LTR	ERV1	chr8	18216136	18218627	intron_1	NAT1	exon_2	+	3	2	0.235394	0.105627	13.8768	1.74093	5.66667	1.66667	1.5
OE19	SETDB1i	TCONS_00069451	SVA_A	Retroposon	SVA	chr4	106320774	106322302	intron_1	AIMP1	exon_2	+	3	3	0.275164	0.187107	29.2432	12.2488	7.33333	3.33333	1
OE19	SETDB1i	TCONS_00076405	THE1C	LTR	ERVL-MaLR	chr5	147839014	147839391	Intergenic	SPINK1	exon_1	-	3	3	0.903359	0.915928	65.1774	54.5321	55	33.3333	1
OE19	SETDB1i	TCONS_00065450	AluSg	SINE	Alu	chr3	196765900	196766194	intron_1	PAK2	exon_2	+	2	3	0.279966	0.113067	4.7845	8.47967	1.33333	3.33333	0.666667
OE19	SETDB1i	TCONS_00090634	AluSp	SINE	Alu	chr9	19274293	19274594	intron_1	DENND4C	exon_2	+	2	3	0.544656	0.68454	1.72537	30.2019	2.66667	1.33333	0.666667
OE19	SETDB1i	TCONS_00000589	AluSx	SINE	Alu	chr1	22064292	22064590	intron_1	CDC42	exon_2	+	2	3	0.307804	0.396484	24.947	88.0435	7.33333	9.33333	0.666667
OE19	SETDB1i	TCONS_00023885	HERVH-int	LTR	ERV1	chr13	43060714	43061388	intron_1	DNAJC15	exon_2	+	2	2	0.501226	0.26745	1.08228	1.47519	4	5	1
OE19	SETDB1i	TCONS_00091632	L1HS	LINE	L1	chr9	112798107	112804159	intron_1	SNX30	exon_2	+	2	3	0.457405	0.517864	2.8866	10.6122	2.66667	2	0.666667
OE19	SETDB1i	TCONS_00019932	L1HS	LINE	L1	chr12	69773410	69779441	intron_3	RAB3IP	exon_4	+	2	2	0.803542	0.43548	1.39924	1.53741	4.33333	3.66667	1
OE19	SETDB1i	TCONS_00049961	L1MB8	LINE	L1	chr19	56106098	56106444	intron_1	ZNF787	exon_2	-	2	3	0.293193	0.108892	2.48224	7.5954	6.33333	9.66667	0.666667
OE19	SETDB1i	TCONS_00052425	L1PA2	LINE	L1	chr2	174404458	174410482	intron_5	SCRN3	exon_6	+	2	3	0.496251	0.402655	5.81379	12.1521	2	3.66667	0.666667
OE19	SETDB1i	TCONS_00001535	L1PA2	LINE	L1	chr1	59647747	59653779	intron_11	FGGY	exon_12	+	2	2	0.278967	0.151905	0.914821	1.29802	1	0.666667	1
OE19	SETDB1i	TCONS_00080614	L1PA2	LINE	L1	chr6	64389760	64395796	intron_28	EYS	exon_29	-	2	2	0.901476	0.810229	2.14428	2.36007	0.666667	1	1
OE19	SETDB1i	TCONS_00085220	LTR4	LTR	ERV1	chr7	64999343	64999936	intron_1	ERV3-1	exon_2	-	2	2	0.694934	0.413578	6.52933	2.65635	2	1.33333	1
OE19	SETDB1i	TCONS_00020871	MER1B	DNA	hAT-Charlie	chr12	130340312	130340636	intron_1	PIWIL1	exon_2	+	2	3	0.822493	0.606167	7.02531	13.6249	2	3.33333	0.666667
OE19	SETDB1i	TCONS_00002136	MER2	DNA	TcMar-Tigger	chr1	108882273	108882604	intron_1	GPSM2	exon_2	+	2	3	0.324072	0.473931	7.22621	16.1914	2.66667	1.33333	0.666667
OE19	SETDB1i	TCONS_00057437	MIRb	SINE	MIR	chr20	36236715	36236899	intron_1	AAR2	exon_2	+	2	3	0.0227209	0.0492915	1.64999	1.91205	3.33333	4	0.666667
OE19	SETDB1i	TCONS_00056902	MIRb	SINE	MIR	chr20	842032	842204	intron_1	FAM110A	exon_2	+	2	2	0.205666	0.120146	2.98446	2.81418	1.33333	0.666667	1
OE19	SETDB1i	TCONS_00093890	MLT1E2	LTR	ERVL-MaLR	chr9	132789646	132790007	intron_11	AK8	exon_12	-	2	2	0.529898	0.603151	1.53084	3.20443	1.66667	2.66667	1
OE19	SETDB1i	TCONS_00068642	MLT2A1	LTR	ERVL	chr4	37565728	37566168	intron_2	C4orf19	exon_3	+	2	2	0.25534	0.0409967	2.79865	2.15504	2	1	1
OE19	SETDB1i	TCONS_00004679	Tigger2	DNA	TcMar-Tigger	chr1	1846859	1848097	intron_1	GNB1	exon_2	-	2	3	0.193714	0.0562101	8.27207	14.0122	25.6667	160	0.666667
OE19	SETDB1i	TCONS_00036270	AluJb	SINE	Alu	chr16	52519675	52519998	intron_1	TOX3	exon_2	-	3	0	0.476275	0.000430821	3.45155	0.0125695	1.33333	0	Inf
OE19	SETDB1i	TCONS_00043585	AluJb	SINE	Alu	chr18	9577382	9577673	intron_9	PPP4R1	exon_10	-	3	0	0.0739793	2.28013e-05	3.96761	0.00283006	2.66667	0	Inf
OE19	SETDB1i	TCONS_00041872	AluSc	SINE	Alu	chr17	64482327	64482617	intron_6	POLG2	exon_8	-	3	0	0.289363	0.0252028	7.32916	0.34459	16.6667	6	Inf
OE19	SETDB1i	TCONS_00010794	AluSg	SINE	Alu	chr10	1055818	1056106	Intergenic	IDI1	exon_1	-	3	0	0.297706	0.038215	72.8008	5.28073	5	0	Inf
OE19	SETDB1i	TCONS_00008492	AluSg	SINE	Alu	chr1	226265689	226265976	intron_9	LIN9	exon_11	-	3	0	0.202119	0.00469365	2.50912	0.0817419	5.66667	19.6667	Inf
OE19	SETDB1i	TCONS_00015684	AluSq	SINE	Alu	chr11	2979490	2979797	intron_1	NAP1L4	exon_2	-	3	0	0.132157	9.53944e-06	4.71653	0.00103934	1	0	Inf
OE19	SETDB1i	TCONS_00091944	AluSq2	SINE	Alu	chr9	128906316	128906611	intron_1	LRRC8A	exon_2	+	3	0	0.316537	0.000278932	9.3881	0.016068	2.33333	0	Inf
OE19	SETDB1i	TCONS_00050503	AluSx	SINE	Alu	chr2	30154743	30155038	intron_1	YPEL5	exon_3	+	3	0	0.10454	0.000790985	11.34	0.0310976	3.66667	0	Inf
OE19	SETDB1i	TCONS_00089441	AluSx	SINE	Alu	chr8	73742251	73742556	intron_1	STAU2	exon_2	-	3	1	0.248453	0.0417191	2.77331	1.99021	1.66667	0.333333	3
OE19	SETDB1i	TCONS_00048093	AluSx1	SINE	Alu	chr19	14568047	14568344	intron_1	NDUFB7	exon_2	-	3	1	0.0353064	0.00487601	7.33643	0.922031	9.33333	0.666667	3
OE19	SETDB1i	TCONS_00083255	AluY	SINE	Alu	chr7	100051277	100051594	intron_1	ZSCAN21	exon_2	+	3	1	0.189747	0.119206	3.06048	0.963884	4.33333	1.66667	3
OE19	SETDB1i	TCONS_00051499	AluY	SINE	Alu	chr2	100564284	100564595	intron_1	PDCL3	exon_2	+	3	0	0.660889	0.00292739	13.5703	0.066347	11.3333	0	Inf
OE19	SETDB1i	TCONS_00040191	AluY	SINE	Alu	chr17	11993538	11993849	intron_1	ZNF18	exon_2	-	3	0	0.123596	0.0062884	2.37018	0.055416	3.33333	0	Inf
OE19	SETDB1i	TCONS_00090421	AluY	SINE	Alu	chr8	144780854	144781134	intron_1	ZNF34	exon_2	-	3	0	1	0.666667	11.7597	2.78704	7	0	Inf
OE19	SETDB1i	TCONS_00072027	AluY	SINE	Alu	chr4	168479686	168480002	intron_1	DDX60L	exon_2	-	3	0	0.815559	0.130581	5.82012	0.303961	5	0	Inf
OE19	SETDB1i	TCONS_00069098	AluY	SINE	Alu	chr4	74375306	74375628	intron_1	EREG	exon_2	+	3	0	0.765265	0.624941	11.2683	0.0738276	12.6667	0.333333	Inf
OE19	SETDB1i	TCONS_00052558	AluYa5	SINE	Alu	chr2	181928629	181928925	intron_16	SSFA2	exon_17	+	3	0	0.0561549	0.00266307	2.79116	0.183516	6	0	Inf
OE19	SETDB1i	TCONS_00025019	AluYk12	SINE	Alu	chr13	49666438	49666740	intron_2	EBPL	exon_3	-	3	1	0.287271	0.0298318	40.0931	4.70491	6.66667	0.333333	3
OE19	SETDB1i	TCONS_00083452	L1M4b	LINE	L1	chr7	107580184	107580571	Intergenic	BCAP29	exon_2	+	3	1	0.325619	0.0572951	5.43928	0.686022	11.3333	10	3
OE19	SETDB1i	TCONS_00070173	L1ME3E	LINE	L1	chr4	184690703	184691461	intron_11	PRIMPOL	exon_13	+	3	0	0.432905	0.0415394	1.76067	0.140282	3.66667	2.33333	Inf
OE19	SETDB1i	TCONS_00064309	L1PA3	LINE	L1	chr3	121932760	121938786	intron_19	SLC15A2	exon_21	+	3	0	0.422067	0.194333	1.29907	0.125778	3.66667	0.333333	Inf
OE19	SETDB1i	TCONS_00017492	L1PA6	LINE	L1	chr11	83266134	83272255	intron_7	CCDC90B	exon_8	-	3	0	0.0264299	0.00413203	1.45147	0.215269	1.33333	0	Inf
OE19	SETDB1i	TCONS_00053622	LTR27E	LTR	ERV1	chr2	3533849	3534784	intron_2	RP13-512J5.1	exon_3	-	3	0	1	1	4.20063	0.582482	3.33333	0.333333	Inf
OE19	SETDB1i	TCONS_00050771	MamRTE1	LINE	RTE-BovB	chr2	48448443	48448760	intron_1	PPP1R21	exon_3	+	3	0	0.397416	0.0139253	5.72243	0.159036	22	9.66667	Inf
OE19	SETDB1i	TCONS_00067019	MER11B	LTR	ERVK	chr3	122443535	122444603	intron_9	KPNA1	exon_10	-	3	1	0.171674	0.0278316	4.38532	1.51203	3	2	3
OE19	SETDB1i	TCONS_00081103	MER51B	LTR	ERV1	chr6	114011169	114011436	Intergenic	HDAC2	exon_2	-	3	1	0.283614	0.0579847	10.1907	2.51866	2	0.333333	3
OE19	SETDB1i	TCONS_00058673	MER52C	LTR	ERV1	chr20	36676802	36677908	intron_8	NDRG3	exon_9	-	3	0	0.2649	0.000577177	5.57812	0.0386668	3.33333	0	Inf
OE19	SETDB1i	TCONS_00005523	MIR1_Amn	SINE	MIR	chr1	37807628	37807725	intron_1	YRDC	exon_2	-	3	0	0.22258	0	17.1336	0	9	0	Inf
OE19	SETDB1i	TCONS_00005522	MIR1_Amn	SINE	MIR	chr1	37807628	37807725	intron_1	YRDC	exon_3	-	3	0	0.112274	0.00961864	8.75025	0.247187	77.6667	25.3333	Inf
OE19	SETDB1i	TCONS_00010621	MIRc	SINE	MIR	chr10	122375443	122375517	intron_1	PLEKHA1	exon_2	+	3	0	0.103001	0.0173152	2.4663	0.438343	10.6667	14	Inf
OE19	SETDB1i	TCONS_00041174	SVA_F	Retroposon	SVA	chr17	42972298	42974012	intron_4	PTGES3L-AARSD1	exon_5	-	3	1	0.621827	0.721648	12.6685	5.0795	6.66667	0.666667	3
OE19	SETDB1i	TCONS_00041180	SVA_F	Retroposon	SVA	chr17	42972298	42974012	intron_4	PTGES3L-AARSD1	exon_6	-	3	1	0.150366	0.135967	3.10069	0.973664	28.3333	6	3
OE19	SETDB1i	TCONS_00005023	AluJb	SINE	Alu	chr1	19249642	19249921	intron_1	EMC1	exon_2	-	2	0	0.224654	0.142947	8.9644	5.80958	2	0	Inf
OE19	SETDB1i	TCONS_00026438	AluJb	SINE	Alu	chr14	64520857	64521162	intron_3	ZBTB1	exon_4	+	2	1	0.155965	0.0265931	4.09128	0.669131	1.33333	0.333333	2
OE19	SETDB1i	TCONS_00020380	AluJo	SINE	Alu	chr12	106958778	106958910	intron_1	TMEM263	exon_2	+	2	0	0.168323	0.00105253	5.24881	0.0239848	4.66667	0	Inf
OE19	SETDB1i	TCONS_00010847	AluSc5	SINE	Alu	chr10	5802318	5802613	intron_1	GDI2	exon_2	-	2	1	0.0751636	0.0304461	10.5141	11.6814	1	0.333333	2
OE19	SETDB1i	TCONS_00035331	AluSc8	SINE	Alu	chr16	3398940	3399234	intron_1	ZSCAN32	exon_2	-	2	0	0.22501	0	5.59731	0	0.666667	0	Inf
OE19	SETDB1i	TCONS_00016887	AluSc8	SINE	Alu	chr11	64272097	64272339	intron_1	BAD	exon_2	-	2	0	0.0548161	0.00658861	1.70079	0.235333	1.33333	0	Inf
OE19	SETDB1i	TCONS_00010795	AluSg	SINE	Alu	chr10	1055818	1056106	Intergenic	IDI1	exon_2	-	2	0	0.00721858	0	1.7201	0	1.33333	0	Inf
OE19	SETDB1i	TCONS_00085848	AluSg4	SINE	Alu	chr7	103320094	103320384	intron_10	DNAJC2	exon_11	-	2	0	0.150627	0.00248153	6.57593	0.141469	2.33333	0	Inf
OE19	SETDB1i	TCONS_00055817	AluSp	SINE	Alu	chr2	169558976	169559272	intron_5	FASTKD1	exon_6	-	2	0	0.186226	0.0031141	1.66844	0.0871526	2.66667	0	Inf
OE19	SETDB1i	TCONS_00045220	AluSp	SINE	Alu	chr19	17268425	17268728	intron_1	BABAM1	exon_2	+	2	1	0.990787	0.844184	16.6228	1.47288	1	0.333333	2
OE19	SETDB1i	TCONS_00019607	AluSp	SINE	Alu	chr12	55986164	55986468	intron_1	RAB5B	exon_2	+	2	0	0.191665	0.000309616	6.80194	0.0134964	1	0	Inf
OE19	SETDB1i	TCONS_00065645	AluSq	SINE	Alu	chr3	12651728	12652009	intron_1	RAF1	exon_2	-	2	0	0.118867	0.00982684	2.35753	0.609041	1.33333	0	Inf
OE19	SETDB1i	TCONS_00056847	AluSq2	SINE	Alu	chr2	241501885	241502191	intron_1	STK25	exon_2	-	2	0	0.0449119	0.000475238	1.27715	0.0183042	0.666667	0	Inf
OE19	SETDB1i	TCONS_00018471	AluSx4	SINE	Alu	chr12	4328578	4328874	intron_1	TIGAR	exon_2	+	2	0	0.546615	0.382362	12.3452	6.06556	1.33333	0	Inf
OE19	SETDB1i	TCONS_00056635	AluSz6	SINE	Alu	chr2	229908809	229909107	intron_1	TRIP12	exon_2	-	2	0	0.395317	0.000729682	4.14334	0.0449182	0.666667	0	Inf
OE19	SETDB1i	TCONS_00077664	AluY	SINE	Alu	chr6	31746810	31747118	intron_9	MSH5	exon_11	+	2	0	0.835627	0.228094	5.16263	0.679117	2	1.66667	Inf
OE19	SETDB1i	TCONS_00077110	AluYa5	SINE	Alu	chr6	11117157	11117474	intron_1	SMIM13	exon_2	+	2	1	0.119195	0.0933716	1.27143	0.992708	3.33333	0.666667	2
OE19	SETDB1i	TCONS_00005362	AluYe5	SINE	Alu	chr1	31930056	31930354	Intergenic	PTP4A2	exon_1	-	2	0	0.859293	0.913314	43.4875	126.918	4.66667	0	Inf
OE19	SETDB1i	TCONS_00079678	L1HS	LINE	L1	chr6	24811657	24817706	intron_21	FAM65B	exon_22	-	2	0	0.634306	0	2.24831	0	1	0	Inf
OE19	SETDB1i	TCONS_00062308	L1MA6	LINE	L1	chr22	32380932	32381443	Intergenic	RFPL3S	exon_1	-	2	0	0.594552	0.0875072	7.33572	0.0647758	4	0.333333	Inf
OE19	SETDB1i	TCONS_00021653	L1MDa	LINE	L1	chr12	31117577	31118801	intron_27	OVOS2	exon_29	-	2	0	0.860271	0.412396	5.53487	0.184128	3.66667	0.333333	Inf
OE19	SETDB1i	TCONS_00003391	L1PA2	LINE	L1	chr1	174233266	174239293	intron_4	RABGAP1L	exon_5	+	2	0	0.563217	0.0301206	5.51848	0.98371	1.66667	0	Inf
OE19	SETDB1i	TCONS_00091462	L1PA2	LINE	L1	chr9	97580993	97587031	intron_8	TMOD1	exon_9	+	2	0	0.782918	0.455694	1.78458	0.373235	0.666667	0	Inf
OE19	SETDB1i	TCONS_00071424	L1PA3	LINE	L1	chr4	106213354	106219380	intron_19	TBCK	exon_20	-	2	1	0.14882	0.0571427	0.779012	0.562777	1	0.333333	2
OE19	SETDB1i	TCONS_00018402	L1PA4	LINE	L1	chr12	1733610	1736914	intron_1	ADIPOR2	exon_2	+	2	1	0.0745942	0.0194404	3.55006	1.45657	0.666667	1.33333	2
OE19	SETDB1i	TCONS_00020761	L1PBa1	LINE	L1	chr12	123249827	123251861	intron_1	C12orf65	exon_2	+	2	1	0.159331	0.110863	2.05634	1.8495	1.33333	0.333333	2
OE19	SETDB1i	TCONS_00091138	LTR12C	LTR	ERV1	chr9	71963356	71964735	intron_2	C9orf85	exon_3	+	2	0	0.105	0.151161	1.70894	2.41206	1.33333	0	Inf
OE19	SETDB1i	TCONS_00074146	MIRb	SINE	MIR	chr5	151772569	151772792	intron_1	G3BP1	exon_3	+	2	0	0.0344014	6.14849e-05	1.07978	0.00996943	21.3333	103.667	Inf
OE19	SETDB1i	TCONS_00004291	MLT1A0	LTR	ERVL-MaLR	chr1	233655516	233655871	intron_1	KCNK1	exon_2	+	2	0	0.148162	0.00566028	5.50388	0.239087	1.33333	0	Inf
OE19	SETDB1i	TCONS_00004290	MLT1A0-int	LTR	ERVL-MaLR	chr1	233653877	233655516	intron_1	KCNK1	exon_2	+	2	0	0.168683	0.000402606	6.80745	0.0172035	1.33333	0	Inf
OE19	SETDB1i	TCONS_00068138	L1MD1	LINE	L1	chr3	197534014	197534864	intron_2	BDH1	exon_3	-	1	2	0.0464223	0.0412328	0.578076	2.16815	0.666667	1.33333	0.5
OE19	SETDB1i	TCONS_00031697	L1PA3	LINE	L1	chr15	53684199	53690229	intron_13	WDR72	exon_14	-	1	3	0.017729	0.45784	0.454013	10.1501	1.33333	2.66667	0.333333
OE19	SETDB1i	TCONS_00003106	L2	LINE	L2	chr1	161133305	161133568	Intergenic	UFC1	exon_1	+	1	2	0.0845859	0.0916672	15.9944	19.2135	0.333333	2	0.5
OE19	SETDB1i	TCONS_00000509	LTR41	LTR	ERVL	chr1	17759155	17759614	intron_1	ACTL8	exon_2	+	1	2	0.145168	0.233972	1.92378	4.73051	1	1	0.5
OE19	SETDB1i	TCONS_00049881	MIR	SINE	MIR	chr19	55050881	55051058	intron_3	RDH13	exon_4	-	1	3	0.46166	0.454739	3.1493	13.2731	0.666667	2.66667	0.333333
OE19	SETDB1i	TCONS_00087293	Tigger1	DNA	TcMar-Tigger	chr8	43078293	43080600	intron_6	FNTA	exon_7	+	1	3	0.0387491	0.0619175	1.08169	3.92946	0.333333	4.66667	0.333333
OE19	SETDB1i	TCONS_00016447	AluSx	SINE	Alu	chr11	47536476	47536782	Intergenic	CELF1	exon_1	-	0	3	0.0527318	0.23564	0.553245	13.3322	3	23.6667	0
OE19	SETDB1i	TCONS_00035055	AluSx1	SINE	Alu	chr16	124794	125097	intron_3	NPRL3	exon_4	-	0	2	0.444702	0.519669	0.719625	7.52552	0	3	0
OE19	SETDB1i	TCONS_00029729	AluY	SINE	Alu	chr15	41837592	41837887	intron_6	JMJD7-PLA2G4B	exon_7	+	0	2	1	0.739756	1.42127	4.1677	0	1	0
OE19	SETDB1i	TCONS_00021934	HAL1	LINE	L1	chr12	49008158	49009108	intron_2	PRKAG1	exon_3	-	0	3	0.103027	0.0715932	36.2499	18.8252	0	1.66667	0
OE19	SETDB1i	TCONS_00096265	L1M6	LINE	L1	chrX	20241287	20242031	intron_1	RPS6KA3	exon_2	-	0	3	0.0162602	0.199707	0.101704	12.9929	0	4.66667	0
OE19	SETDB1i	TCONS_00014350	L1MEi	LINE	L1	chr11	68515024	68515589	intron_1	PPP6R3	exon_2	+	0	3	0.0229948	0.190142	0.20338	33.9279	0	8	0
OE19	SETDB1i	TCONS_00071769	L1PA14	LINE	L1	chr4	142473170	142475297	intron_2	INPP4B	exon_4	-	0	3	0.135564	0.946493	0.0964876	12.5714	0.333333	8.33333	0
OE19	SETDB1i	TCONS_00056876	L1PA2	LINE	L1	chr20	129964	135977	Intergenic	DEFB126	exon_2	+	0	2	0	0.546368	0	2.01993	0	0.666667	0
OE19	SETDB1i	TCONS_00082375	L1PA2	LINE	L1	chr7	39007527	39013552	intron_1	POU6F2	exon_2	+	0	2	1	0.590687	0.123489	1.00644	0	1.33333	0
OE19	SETDB1i	TCONS_00022440	L1PA2	LINE	L1	chr12	64287349	64293377	intron_4	C12orf56	exon_5	-	0	2	0.297998	0.837494	0.172943	1.70145	0.333333	2.66667	0
OE19	SETDB1i	TCONS_00089619	L1PA3	LINE	L1	chr8	86586338	86592366	intron_15	CNGB3	exon_16	-	0	2	0.333333	0.665814	0.222881	2.89774	0.333333	2.66667	0
OE19	SETDB1i	TCONS_00064555	L1PA4	LINE	L1	chr3	135061598	135068235	intron_3	EPHB1	exon_4	+	0	3	0	1	0	5.37673	0	3	0
OE19	SETDB1i	TCONS_00066111	L1PA5	LINE	L1	chr3	47467753	47468941	intron_1	SCAP	exon_2	-	0	3	0.078658	0.192847	0.527956	8.52472	0.666667	2.33333	0
OE19	SETDB1i	TCONS_00093152	L1PA6	LINE	L1	chr9	85717679	85723818	intron_1	AGTPBP1	exon_2	-	0	2	0.0102418	0.083003	0.0383775	2.70601	0.333333	1	0
OE19	SETDB1i	TCONS_00033596	L2a	LINE	L2	chr16	27340733	27341390	intron_2	IL4R	exon_3	+	0	3	0.000142959	0.148515	0.00158155	5.81702	0	9.33333	0
OE19	SETDB1i	TCONS_00062542	LTR12C	LTR	ERV1	chr22	41593352	41594824	Intergenic	PMM1	exon_1	-	0	3	0.0129848	0.335676	0.393707	32.1242	0	2	0
OE19	SETDB1i	TCONS_00004369	LTR79	LTR	ERVL	chr1	239492522	239492824	Intergenic	CHRM3	exon_1	+	0	3	0.888575	0.44372	0.954995	4.27128	0	5	0
OE19	SETDB1i	TCONS_00079340	MER45B	DNA	hAT-Tip100	chr6	167271359	167271612	Intergenic	UNC93A	exon_1	+	0	2	0	0.57259	0	1.54338	0	2	0
OE19	SETDB1i	TCONS_00037678	MER4B	LTR	ERV1	chr17	18721345	18721943	intron_2	TRIM16L	exon_3	+	0	3	0.0125613	0.194647	0.207406	26.6268	0	5.33333	0
OE19	SETDB1i	TCONS_00051531	MLT1H1	LTR	ERVL-MaLR	chr2	101998446	101999045	intron_1	IL1R2	exon_3	+	0	3	0.019577	0.0467823	0.764895	2.09727	0	1.66667	0
OE19	SETDB1i	TCONS_00030210	THE1A	LTR	ERVL-MaLR	chr15	66581970	66582322	Intergenic	SMAD6	exon_2	+	0	3	0.653806	0.870248	0.640966	11.1735	0	1.33333	0
OE19	DNMTi-HDACi	TCONS_00017681	AluSc8	SINE	Alu	chr11	95882215	95882535	intron_2	MTMR2	exon_3	-	3	3	0.260693	0.315939	4.79445	26.1084	4.33333	11.3333	1
OE19	DNMTi-HDACi	TCONS_00037717	AluSg	SINE	Alu	chr17	18719934	18720237	intron_2	TRIM16L	exon_3	+	3	3	0.550521	0.264021	10.0194	35.6896	6	7	1
OE19	DNMTi-HDACi	TCONS_00080447	AluSg	SINE	Alu	chr6	42126072	42126376	intron_2	C6orf132	exon_3	-	3	3	0.226312	0.287842	74.5408	66.7519	3	5.66667	1
OE19	DNMTi-HDACi	TCONS_00004970	AluSx	SINE	Alu	chr1	16316453	16316754	intron_1	FBXO42	exon_2	-	3	3	0.593187	0.459237	7.63758	6.36569	5.66667	8	1
OE19	DNMTi-HDACi	TCONS_00049244	AluSx	SINE	Alu	chr19	45450487	45450799	Intergenic	ERCC1	exon_2	-	3	3	0.149651	0.303088	19.0804	16.792	5.66667	1.66667	1
OE19	DNMTi-HDACi	TCONS_00014016	AluSx	SINE	Alu	chr11	64228688	64228992	intron_3	NUDT22	exon_5	+	3	3	0.138576	0.0403263	5.25956	1.75339	38	53.6667	1
OE19	DNMTi-HDACi	TCONS_00045984	AluSx4	SINE	Alu	chr19	38325120	38325414	intron_1	KCNK6	exon_2	+	3	3	0.862269	0.602497	9.33505	13.4378	7.66667	5.33333	1
OE19	DNMTi-HDACi	TCONS_00021935	HAL1	LINE	L1	chr12	49008158	49009108	intron_2	PRKAG1	exon_3	-	3	3	0.0965424	0.0715932	27.0426	18.8295	1.33333	1.66667	1
OE19	DNMTi-HDACi	TCONS_00026207	L1MD2	LINE	L1	chr14	50314465	50314637	intron_1	ATP5S	exon_2	+	3	3	0.677387	0.795694	3.48221	4.38292	8.66667	7.66667	1
OE19	DNMTi-HDACi	TCONS_00002281	L1ME4a	LINE	L1	chr1	111627347	111627597	intron_1	RAP1A	exon_2	+	3	3	0.440719	0.46773	9.16281	9.90251	2.33333	5	1
OE19	DNMTi-HDACi	TCONS_00014337	L1MEi	LINE	L1	chr11	68515024	68515589	intron_1	PPP6R3	exon_2	+	3	3	0.0819539	0.190142	12.0827	33.9354	3.33333	8	1
OE19	DNMTi-HDACi	TCONS_00083626	L1PA2	LINE	L1	chr7	116718497	116724489	intron_2	MET	exon_3	+	3	3	0.0993526	0.566722	3.4535	27.9413	1.66667	10	1
OE19	DNMTi-HDACi	TCONS_00031720	L1PA2	LINE	L1	chr15	53540633	53546677	intron_18	WDR72	exon_19	-	3	3	0.715971	0.684452	9.82111	15.8758	6	15.6667	1
OE19	DNMTi-HDACi	TCONS_00061924	L2a	LINE	L2	chr22	19201804	19202472	intron_22	CLTCL1	exon_24	-	3	3	0.179202	0.317162	2.30125	3.84577	10.3333	9.33333	1
OE19	DNMTi-HDACi	TCONS_00045728	L2a	LINE	L2	chr19	35005126	35005470	intron_1	GRAMD1A	exon_2	+	3	3	0.39712	0.892083	37.3979	42.6422	17	21.3333	1
OE19	DNMTi-HDACi	TCONS_00004374	LTR79	LTR	ERVL	chr1	239492522	239492824	Intergenic	CHRM3	exon_1	+	3	3	0.544254	0.44372	3.9294	4.2722	2	5	1
OE19	DNMTi-HDACi	TCONS_00091192	MER5A1	DNA	hAT-Charlie	chr9	69122999	69123107	Intergenic	AL358113.1	exon_2	+	3	3	0.241937	0.966107	21.47	193.131	17.6667	75	1
OE19	DNMTi-HDACi	TCONS_00074657	MER61B	LTR	ERV1	chr5	179811358	179811651	Intergenic	SQSTM1	exon_2	+	3	3	0.0591252	0.19348	157.642	95.2009	25.3333	41	1
OE19	DNMTi-HDACi	TCONS_00078159	MIRc	SINE	MIR	chr6	44132053	44132259	intron_1	TMEM63B	exon_2	+	3	3	0.193902	0.177848	42.387	34.3468	4	1.66667	1
OE19	DNMTi-HDACi	TCONS_00012487	MLT1D	LTR	ERVL-MaLR	chr10	125885254	125885744	Intergenic	DHX32	exon_1	-	3	3	0.881887	0.879417	16.2396	38.7921	4.66667	13.6667	1
OE19	DNMTi-HDACi	TCONS_00083949	MLT1J	LTR	ERVL-MaLR	chr7	139542499	139542588	intron_4	CLEC2L	exon_5	+	3	3	0.930147	0.991791	5.8972	13.7534	4	12.3333	1
OE19	DNMTi-HDACi	TCONS_00076485	THE1C	LTR	ERVL-MaLR	chr5	147839014	147839391	Intergenic	SPINK1	exon_1	-	3	3	0.957886	0.928075	18.9056	55.4095	10.3333	33.3333	1
OE19	DNMTi-HDACi	TCONS_00048263	AluSx	SINE	Alu	chr19	17294913	17295090	intron_2	ABHD8	exon_4	-	3	2	0.203432	0.138317	3.88944	1.25345	15.6667	7.66667	1.5
OE19	DNMTi-HDACi	TCONS_00040639	L1MC4	LINE	L1	chr17	28789628	28790850	intron_1	FAM222B	exon_2	-	3	2	0.280126	0.341109	11.6067	8.54326	6.66667	3	1.5
OE19	DNMTi-HDACi	TCONS_00080702	L1PA2	LINE	L1	chr6	64389760	64395796	intron_28	EYS	exon_29	-	3	2	0.932149	0.785818	4.75676	1.96524	2	1	1.5
OE19	DNMTi-HDACi	TCONS_00051179	L3	LINE	CR1	chr2	74459359	74459540	intron_1	WBP1	exon_2	+	3	2	1	1	19.01	9.90867	2	1	1.5
OE19	DNMTi-HDACi	TCONS_00023898	LTR33	LTR	ERVL	chr13	43062071	43062490	intron_1	DNAJC15	exon_2	+	3	2	0.402573	0.225316	2.10856	1.28305	9.33333	5	1.5
OE19	DNMTi-HDACi	TCONS_00085311	LTR4	LTR	ERV1	chr7	64999343	64999936	intron_1	ERV3-1	exon_2	-	3	2	0.761809	0.414827	18.5704	2.65844	11.3333	1.33333	1.5
OE19	DNMTi-HDACi	TCONS_00011214	LTR40b	LTR	ERVL	chr10	34405665	34405965	intron_5	PARD3	exon_6	-	3	2	0.232768	0.0905355	9.16028	2.29915	12.6667	1.66667	1.5
OE19	DNMTi-HDACi	TCONS_00065445	MER57A-int	LTR	ERV1	chr3	193602052	193604578	intron_1	OPA1	exon_2	+	3	2	0.147397	0.0857239	5.41923	4.56466	2.66667	1.66667	1.5
OE19	DNMTi-HDACi	TCONS_00057300	AluJb	SINE	Alu	chr20	25410991	25411285	intron_1	GINS1	exon_2	+	2	3	0.15941	0.152273	2.41674	5.24541	1	1.33333	0.666667
OE19	DNMTi-HDACi	TCONS_00016437	AluSx	SINE	Alu	chr11	47536476	47536782	Intergenic	CELF1	exon_1	-	2	3	0.18255	0.23564	8.16205	13.3352	10.3333	23.6667	0.666667
OE19	DNMTi-HDACi	TCONS_00019927	L1HS	LINE	L1	chr12	69773410	69779441	intron_3	RAB3IP	exon_4	+	2	3	0.0974887	0.312472	1.435	4.70945	0.666667	3.66667	0.666667
OE19	DNMTi-HDACi	TCONS_00031721	L1PA3	LINE	L1	chr15	53684199	53690229	intron_13	WDR72	exon_14	-	2	3	0.14756	0.31512	2.39797	7.34114	1	2.66667	0.666667
OE19	DNMTi-HDACi	TCONS_00066189	L1PA5	LINE	L1	chr3	47467753	47468941	intron_1	SCAP	exon_2	-	2	3	0.451615	0.192847	22.0058	8.52662	3.33333	2.33333	0.666667
OE19	DNMTi-HDACi	TCONS_00061925	L2a	LINE	L2	chr22	19201804	19202472	intron_22	CLTCL1	exon_23	-	2	3	0.170377	0.625316	2.24231	8.01198	3.33333	5.33333	0.666667
OE19	DNMTi-HDACi	TCONS_00015613	L2b	LINE	L2	chr11	1500433	1501260	Intergenic	MOB2	exon_2	-	2	3	0.994428	0.995926	66.2117	26.7982	2	1	0.666667
OE19	DNMTi-HDACi	TCONS_00001770	LTR12C	LTR	ERV1	chr1	77531016	77532288	intron_12	AK5	exon_13	+	2	3	0.842432	0.97629	4.2986	9.88591	1.66667	6	0.666667
OE19	DNMTi-HDACi	TCONS_00007103	LTR76	LTR	ERV1	chr1	151907383	151907656	intron_1	THEM4	exon_2	-	2	3	0.940014	0.570245	68.6164	11.833	1.66667	1.66667	0.666667
OE19	DNMTi-HDACi	TCONS_00084429	MLT1B	LTR	ERVL-MaLR	chr7	922931	923220	intron_3	ADAP1	exon_4	-	2	3	0.0643908	0.0393702	2.57456	6.45302	2.33333	2.66667	0.666667
OE19	DNMTi-HDACi	TCONS_00004685	Tigger2	DNA	TcMar-Tigger	chr1	1846859	1848097	intron_1	GNB1	exon_2	-	2	3	0.307778	0.0562101	69.7092	14.0156	175	160	0.666667
OE19	DNMTi-HDACi	TCONS_00037658	L2b	LINE	L2	chr17	17685599	17686175	intron_1	RAI1	exon_2	+	2	2	0.0918855	0.16056	1.41239	5.8511	0.666667	2	1
OE19	DNMTi-HDACi	TCONS_00071144	MER61A	LTR	ERV1	chr4	76234334	76234657	Intergenic	SCARB2	exon_2	-	2	2	0.0709849	0.07202	11.169	11.7905	1	1	1
OE19	DNMTi-HDACi	TCONS_00061047	MIRb	SINE	MIR	chr22	24011632	24011858	intron_1	CABIN1	exon_2	+	2	2	0.165487	0.0282349	6.64871	1.52063	1.33333	1.33333	1
OE19	DNMTi-HDACi	TCONS_00091782	CR1-3_Croc	LINE	CR1	chr9	121280857	121281205	intron_8	GSN	exon_9	+	3	1	0.217636	0.291803	60.2105	9.49508	1	0.333333	3
OE19	DNMTi-HDACi	TCONS_00048122	L1MA9	LINE	L1	chr19	14189715	14189933	intron_1	ADGRL1	exon_2	-	3	1	0.0726804	0.0372696	3.59342	0.985573	2.66667	1.33333	3
OE19	DNMTi-HDACi	TCONS_00020586	L1PB1	LINE	L1	chr12	116756444	116760863	intron_5	RNFT2	exon_6	+	3	1	0.42247	0.483843	8.95792	3.44121	3	0.333333	3
OE19	DNMTi-HDACi	TCONS_00091254	LTR12_	LTR	ERV1	chr9	76477878	76478576	intron_1	GCNT1	exon_2	+	3	1	0.418533	0.149337	8.10698	1.8901	5.33333	0.333333	3
OE19	DNMTi-HDACi	TCONS_00020725	LTR12C	LTR	ERV1	chr12	122591840	122593220	intron_42	KNTC1	exon_43	+	3	1	0.581216	0.121938	14.7047	1.65112	2.66667	0.333333	3
OE19	DNMTi-HDACi	TCONS_00024652	LTR12C	LTR	ERV1	chr13	24506039	24507335	intron_1	PARP4	exon_2	-	3	1	0.870008	0.0168061	275.826	2.14971	72.3333	0.333333	3
OE19	DNMTi-HDACi	TCONS_00070749	MLT1A0	LTR	ERVL-MaLR	chr4	39626930	39627290	intron_1	SMIM14	exon_2	-	3	1	0.119568	0.00680895	5.94659	0.455179	3.33333	0.333333	3
OE19	DNMTi-HDACi	TCONS_00058226	MLT1I	LTR	ERVL-MaLR	chr20	3989574	3989960	intron_1	RNF24	exon_2	-	3	1	0.689042	0.111473	21.8303	3.50458	6.33333	5.33333	3
OE19	DNMTi-HDACi	TCONS_00085109	AluSx	SINE	Alu	chr7	48000133	48000438	intron_6	SUN3	exon_7	-	3	0	0.950618	0	4.74619	0	2.33333	0	Inf
OE19	DNMTi-HDACi	TCONS_00061245	AluSz	SINE	Alu	chr22	30601319	30601613	Intergenic	TCN2	exon_2	+	3	0	0.112898	0.0286746	11.5691	0.180853	37	0	Inf
OE19	DNMTi-HDACi	TCONS_00021654	HERVE-int	LTR	ERV1	chr12	31121135	31121738	intron_27	OVOS2	exon_29	-	3	0	0.865579	0.444634	4.99429	0.227624	3.66667	0.333333	Inf
OE19	DNMTi-HDACi	TCONS_00025478	L1M4	LINE	L1	chr13	113187335	113187925	intron_7	PCID2	exon_8	-	3	0	0.32836	0.0102045	24.2523	0.900465	16	0	Inf
OE19	DNMTi-HDACi	TCONS_00039449	L1MEc	LINE	L1	chr17	76772816	76773304	intron_10	MFSD11	exon_11	+	3	0	0.186341	0	13.4256	0	16.6667	0	Inf
OE19	DNMTi-HDACi	TCONS_00052614	L1PA2	LINE	L1	chr2	182025225	182031239	intron_2	PPP1R1C	exon_3	+	3	0	0.949019	0.847235	5.2962	0.842588	7.66667	0.666667	Inf
OE19	DNMTi-HDACi	TCONS_00095261	L1PBa1	LINE	L1	chrX	97118912	97120566	intron_21	DIAPH2	exon_22	+	3	0	0.50218	0	1.56933	0	2.33333	0	Inf
OE19	DNMTi-HDACi	TCONS_00018357	L2a	LINE	L2	chr11	133939058	133939527	intron_3	IGSF9B	exon_5	-	3	0	0.225563	0.0237489	5.03035	0.3516	18.3333	18	Inf
OE19	DNMTi-HDACi	TCONS_00000729	LTR10A	LTR	ERV1	chr1	26268831	26269405	intron_8	CEP85	exon_9	+	3	0	0.425631	0.188472	22.7942	3.21745	9.33333	0	Inf
OE19	DNMTi-HDACi	TCONS_00031267	LTR10A	LTR	ERV1	chr15	34154725	34155010	intron_2	KATNBL1	exon_3	-	3	0	0.401184	0	20.1842	0	10	0	Inf
OE19	DNMTi-HDACi	TCONS_00054853	LTR10A	LTR	ERV1	chr2	86695006	86695595	intron_1	RNF103-CHMP3	exon_2	-	3	0	0.834166	0.0942865	3.93909	0.033666	3.66667	0	Inf
OE19	DNMTi-HDACi	TCONS_00024946	LTR12	LTR	ERV1	chr13	44456064	44456586	Intergenic	TSC22D1	exon_2	-	3	0	0.162141	0	19.9072	0	31	0	Inf
OE19	DNMTi-HDACi	TCONS_00060589	LTR12	LTR	ERV1	chr21	46142201	46143045	intron_10	FTCD	exon_11	-	3	0	0.97847	0.666667	51.8471	0.0477535	22.3333	0	Inf
OE19	DNMTi-HDACi	TCONS_00020256	LTR12C	LTR	ERV1	chr12	100559198	100560700	intron_9	NR1H4	exon_11	+	3	0	0.847801	0.666667	4.52377	0.0383435	5.66667	0	Inf
OE19	DNMTi-HDACi	TCONS_00083434	LTR12C	LTR	ERV1	chr7	101348393	101349869	Intergenic	COL26A1	exon_1	+	3	0	0.999999	1	11.6639	0.588862	14	0	Inf
OE19	DNMTi-HDACi	TCONS_00072476	LTR12C	LTR	ERV1	chr5	10374976	10376523	intron_1	2023-03-06	exon_2	+	3	0	0.407285	0.000504126	17.7453	0.0194548	8.33333	0	Inf
OE19	DNMTi-HDACi	TCONS_00071616	LTR12C	LTR	ERV1	chr4	115178618	115179981	Intergenic	NDST4	exon_1	-	3	0	1	0	2.54476	0	2	0	Inf
OE19	DNMTi-HDACi	TCONS_00086079	LTR12C	LTR	ERV1	chr7	116181127	116182476	Intergenic	TFEC	exon_2	-	3	0	0.855665	0.826497	5.87979	0.0283625	4	0	Inf
OE19	DNMTi-HDACi	TCONS_00083675	LTR12C	LTR	ERV1	chr7	121059787	121061189	intron_4	CPED1	exon_5	+	3	0	0.721698	0.134972	7.56772	0.00549318	5.66667	0.333333	Inf
OE19	DNMTi-HDACi	TCONS_00010727	LTR12C	LTR	ERV1	chr10	132680477	132681589	intron_4	INPP5A	exon_5	+	3	0	0.778709	0.00164982	82.4569	0.0471961	94.3333	0	Inf
OE19	DNMTi-HDACi	TCONS_00006917	LTR12C	LTR	ERV1	chr1	147679843	147681332	Intergenic	ACP6	exon_2	-	3	0	0.689351	0.00199116	10.9606	0.0319526	14	0	Inf
OE19	DNMTi-HDACi	TCONS_00086632	LTR12C	LTR	ERV1	chr7	156873061	156874568	intron_1	LMBR1	exon_2	-	3	0	0.621888	0.000591116	26.9174	0.013176	25.6667	0	Inf
OE19	DNMTi-HDACi	TCONS_00052408	LTR12C	LTR	ERV1	chr2	169841348	169842854	intron_1	UBR3	exon_2	+	3	0	0.651178	0.0514058	22.4616	1.02908	2	0	Inf
OE19	DNMTi-HDACi	TCONS_00065075	LTR12C	LTR	ERV1	chr3	170327268	170328883	Intergenic	SKIL	exon_1	+	3	0	0.68624	0	10.986	0	3	0	Inf
OE19	DNMTi-HDACi	TCONS_00037650	LTR12C	LTR	ERV1	chr17	17486169	17487716	intron_1	MED9	exon_2	+	3	0	0.425703	0.0039473	29.1096	0.118542	4	0	Inf
OE19	DNMTi-HDACi	TCONS_00003499	LTR12C	LTR	ERV1	chr1	181045651	181047071	intron_1	MR1	exon_2	+	3	0	0.904743	0.464599	6.18273	0.0900597	4.33333	0	Inf
OE19	DNMTi-HDACi	TCONS_00018858	LTR12C	LTR	ERV1	chr12	18500000	18501178	intron_20	PIK3C2G	exon_21	+	3	0	0.96937	0	3.4049	0	2	0	Inf
OE19	DNMTi-HDACi	TCONS_00037811	LTR12C	LTR	ERV1	chr17	20016290	20017558	intron_1	SPECC1	exon_2	+	3	0	0.406093	0.00161975	12.8206	0.0320686	10	0	Inf
OE19	DNMTi-HDACi	TCONS_00035755	LTR12C	LTR	ERV1	chr16	20988699	20990207	intron_44	DNAH3	exon_45	-	3	0	0.906546	0.0283407	119.877	0.0232317	39.3333	0	Inf
OE19	DNMTi-HDACi	TCONS_00035758	LTR12C	LTR	ERV1	chr16	20988699	20990207	intron_44	DNAH3	exon_46	-	3	0	0.08894	0.0346103	11.8689	0.0283711	134.333	0	Inf
OE19	DNMTi-HDACi	TCONS_00053255	LTR12C	LTR	ERV1	chr2	227320452	227322286	Intergenic	MFF	exon_2	+	3	0	0.339563	0	17.9674	0	6	0	Inf
OE19	DNMTi-HDACi	TCONS_00044579	LTR12C	LTR	ERV1	chr19	2392567	2393567	intron_1	TMPRSS9	exon_2	+	3	0	0.970128	0.844701	18.3442	0.163355	9	0	Inf
OE19	DNMTi-HDACi	TCONS_00021630	LTR12C	LTR	ERV1	chr12	29385361	29386805	Intergenic	ERGIC2	exon_2	-	3	0	0.561859	0.00106031	11.5962	0.0236978	10	0	Inf
OE19	DNMTi-HDACi	TCONS_00061242	LTR12C	LTR	ERV1	chr22	30596678	30598399	Intergenic	TCN2	exon_1	+	3	0	0.402055	0.106194	41.1414	0.790199	19.3333	0	Inf
OE19	DNMTi-HDACi	TCONS_00061243	LTR12C	LTR	ERV1	chr22	30596678	30598399	Intergenic	TCN2	exon_2	+	3	0	0.454627	0	46.4822	0	37	0	Inf
OE19	DNMTi-HDACi	TCONS_00011155	LTR12C	LTR	ERV1	chr10	30901724	30903353	intron_3	ZNF438	exon_4	-	3	0	0.606139	0.291866	3.33496	0.665371	4	0	Inf
OE19	DNMTi-HDACi	TCONS_00077091	LTR12C	LTR	ERV1	chr6	3253403	3254826	Intergenic	PSMG4	exon_2	+	3	0	0.326098	0.00634765	13.1454	0.141838	5.66667	0	Inf
OE19	DNMTi-HDACi	TCONS_00077092	LTR12C	LTR	ERV1	chr6	3253403	3254826	Intergenic	PSMG4	exon_3	+	3	0	0.224067	0	8.97905	0	7	0	Inf
OE19	DNMTi-HDACi	TCONS_00063254	LTR12C	LTR	ERV1	chr3	32939500	32941155	Intergenic	CCR4	exon_1	+	3	0	0.560555	0.666667	9.0208	0.07967	3.33333	0	Inf
OE19	DNMTi-HDACi	TCONS_00063253	LTR12C	LTR	ERV1	chr3	32939500	32941155	Intergenic	CCR4	exon_2	+	3	0	0.411949	0	6.53166	0	5.66667	0	Inf
OE19	DNMTi-HDACi	TCONS_00031246	LTR12C	LTR	ERV1	chr15	33018639	33020029	intron_2	FMN1	exon_3	-	3	0	0.647185	0.00211079	17.2547	0.0262794	3.66667	0	Inf
OE19	DNMTi-HDACi	TCONS_00061515	LTR12C	LTR	ERV1	chr22	39357357	39358791	intron_1	SYNGR1	exon_2	+	3	0	0.246927	0.112306	5.90433	0.887742	2.33333	0	Inf
OE19	DNMTi-HDACi	TCONS_00054277	LTR12C	LTR	ERV1	chr2	47107097	47108582	intron_7	RP11-761B3.1	exon_9	-	3	0	0.949791	1	3.24445	0.157623	1.66667	0	Inf
OE19	DNMTi-HDACi	TCONS_00089288	LTR12C	LTR	ERV1	chr8	53774965	53776464	intron_9	ATP6V1H	exon_10	-	3	0	0.486271	0.00130952	77.3696	0.0455451	72.3333	0	Inf
OE19	DNMTi-HDACi	TCONS_00031942	LTR12C	LTR	ERV1	chr15	65300210	65301637	Intergenic	PARP16	exon_2	-	3	0	0.589341	0.122125	36.7087	3.70351	14.6667	0	Inf
OE19	DNMTi-HDACi	TCONS_00034531	LTR12C	LTR	ERV1	chr16	68526564	68528236	Intergenic	ZFP90	exon_1	+	3	0	0.200749	0.167699	11.1971	1.04128	3	0	Inf
OE19	DNMTi-HDACi	TCONS_00034532	LTR12C	LTR	ERV1	chr16	68526564	68528236	Intergenic	ZFP90	exon_2	+	3	0	0.72846	0.0324193	40.1324	0.201046	7.33333	1	Inf
OE19	DNMTi-HDACi	TCONS_00018600	LTR12C	LTR	ERV1	chr12	7037242	7038779	intron_2	C1S	exon_3	+	3	0	0.756601	0.886666	46.2995	0.308148	9	0	Inf
OE19	DNMTi-HDACi	TCONS_00071136	LTR12C	LTR	ERV1	chr4	76049791	76051220	Intergenic	CXCL11	exon_1	-	3	0	0.170828	0	9.68941	0	12	0	Inf
OE19	DNMTi-HDACi	TCONS_00071137	LTR12C	LTR	ERV1	chr4	76049791	76051220	Intergenic	CXCL11	exon_1	-	3	0	0.825235	1	46.8996	0.110774	88.3333	0	Inf
OE19	DNMTi-HDACi	TCONS_00071302	LTR12C	LTR	ERV1	chr4	87395109	87396510	Intergenic	HSD17B11	exon_1	-	3	0	0.755872	0.00701307	252.137	1.23078	36	0	Inf
OE19	DNMTi-HDACi	TCONS_00071303	LTR12C	LTR	ERV1	chr4	87395109	87396510	Intergenic	HSD17B11	exon_2	-	3	0	0.234665	0	80.8063	0	78	0	Inf
OE19	DNMTi-HDACi	TCONS_00014792	LTR12C	LTR	ERV1	chr11	90167016	90168370	intron_11	NAALAD2	exon_12	+	3	0	0.979575	1	14.5677	2.55899	4.33333	0	Inf
OE19	DNMTi-HDACi	TCONS_00032586	LTR12C	LTR	ERV1	chr15	92710299	92711583	Intergenic	FAM174B	exon_2	-	3	0	0.947062	0	43.7415	0	19	0	Inf
OE19	DNMTi-HDACi	TCONS_00091544	LTR12C	LTR	ERV1	chr9	97574036	97575455	intron_8	TMOD1	exon_9	+	3	0	0.545052	0	22.13	0	27	0	Inf
OE19	DNMTi-HDACi	TCONS_00084603	LTR12D	LTR	ERV1	chr7	15396179	15397560	intron_5	AGMO	exon_6	-	3	0	0.995406	0.17737	11.858	0.0286847	7.33333	0	Inf
OE19	DNMTi-HDACi	TCONS_00034171	LTR12D	LTR	ERV1	chr16	53412649	53413585	Intergenic	RBL2	exon_2	+	3	0	0.40032	0	12.8145	0	1.33333	0	Inf
OE19	DNMTi-HDACi	TCONS_00073250	LTR12D	LTR	ERV1	chr5	83133776	83135108	intron_3	XRCC4	exon_4	+	3	0	0.903355	0	47.8196	0	9	0	Inf
OE19	DNMTi-HDACi	TCONS_00021213	LTR12E	LTR	ERV1	chr12	7751374	7752625	Intergenic	CLEC4C	exon_1	-	3	0	0.505023	0	10.7758	0	2.66667	0	Inf
OE19	DNMTi-HDACi	TCONS_00093365	LTR12E	LTR	ERV1	chr9	94590436	94591627	intron_1	FBP2	exon_2	-	3	0	1	1	130.773	0.602686	53	0	Inf
OE19	DNMTi-HDACi	TCONS_00043602	MIR3	SINE	MIR	chr18	6947365	6947479	intron_60	LAMA1	exon_61	-	3	0	0.795202	0	15.6435	0	2.66667	0	Inf
OE19	DNMTi-HDACi	TCONS_00024954	MSTA	LTR	ERVL-MaLR	chr13	45073778	45074146	Intergenic	NUFIP1	exon_2	-	3	0	0.3461	0	7.11161	0	1.66667	0	Inf
OE19	DNMTi-HDACi	TCONS_00073533	THE1B	LTR	ERVL-MaLR	chr5	116075193	116075547	Intergenic	COMMD10	exon_2	+	3	0	0.416349	0	4.86943	0	2.33333	0	Inf
OE19	DNMTi-HDACi	TCONS_00096129	THE1B	LTR	ERVL-MaLR	chrX	2372960	2373301	intron_3	DHRSX	exon_4	-	3	0	0.997716	0	63.0982	0	56.6667	0	Inf
OE19	DNMTi-HDACi	TCONS_00004427	THE1B	LTR	ERVL-MaLR	chr1	244365245	244365608	intron_2	C1orf100	exon_3	+	3	0	1	0.666667	10.2567	0.141635	4.66667	0	Inf
OE19	DNMTi-HDACi	TCONS_00036371	THE1B	LTR	ERVL-MaLR	chr16	56379089	56379443	intron_10	AMFR	exon_11	-	3	0	0.167983	0	5.75615	0	4	0	Inf
OE19	DNMTi-HDACi	TCONS_00032184	THE1B	LTR	ERVL-MaLR	chr15	74738305	74738647	Intergenic	CYP1A1	exon_2	-	3	0	0.440731	0	7.48963	0	2.33333	0	Inf
OE19	DNMTi-HDACi	TCONS_00080800	THE1B	LTR	ERVL-MaLR	chr6	75535259	75535603	Intergenic	FILIP1	exon_2	-	3	0	0.811967	0	21.2649	0	5.33333	0	Inf
OE19	DNMTi-HDACi	TCONS_00059070	THE1D	LTR	ERVL-MaLR	chr20	54058856	54059213	intron_1	BCAS1	exon_2	-	3	0	0.686084	0	14.8103	0	12.6667	0	Inf
OE19	DNMTi-HDACi	TCONS_00010882	THE1D	LTR	ERVL-MaLR	chr10	7619498	7619860	intron_5	ITIH5	exon_6	-	3	0	0.595752	0	3.5422	0	3	0	Inf
OE19	DNMTi-HDACi	TCONS_00048138	AluSx1	SINE	Alu	chr19	14568047	14568344	intron_1	NDUFB7	exon_2	-	2	1	0.00947482	0.00532088	1.4826	1.01221	2	0.666667	2
OE19	DNMTi-HDACi	TCONS_00037583	AluY	SINE	Alu	chr17	16024287	16024604	intron_7	TTC19	exon_8	+	2	1	0.0667129	0.00880007	3.63286	0.623581	2.66667	0.333333	2
OE19	DNMTi-HDACi	TCONS_00038111	MER52D	LTR	ERV1	chr17	32158872	32160983	intron_1	RHOT1	exon_2	+	2	1	0.164463	0.0676782	2.67064	1.18904	0.666667	0.333333	2
OE19	DNMTi-HDACi	TCONS_00064724	Tigger1	DNA	TcMar-Tigger	chr3	141395733	141398059	intron_1	ZBTB38	exon_2	+	2	1	0.33914	0.21326	8.76421	3.88901	2.33333	0.666667	2
OE19	DNMTi-HDACi	TCONS_00005314	AluSx	SINE	Alu	chr1	29129060	29129370	Intergenic	TMEM200B	exon_2	-	2	0	0.989489	1	2.95394	0.0519672	1.33333	0	Inf
OE19	DNMTi-HDACi	TCONS_00053301	L1HS	LINE	L1	chr2	230337069	230342513	intron_2	SP140L	exon_3	+	2	0	0.813617	0.0427599	4.56581	0.343978	0.666667	0.333333	Inf
OE19	DNMTi-HDACi	TCONS_00058921	L2a	LINE	L2	chr20	46363820	46363964	intron_1	SLC35C2	exon_2	-	2	0	0.130418	0.0227982	2.43584	0.603683	1	0	Inf
OE19	DNMTi-HDACi	TCONS_00046543	L2a	LINE	L2	chr19	48588603	48589545	intron_3	SULT2B1	exon_4	+	2	0	0.0697046	0.00227721	2.36287	0.25144	2	0	Inf
OE19	DNMTi-HDACi	TCONS_00031247	LTR12_	LTR	ERV1	chr15	33128552	33129144	Intergenic	FMN1	exon_2	-	2	0	0.136598	0.000591655	3.01798	0.00703342	5.66667	0	Inf
OE19	DNMTi-HDACi	TCONS_00088349	LTR12C	LTR	ERV1	chr8	141076504	141078018	Intergenic	DENND3	exon_2	+	2	0	0.381924	0.340095	10.5488	1.87975	2.66667	0	Inf
OE19	DNMTi-HDACi	TCONS_00067487	LTR12C	LTR	ERV1	chr3	146224379	146225986	intron_1	PLSCR4	exon_2	-	2	0	0.581619	0.273133	3.6837	1.0127	1.66667	0	Inf
OE19	DNMTi-HDACi	TCONS_00055654	LTR12C	LTR	ERV1	chr2	150541288	150543121	Intergenic	RND3	exon_1	-	2	0	0.225062	0	5.53282	0	1	0	Inf
OE19	DNMTi-HDACi	TCONS_00060701	LTR12C	LTR	ERV1	chr22	18155341	18156872	intron_1	USP18	exon_2	+	2	0	0.575498	0.00950895	3.40911	0.0354154	1.33333	0	Inf
OE19	DNMTi-HDACi	TCONS_00053256	LTR12C	LTR	ERV1	chr2	227320452	227322286	Intergenic	MFF	exon_3	+	2	0	0.0654862	0	3.49974	0	1.66667	0	Inf
OE19	DNMTi-HDACi	TCONS_00061107	LTR12C	LTR	ERV1	chr22	25752686	25753930	intron_1	MYO18B	exon_2	+	2	0	0.981637	0.333333	4.23729	0.00238158	1.33333	0	Inf
OE19	DNMTi-HDACi	TCONS_00039920	LTR12C	LTR	ERV1	chr17	4708204	4709597	Intergenic	PELP1	exon_2	-	2	0	0.109817	0.00158775	3.30104	0.0593689	0.666667	0	Inf
OE19	DNMTi-HDACi	TCONS_00031940	LTR12C	LTR	ERV1	chr15	65300210	65301637	Intergenic	PARP16	exon_3	-	2	0	0.322487	0	20.6628	0	2	0	Inf
OE19	DNMTi-HDACi	TCONS_00039215	LTR12C	LTR	ERV1	chr17	68207674	68209028	Intergenic	AMZ2	exon_1	+	2	0	0.256223	0	10.9295	0	1	0	Inf
OE19	DNMTi-HDACi	TCONS_00091218	LTR12C	LTR	ERV1	chr9	71963356	71964735	intron_2	C9orf85	exon_3	+	2	0	0.128013	0.00340515	3.17037	0.052499	2.66667	0	Inf
OE19	DNMTi-HDACi	TCONS_00091543	LTR12C	LTR	ERV1	chr9	97574036	97575455	intron_8	TMOD1	exon_10	+	2	0	0.103834	0.204582	3.98495	0.135233	55.6667	2.33333	Inf
OE19	DNMTi-HDACi	TCONS_00070429	LTR12E	LTR	ERV1	chr4	2762353	2763411	Intergenic	TNIP2	exon_2	-	2	0	0.296539	0	14.4653	0	0.666667	0	Inf
OE19	DNMTi-HDACi	TCONS_00014297	LTR1A2	LTR	ERV1	chr11	67485980	67486421	intron_1	AIP	exon_2	+	2	0	0.025653	0	2.43162	0	1.66667	0	Inf
OE19	DNMTi-HDACi	TCONS_00093848	MER33	DNA	hAT-Charlie	chr9	127922287	127922415	intron_9	PIP5KL1	exon_10	-	2	0	0.108311	0.0649284	4.08771	0.420882	1.66667	0	Inf
OE19	DNMTi-HDACi	TCONS_00044462	MLT1D	LTR	ERVL-MaLR	chr19	959115	959268	intron_3	ARID3A	exon_4	+	2	0	0.296824	0.0474243	3.96138	0.248947	0.666667	0	Inf
OE19	DNMTi-HDACi	TCONS_00055946	MSTA	LTR	ERVL-MaLR	chr2	174117900	174118270	intron_7	OLA1	exon_8	-	2	0	0.0144046	0	1.79425	0	3.33333	0	Inf
OE19	DNMTi-HDACi	TCONS_00022955	THE1A	LTR	ERVL-MaLR	chr12	103835814	103836172	intron_1	NT5DC3	exon_2	-	2	0	0.465084	0	6.57566	0	1.33333	0	Inf
OE19	DNMTi-HDACi	TCONS_00088469	AluJb	SINE	Alu	chr8	144306390	144306661	intron_1	HSF1	exon_2	+	1	3	0.0245103	0.058139	1.98642	6.00844	0.333333	2.66667	0.333333
OE19	DNMTi-HDACi	TCONS_00096341	L1M6	LINE	L1	chrX	20241287	20242031	intron_1	RPS6KA3	exon_2	-	1	3	0.0570751	0.199707	1.21499	12.9954	2	4.66667	0.333333
OE19	DNMTi-HDACi	TCONS_00067073	L1PA5	LINE	L1	chr3	120732565	120738623	intron_1	RABL3	exon_2	-	1	3	0.110526	0.133411	0.983591	3.59358	1	2.66667	0.333333
OE19	DNMTi-HDACi	TCONS_00025505	L1PB4	LINE	L1	chr13	114004202	114005208	intron_18	RASA3	exon_19	-	1	3	0.0243394	0.566249	0.82559	5.83262	0.333333	3	0.333333
OE19	DNMTi-HDACi	TCONS_00049931	MIR	SINE	MIR	chr19	55050881	55051058	intron_3	RDH13	exon_4	-	1	3	0.578251	0.454739	20.1787	13.276	2.33333	2.66667	0.333333
OE19	DNMTi-HDACi	TCONS_00035087	AluSx1	SINE	Alu	chr16	124794	125097	intron_3	NPRL3	exon_4	-	1	2	0.582116	0.519669	5.49056	7.52721	0.333333	3	0.5
OE19	DNMTi-HDACi	TCONS_00029745	AluY	SINE	Alu	chr15	41837592	41837887	intron_6	JMJD7-PLA2G4B	exon_7	+	1	2	1	0.739756	3.62061	4.16858	0.333333	1	0.5
OE19	DNMTi-HDACi	TCONS_00061700	L1MEc	LINE	L1	chr22	46317266	46317664	intron_7	GTSE1	exon_8	+	1	2	0.362907	0.327918	4.06539	10.663	2	1.66667	0.5
OE19	DNMTi-HDACi	TCONS_00056936	L1PA2	LINE	L1	chr20	129964	135977	Intergenic	DEFB126	exon_2	+	1	2	0.333333	0.666667	0.668368	1.94259	1	1.33333	0.5
OE19	DNMTi-HDACi	TCONS_00030226	THE1A	LTR	ERVL-MaLR	chr15	66581970	66582322	Intergenic	SMAD6	exon_2	+	1	2	0.459398	0.864652	1.86642	10.7129	0.666667	0.666667	0.5
OE19	DNMTi-HDACi	TCONS_00028881	HERVFH21-int	LTR	ERV1	chr14	102234169	102239533	intron_7	MOK	exon_8	-	0	3	0.25958	0.540027	2.84737	4.00151	0	2.66667	0
OE19	DNMTi-HDACi	TCONS_00071847	L1PA14	LINE	L1	chr4	142473170	142475297	intron_2	INPP4B	exon_4	-	0	3	0.0753639	0.946493	0.0896539	12.5741	0	8.33333	0
OE19	DNMTi-HDACi	TCONS_00052479	L1PA2	LINE	L1	chr2	174404458	174410482	intron_5	SCRN3	exon_6	+	0	3	0.199879	0.402655	4.33792	12.1547	0	3.66667	0
OE19	DNMTi-HDACi	TCONS_00082465	L1PA2	LINE	L1	chr7	39007527	39013552	intron_1	POU6F2	exon_2	+	0	2	0.91959	0.590688	0.234601	1.00665	0.666667	1.33333	0
OE19	DNMTi-HDACi	TCONS_00001546	L1PA2	LINE	L1	chr1	59647747	59653779	intron_11	FGGY	exon_12	+	0	2	0.01585	0.151845	0.0809802	1.29766	0	0.666667	0
OE19	DNMTi-HDACi	TCONS_00022440	L1PA2	LINE	L1	chr12	64287349	64293377	intron_4	C12orf56	exon_5	-	0	2	0.172485	0.837495	0.0583796	1.70181	0	2.66667	0
OE19	DNMTi-HDACi	TCONS_00089712	L1PA3	LINE	L1	chr8	86586338	86592366	intron_15	CNGB3	exon_16	-	0	2	0	0.665814	0	2.89831	0	2.66667	0
OE19	DNMTi-HDACi	TCONS_00064631	L1PA4	LINE	L1	chr3	135061598	135068235	intron_3	EPHB1	exon_4	+	0	3	0.215471	1	0.279316	5.3779	0	3	0
OE19	DNMTi-HDACi	TCONS_00062620	LTR12C	LTR	ERV1	chr22	41593352	41594824	Intergenic	PMM1	exon_1	-	0	3	0.0130679	0.335676	1.30321	32.1302	0	2	0
OE19	DNMTi-HDACi	TCONS_00000512	LTR41	LTR	ERVL	chr1	17759155	17759614	intron_1	ACTL8	exon_2	+	0	2	0	0.233972	0	4.73146	0	1	0
OE19	DNMTi-HDACi	TCONS_00013967	LTR7	LTR	ERV1	chr11	63529318	63529768	Intergenic	RARRES3	exon_1	+	0	2	0.275723	0.590549	0.115953	2.50209	0	1	0
OE19	DNMTi-HDACi	TCONS_00020870	MER1B	DNA	hAT-Charlie	chr12	130340312	130340636	intron_1	PIWIL1	exon_2	+	0	3	0.0208112	0.606167	0.145667	13.628	0	3.33333	0
OE19	DNMTi-HDACi	TCONS_00079426	MER45B	DNA	hAT-Tip100	chr6	167271359	167271612	Intergenic	UNC93A	exon_1	+	0	2	0	0.57259	0	1.54371	0.333333	2	0
OE19	DNMTi-HDACi	TCONS_00037718	MER4B	LTR	ERV1	chr17	18721345	18721943	intron_2	TRIM16L	exon_3	+	0	3	0.00334414	0.194647	0.0630799	26.6323	0	5.33333	0
OE19	DNMTi-HDACi	TCONS_00093964	MLT1E2	LTR	ERVL-MaLR	chr9	132789646	132790007	intron_11	AK8	exon_12	-	0	2	0.0129022	0.603151	0.0578006	3.20513	0	2.66667	0
OE19	DNMTi-HDACi	TCONS_00051585	MLT1H1	LTR	ERVL-MaLR	chr2	101998446	101999045	intron_1	IL1R2	exon_3	+	0	3	0.0132689	0.0467823	0.168954	2.09776	0	1.66667	0
OE19	DNMTi-HDACi	TCONS_00041221	SVA_F	Retroposon	SVA	chr17	42972298	42974012	intron_4	PTGES3L-AARSD1	exon_6	-	0	3	0.334238	0.904957	0.262734	5.72952	2.66667	6	0
GP5d_p53_KO	DNMTi	TCONS_00064871	AluJr	SINE	Alu	chr3	172063996	172064145	intron_1	FNDC3B	exon_2	+	3	2	0.405095	0.264722	24.4893	16.3481	6	1	1.5
GP5d_p53_KO	DNMTi	TCONS_00061491	AluJr4	SINE	Alu	chr22	46292168	46292357	intron_13	TTC38	exon_14	+	3	3	0.0916669	0.0802254	5.35003	8.19281	4	11	1
GP5d_p53_KO	DNMTi	TCONS_00075960	AluSg7	SINE	Alu	chr5	134001434	134001746	intron_1	VDAC1	exon_2	-	3	2	0.0249993	0.0245137	12.696	12.4325	2.33333	0.666667	1.5
GP5d_p53_KO	DNMTi	TCONS_00084238	AluSp	SINE	Alu	chr7	5563835	5564122	Intergenic	ACTB	exon_2	-	3	3	0.00750989	0.030694	28.9204	113.359	5	17	1
GP5d_p53_KO	DNMTi	TCONS_00090366	AluSz	SINE	Alu	chr9	6236585	6236893	Intergenic	IL33	exon_1	+	3	2	0.418899	0.253954	25.2293	11.5817	11.6667	3	1.5
GP5d_p53_KO	DNMTi	TCONS_00090970	AluSz6	SINE	Alu	chr9	73154423	73154738	intron_1	ANXA1	exon_2	+	3	3	0.167584	0.0508203	100.204	5.54059	5	1.33333	1
GP5d_p53_KO	DNMTi	TCONS_00055289	AluY	SINE	Alu	chr2	131091847	131092159	intron_1	FAM168B	exon_2	-	3	3	0.667808	0.82374	80.5427	96.4377	10.3333	7	1
GP5d_p53_KO	DNMTi	TCONS_00041381	AluYm1	SINE	Alu	chr17	48608140	48608452	intron_1	HOXB7	exon_2	-	3	3	0.236805	0.387546	25.2163	58.0788	3.33333	6.33333	1
GP5d_p53_KO	DNMTi	TCONS_00012427	Charlie4z	DNA	hAT-Charlie	chr10	124414383	124414519	intron_1	OAT	exon_2	-	3	3	0.17351	0.0505349	53.2045	14.5739	6	2	1
GP5d_p53_KO	DNMTi	TCONS_00023493	FLAM_C	SINE	Alu	chr12	132827788	132827920	intron_1	GOLGA3	exon_2	-	3	2	0.466177	0.163045	16.8836	6.35724	4	3.33333	1.5
GP5d_p53_KO	DNMTi	TCONS_00028782	HERVFH21-int	LTR	ERV1	chr14	102234169	102239533	intron_7	MOK	exon_8	-	3	3	0.419699	0.485612	14.5674	16.7017	6	4.66667	1
GP5d_p53_KO	DNMTi	TCONS_00000725	L1MB7	LINE	L1	chr1	26237213	26237739	intron_1	CEP85	exon_2	+	3	3	0.160632	0.269345	7.79165	8.40258	2.66667	2.33333	1
GP5d_p53_KO	DNMTi	TCONS_00002268	L1ME4a	LINE	L1	chr1	111627347	111627597	intron_1	RAP1A	exon_2	+	3	3	0.610162	0.484669	16.8857	13.1373	9.66667	3.33333	1
GP5d_p53_KO	DNMTi	TCONS_00031610	L1PA2	LINE	L1	chr15	53540633	53546677	intron_18	WDR72	exon_19	-	3	3	0.913634	0.903864	28.1135	29.0786	16.6667	11.6667	1
GP5d_p53_KO	DNMTi	TCONS_00064404	L1PA4	LINE	L1	chr3	135061598	135068235	intron_3	EPHB1	exon_4	+	3	3	0.988767	0.998893	25.2034	25.1499	2.66667	3.66667	1
GP5d_p53_KO	DNMTi	TCONS_00020534	L1PB1	LINE	L1	chr12	116756444	116760863	intron_5	RNFT2	exon_6	+	3	3	0.795391	0.924625	11.5403	18.9307	3.66667	3.33333	1
GP5d_p53_KO	DNMTi	TCONS_00062771	L2b	LINE	L2	chr3	11225862	11226145	intron_1	HRH1	exon_2	+	3	3	0.572996	0.661535	9.47663	7.36018	3.33333	7	1
GP5d_p53_KO	DNMTi	TCONS_00091594	L2b	LINE	L2	chr9	124292746	124293024	intron_1	NEK6	exon_2	+	3	2	0.118202	0.0442314	5.28145	3.88041	1.66667	1.66667	1.5
GP5d_p53_KO	DNMTi	TCONS_00085049	LTR4	LTR	ERV1	chr7	64999343	64999936	intron_1	ERV3-1	exon_2	-	3	3	0.56652	0.545929	8.40867	7.37875	5.33333	2.66667	1
GP5d_p53_KO	DNMTi	TCONS_00024291	LTR47B2	LTR	ERVL	chr13	100438447	100438841	intron_20	PCCA	exon_21	+	3	3	0.731577	0.451883	141.246	62.0243	105.333	45.3333	1
GP5d_p53_KO	DNMTi	TCONS_00094586	LTR52	LTR	ERVL	chrX	51834144	51834533	intron_1	MAGED1	exon_2	+	3	2	0.282761	0.142894	29.6989	14.3727	4	2.66667	1.5
GP5d_p53_KO	DNMTi	TCONS_00037060	LTR79	LTR	ERVL	chr17	2975524	2975946	intron_8	RAP1GAP2	exon_9	+	3	3	0.920348	0.764043	30.2867	29.2652	2	2	1
GP5d_p53_KO	DNMTi	TCONS_00093220	MER11A	LTR	ERVK	chr9	101384858	101386000	Intergenic	BAAT	exon_1	-	3	3	0.974108	0.866911	27.6941	12.801	28.6667	8	1
GP5d_p53_KO	DNMTi	TCONS_00012420	MER1A	DNA	hAT-Charlie	chr10	123846075	123846587	intron_3	CPXM2	exon_4	-	3	2	0.991676	0.703036	17.0551	12.6048	5.66667	3.66667	1.5
GP5d_p53_KO	DNMTi	TCONS_00082657	MER31A	LTR	ERV1	chr7	73799195	73799666	Intergenic	CLDN4	exon_2	+	3	3	0.288147	0.880514	37.3439	89.1403	5	6	1
GP5d_p53_KO	DNMTi	TCONS_00091292	MER57B1	LTR	ERV1	chr9	98045312	98045711	Intergenic	NANS	exon_2	+	3	3	0.205969	0.231947	55.1654	54.1649	16	13.6667	1
GP5d_p53_KO	DNMTi	TCONS_00070916	MER61A	LTR	ERV1	chr4	76234334	76234657	Intergenic	SCARB2	exon_2	-	3	3	0.461291	0.502782	53.057	50.7226	19.6667	16	1
GP5d_p53_KO	DNMTi	TCONS_00074424	MER61B	LTR	ERV1	chr5	179811358	179811651	Intergenic	SQSTM1	exon_2	+	3	3	0.219837	0.193005	71.7812	62.0378	10	7.33333	1
GP5d_p53_KO	DNMTi	TCONS_00083364	MIR	SINE	MIR	chr7	116695615	116695828	intron_1	MET	exon_2	+	3	3	0.083957	0.209924	19.5941	30.3798	8.66667	6	1
GP5d_p53_KO	DNMTi	TCONS_00012465	MLT1D	LTR	ERVL-MaLR	chr10	125885254	125885744	Intergenic	DHX32	exon_1	-	3	3	0.845426	0.942235	34.0802	48.0884	6	7.66667	1
GP5d_p53_KO	DNMTi	TCONS_00057246	MLT1J	LTR	ERVL-MaLR	chr20	34546707	34546884	Intergenic	MAP1LC3A	exon_2	+	3	3	0.78048	0.680814	13.4963	15.312	11.3333	11.3333	1
GP5d_p53_KO	DNMTi	TCONS_00084645	MLT1O	LTR	ERVL-MaLR	chr7	36661075	36661436	intron_3	AOAH	exon_4	-	3	3	0.896113	0.958474	16.828	19.4777	7.66667	9.33333	1
GP5d_p53_KO	DNMTi	TCONS_00068109	MSTA	LTR	ERVL-MaLR	chr4	2036935	2037276	Intergenic	C4orf48	exon_2	+	3	3	0.708087	0.611907	28.167	19.7922	7	6	1
GP5d_p53_KO	DNMTi	TCONS_00090370	MSTD	LTR	ERVL-MaLR	chr9	6248331	6248575	intron_1	IL33	exon_2	+	3	3	0.528252	0.625315	32.1099	28.4776	11	6.33333	1
GP5d_p53_KO	DNMTi	TCONS_00064498	Tigger1	DNA	TcMar-Tigger	chr3	141395733	141398059	intron_1	ZBTB38	exon_2	+	3	3	0.13234	0.0691321	4.93883	2.24169	9.33333	2	1
GP5d_p53_KO	DNMTi	TCONS_00004672	Tigger2	DNA	TcMar-Tigger	chr1	1846859	1848097	intron_1	GNB1	exon_2	-	3	3	0.0725875	0.0337037	19.6992	9.19816	142.667	127.333	1
GP5d_p53_KO	DNMTi	TCONS_00037291	AluSq2	SINE	Alu	chr17	7584709	7585017	intron_1	MPDU1	exon_2	+	2	2	0.147973	0.144797	14.7452	10.8075	2.33333	0.666667	1
GP5d_p53_KO	DNMTi	TCONS_00090220	AluSx	SINE	Alu	chr8	144427020	144427326	intron_1	VPS28	exon_2	-	2	2	0.0807788	0.108665	5.25358	7.96064	1	0.666667	1
GP5d_p53_KO	DNMTi	TCONS_00084930	AluSx1	SINE	Alu	chr7	56033210	56033527	intron_2	PSPH	exon_3	-	2	3	0.29945	0.328053	14.963	33.9111	3	1.66667	0.666667
GP5d_p53_KO	DNMTi	TCONS_00004312	AluYf1	SINE	Alu	chr1	235330202	235330492	intron_1	GGPS1	exon_2	+	2	3	0.0696007	0.112517	3.67868	7.73492	1	3	0.666667
GP5d_p53_KO	DNMTi	TCONS_00095886	AluYf1	SINE	Alu	chrX	2918468	2918769	intron_4	ARSD	exon_6	-	2	3	0.104977	0.491691	3.45284	18.0722	14.6667	14	0.666667
GP5d_p53_KO	DNMTi	TCONS_00096153	AluYh3	SINE	Alu	chrX	31863061	31863362	intron_48	DMD	exon_49	-	2	3	0.454661	0.822143	8.89181	23.3145	3.33333	3.33333	0.666667
GP5d_p53_KO	DNMTi	TCONS_00066696	AluYm1	SINE	Alu	chr3	108764949	108765251	Intergenic	RETNLB	exon_1	-	2	3	0.674091	0.772463	3.63303	7.62182	1.66667	2	0.666667
GP5d_p53_KO	DNMTi	TCONS_00064355	HERVE_a-int	LTR	ERV1	chr3	132295434	132296070	Intergenic	ACPP	exon_2	+	2	2	0.759102	0.654514	12.0823	11.002	0.666667	1	1
GP5d_p53_KO	DNMTi	TCONS_00011530	HERVE_a-int	LTR	ERV1	chr10	59770635	59771033	Intergenic	MRLN	exon_1	-	2	2	0.332076	0.402378	5.01653	3.79188	1.66667	1	1
GP5d_p53_KO	DNMTi	TCONS_00072527	L1MB1	LINE	L1	chr5	43136785	43138244	intron_2	ZNF131	exon_3	+	2	3	0.0971577	0.121629	4.02276	6.67969	0.666667	1.66667	0.666667
GP5d_p53_KO	DNMTi	TCONS_00087280	L1MB7	LINE	L1	chr8	58560716	58562310	intron_1	SDCBP	exon_2	+	2	2	0.0120084	0.0245838	3.17592	4.03978	0.666667	1.66667	1
GP5d_p53_KO	DNMTi	TCONS_00083366	L1PA2	LINE	L1	chr7	116718497	116724489	intron_2	MET	exon_3	+	2	3	0.0362605	0.130991	8.36071	18.9715	5.33333	4.66667	0.666667
GP5d_p53_KO	DNMTi	TCONS_00095298	L1PB1	LINE	L1	chrX	118415803	118419707	intron_12	WDR44	exon_13	+	2	2	0.169206	0.0602852	4.95487	1.10913	3.66667	0.666667	1
GP5d_p53_KO	DNMTi	TCONS_00003450	L1PB1	LINE	L1	chr1	179516075	179517979	intron_21	AXDND1	exon_23	+	2	2	0.643624	0.537433	3.86723	4.23226	1	1.33333	1
GP5d_p53_KO	DNMTi	TCONS_00079331	L1PB1	LINE	L1	chr6	7347074	7349650	intron_8	CAGE1	exon_9	-	2	3	0.876493	0.965993	5.6553	3.71455	3.33333	2	0.666667
GP5d_p53_KO	DNMTi	TCONS_00036585	L2a	LINE	L2	chr16	71547561	71547991	Intergenic	ZNF19	exon_2	-	2	2	0.815079	0.659774	5.61118	6.84613	2	3	1
GP5d_p53_KO	DNMTi	TCONS_00024123	MIR	SINE	MIR	chr13	75705996	75706222	intron_2	LMO7	exon_3	+	2	2	0.370524	0.187221	83.088	25.5044	1.66667	1.33333	1
GP5d_p53_KO	DNMTi	TCONS_00050098	MLT1A0	LTR	ERVL-MaLR	chr2	10030268	10030620	Intergenic	KLF11	exon_2	+	2	2	0.394342	0.181514	12.1248	8.46966	1	1	1
GP5d_p53_KO	DNMTi	TCONS_00050734	AluSg	SINE	Alu	chr2	58113028	58113330	intron_10	VRK2	exon_11	+	3	1	0.205178	0.201395	13.8948	15.6782	2.33333	0.333333	3
GP5d_p53_KO	DNMTi	TCONS_00034417	AluSx3	SINE	Alu	chr16	68533673	68533826	Intergenic	ZFP90	exon_2	+	3	1	0.600702	0.341153	19.0504	9.1799	2.66667	1.66667	3
GP5d_p53_KO	DNMTi	TCONS_00026139	HERVH-int	LTR	ERV1	chr14	50893612	50896276	intron_7	ABHD12B	exon_8	+	3	0	0.977196	0	9.31058	0	3.33333	0	Inf
GP5d_p53_KO	DNMTi	TCONS_00083279	L1M4b	LINE	L1	chr7	107580184	107580571	Intergenic	BCAP29	exon_2	+	3	1	0.150578	0.117488	4.54284	2.47554	8.33333	7	3
GP5d_p53_KO	DNMTi	TCONS_00010703	L1MB3	LINE	L1	chr10	132681589	132682053	intron_4	INPP5A	exon_5	+	3	0	0.14403	0.0360556	3.96113	1.38901	2.33333	0	Inf
GP5d_p53_KO	DNMTi	TCONS_00072129	L1MEd	LINE	L1	chr5	414502	414786	intron_5	AHRR	exon_6	+	3	0	0.733937	0	3.22	0	2	0	Inf
GP5d_p53_KO	DNMTi	TCONS_00064472	L2b	LINE	L2	chr3	139344374	139344707	intron_1	MRPS22	exon_2	+	3	1	0.274489	0.02354	53.1325	4.17874	1.66667	0.333333	3
GP5d_p53_KO	DNMTi	TCONS_00000726	LTR10A	LTR	ERV1	chr1	26268831	26269405	intron_8	CEP85	exon_9	+	3	0	0.112539	0.000953436	5.49422	0.0298168	3	0	Inf
GP5d_p53_KO	DNMTi	TCONS_00094395	LTR10D	LTR	ERV1	chrX	44950752	44951268	intron_2	KDM6A	exon_3	+	3	1	0.153926	0.074387	8.69663	2.83522	5	0.333333	3
GP5d_p53_KO	DNMTi	TCONS_00060387	LTR12	LTR	ERV1	chr21	46142201	46143045	intron_10	FTCD	exon_11	-	3	0	0.984298	0	5.72687	0	2	0	Inf
GP5d_p53_KO	DNMTi	TCONS_00089026	LTR12C	LTR	ERV1	chr8	53774965	53776464	intron_9	ATP6V1H	exon_10	-	3	0	0.103412	0.00458045	5.0576	0.230247	3.33333	0	Inf
GP5d_p53_KO	DNMTi	TCONS_00071075	LTR12C	LTR	ERV1	chr4	87395109	87396510	Intergenic	HSD17B11	exon_2	-	3	0	0.141242	0.0013522	22.7524	0.187824	3	0	Inf
GP5d_p53_KO	DNMTi	TCONS_00023827	LTR19C	LTR	ERV1	chr13	43054750	43055573	intron_1	DNAJC15	exon_2	+	3	0	0.209495	0.0306206	7.84888	0.587028	24.6667	0.666667	Inf
GP5d_p53_KO	DNMTi	TCONS_00023826	LTR19C	LTR	ERV1	chr13	43054750	43055573	intron_1	DNAJC15	exon_3	+	3	1	0.150299	0.0360202	5.58912	0.685732	2	0.333333	3
GP5d_p53_KO	DNMTi	TCONS_00082138	LTR27B	LTR	ERV1	chr7	33351872	33352111	intron_14	BBS9	exon_15	+	3	0	0.60557	0	7.09297	0	4.33333	2	Inf
GP5d_p53_KO	DNMTi	TCONS_00075125	MER21A	LTR	ERVL	chr5	59300586	59301126	intron_1	PDE4D	exon_2	-	3	0	0.178013	0.0205893	3.1463	0.243743	4.66667	1	Inf
GP5d_p53_KO	DNMTi	TCONS_00095878	THE1B	LTR	ERVL-MaLR	chrX	2372960	2373301	intron_3	DHRSX	exon_4	-	3	0	0.705816	0.001468	27.3268	0.0236664	12.6667	0	Inf
GP5d_p53_KO	DNMTi	TCONS_00076254	THE1C	LTR	ERVL-MaLR	chr5	147839014	147839391	Intergenic	SPINK1	exon_1	-	3	1	0.73756	0.252747	7.24802	0.737125	3	0.333333	3
GP5d_p53_KO	DNMTi	TCONS_00092611	AluSq2	SINE	Alu	chr9	37468381	37468685	Intergenic	ZBTB5	exon_2	-	2	1	0.419788	0.498998	10.1768	8.53296	1.33333	0.333333	2
GP5d_p53_KO	DNMTi	TCONS_00023825	AluY	SINE	Alu	chr13	43024337	43024642	intron_1	DNAJC15	exon_2	+	2	1	0.0298517	0.0396659	1.1172	0.766363	4	2.33333	2
GP5d_p53_KO	DNMTi	TCONS_00079751	Harlequin-int	LTR	ERV1	chr6	31185414	31186290	Intergenic	POU5F1	exon_2	-	2	0	0.548012	0.282487	3.55004	1.27121	3	0	Inf
GP5d_p53_KO	DNMTi	TCONS_00047542	HERVH-int	LTR	ERV1	chr19	5847625	5849489	intron_1	FUT3	exon_2	-	2	1	0.216413	0.074561	8.05356	4.84353	2.66667	0.333333	2
GP5d_p53_KO	DNMTi	TCONS_00085662	HERVH48-int	LTR	ERV1	chr7	102973616	102974108	intron_6	FBXL13	exon_7	-	2	0	0.25114	0	1.78709	0	1	0	Inf
GP5d_p53_KO	DNMTi	TCONS_00052443	L1PA2	LINE	L1	chr2	182025225	182031239	intron_2	PPP1R1C	exon_3	+	2	0	0.694856	0.784061	1.04461	0.690267	3.33333	1.33333	Inf
GP5d_p53_KO	DNMTi	TCONS_00001534	L1PA2	LINE	L1	chr1	59647747	59653779	intron_11	FGGY	exon_12	+	2	1	0.192136	0.0401873	1.71069	0.370593	2	0.333333	2
GP5d_p53_KO	DNMTi	TCONS_00066873	L1PA6	LINE	L1	chr3	122442829	122443535	intron_9	KPNA1	exon_10	-	2	0	0.0918485	0.000718987	4.68805	0.0330223	3.33333	0	Inf
GP5d_p53_KO	DNMTi	TCONS_00018715	L1PA6	LINE	L1	chr12	12415581	12416432	intron_2	BORCS5	exon_3	+	2	1	0.133322	0.130743	4.57512	2.60329	2	0.666667	2
GP5d_p53_KO	DNMTi	TCONS_00048821	L2a	LINE	L2	chr19	40280545	40281038	intron_1	AKT2	exon_2	-	2	1	0.0677394	0.0654818	2.65339	3.19646	1	0.333333	2
GP5d_p53_KO	DNMTi	TCONS_00031138	LTR12_	LTR	ERV1	chr15	33128552	33129144	Intergenic	FMN1	exon_2	-	2	0	0.235008	0	1.95915	0	1	0	Inf
GP5d_p53_KO	DNMTi	TCONS_00086373	LTR12C	LTR	ERV1	chr7	156873061	156874568	intron_1	LMBR1	exon_2	-	2	0	0.187155	0.00975251	8.52896	0.359197	2	0	Inf
GP5d_p53_KO	DNMTi	TCONS_00061037	LTR12C	LTR	ERV1	chr22	30596678	30598399	Intergenic	TCN2	exon_2	+	2	1	0.751467	0.490356	4.87932	0.885553	1	0.333333	2
GP5d_p53_KO	DNMTi	TCONS_00031829	LTR12C	LTR	ERV1	chr15	65300210	65301637	Intergenic	PARP16	exon_2	-	2	0	0.397365	0.186686	4.79776	4.8862	1	0	Inf
GP5d_p53_KO	DNMTi	TCONS_00091282	LTR12C	LTR	ERV1	chr9	97574036	97575455	intron_8	TMOD1	exon_9	+	2	0	0.646426	0	4.13768	0	1.33333	0	Inf
GP5d_p53_KO	DNMTi	TCONS_00053273	LTR1A2	LTR	ERV1	chr2	233765818	233766687	intron_1	UGT1A3	exon_2	+	2	0	0.264229	0.0082029	8.89829	0.149444	1.33333	0	Inf
GP5d_p53_KO	DNMTi	TCONS_00093946	LTR7C	LTR	ERV1	chrX	278907	279378	intron_1	PLCXD1	exon_2	+	2	0	0.229863	0.00269321	5.28313	0.044371	0.666667	0	Inf
GP5d_p53_KO	DNMTi	TCONS_00066874	MER11B	LTR	ERVK	chr3	122443535	122444603	intron_9	KPNA1	exon_10	-	2	1	0.0495512	0.0207335	2.53256	0.980954	1.66667	0.666667	2
GP5d_p53_KO	DNMTi	TCONS_00039589	MER4D1	LTR	ERV1	chr17	82754906	82755749	intron_1	TBCD	exon_2	+	2	1	0.313598	0.0757247	11.7807	2.59893	1.33333	0.333333	2
GP5d_p53_KO	DNMTi	TCONS_00055731	MER6A	DNA	TcMar-Tigger	chr2	171432769	171433357	intron_1	METTL8	exon_2	-	2	1	0.200625	0.0573416	2.25716	0.782217	1.33333	0.333333	2
GP5d_p53_KO	DNMTi	TCONS_00094243	MSTA	LTR	ERVL-MaLR	chrX	29659858	29660240	intron_5	IL1RAPL1	exon_6	+	2	0	0.569565	0	2.31184	0	3	0	Inf
GP5d_p53_KO	DNMTi	TCONS_00066732	MSTD-int	LTR	ERVL-MaLR	chr3	112480790	112482057	intron_1	BTLA	exon_2	-	2	1	0.660954	0.333333	3.50306	0.841517	1.33333	0.333333	2
GP5d_p53_KO	DNMTi	TCONS_00054606	AluSg7	SINE	Alu	chr2	84826531	84826831	intron_5	TRABD2A	exon_6	-	1	2	0.0201174	0.0444811	2.23545	7.82181	1.33333	3	0.5
GP5d_p53_KO	DNMTi	TCONS_00035753	AluY	SINE	Alu	chr16	28490479	28490780	intron_2	CLN3	exon_3	-	1	3	1	1	1.13073	7.95225	0.666667	4	0.333333
GP5d_p53_KO	DNMTi	TCONS_00011531	HERVE_a-int	LTR	ERV1	chr10	59770635	59771033	Intergenic	MRLN	exon_2	-	1	2	0.643317	0.49083	10.7534	4.11409	0.333333	0.666667	0.5
GP5d_p53_KO	DNMTi	TCONS_00091454	L1HS	LINE	L1	chr9	112798107	112804159	intron_1	SNX30	exon_2	+	1	3	0.168099	0.497027	5.35785	11.5097	2.33333	2.66667	0.333333
GP5d_p53_KO	DNMTi	TCONS_00091283	L1PA2	LINE	L1	chr9	97580993	97587031	intron_8	TMOD1	exon_9	+	1	2	0.10667	0.784911	0.778026	1.45426	0.666667	1.66667	0.5
GP5d_p53_KO	DNMTi	TCONS_00005706	L2b	LINE	L2	chr1	45338276	45338673	intron_1	MUTYH	exon_2	-	1	2	0.0339026	0.108125	1.26597	3.47243	0.333333	0.666667	0.5
GP5d_p53_KO	DNMTi	TCONS_00027658	MIR	SINE	MIR	chr14	24441139	24441372	intron_4	SDR39U1	exon_6	-	1	3	0.112343	0.180571	1.04936	2.03008	12	13	0.333333
GP5d_p53_KO	DNMTi	TCONS_00057245	MLT1J	LTR	ERVL-MaLR	chr20	34546707	34546884	Intergenic	MAP1LC3A	exon_1	+	1	2	0.110547	0.231535	1.85194	4.93451	0.333333	0.666667	0.5
GP5d_p53_KO	DNMTi	TCONS_00037991	SVA_A	Retroposon	SVA	chr17	32179165	32180647	intron_6	RHOT1	exon_7	+	1	2	0.074289	0.0694781	2.08437	2.50364	0.666667	1.33333	0.5
GP5d_p53_KO	DNMTi	TCONS_00034741	AluY	SINE	Alu	chr16	82637428	82637736	intron_1	CDH13	exon_2	+	0	2	0.560346	0.293913	1.10179	2.83575	0	1.33333	0
GP5d_p53_KO	DNMTi	TCONS_00087169	HERVFH21-int	LTR	ERV1	chr8	47995253	47998768	Intergenic	UBE2V2	exon_2	+	0	3	0.0209773	0.175318	1.20816	10.8232	0	2.33333	0
GP5d_p53_KO	DNMTi	TCONS_00008603	L1ME3F	LINE	L1	chr1	230926800	230928716	intron_12	TTC13	exon_13	-	0	2	0.00225096	0.0401196	0.0426967	1.03004	0	0.666667	0
GP5d_p53_KO	DNMTi	TCONS_00082119	MER4-int	LTR	ERV1	chr7	32515270	32515741	intron_1	AVL9	exon_2	+	0	2	0.0104616	0.0735223	0.645136	5.70758	0	1.33333	0
GP5d_p53_KO	DNMTi	TCONS_00093383	MER52D	LTR	ERV1	chr9	114071013	114072608	intron_5	AMBP	exon_6	-	0	3	0.0118561	0.321678	0.202377	7.17309	0	4.66667	0
GP5d_p53_KO	HDACi	TCONS_00012424	AluJo	SINE	Alu	chr10	124414799	124415105	intron_1	OAT	exon_2	-	3	3	0.210405	0.136593	70.8008	39.4414	3.66667	5	1
GP5d_p53_KO	HDACi	TCONS_00064872	AluJr	SINE	Alu	chr3	172063996	172064145	intron_1	FNDC3B	exon_2	+	3	2	0.49712	0.182753	34.0012	11.4064	4.66667	1	1.5
GP5d_p53_KO	HDACi	TCONS_00061494	AluJr4	SINE	Alu	chr22	46292168	46292357	intron_13	TTC38	exon_14	+	3	3	0.0700853	0.0802254	5.28466	8.19326	4.33333	11	1
GP5d_p53_KO	HDACi	TCONS_00041039	AluSc	SINE	Alu	chr17	42137606	42137911	intron_1	CTD-2132N18.3	exon_2	-	3	3	1	1	86.1979	33.7187	3.33333	1.66667	1
GP5d_p53_KO	HDACi	TCONS_00044425	AluSx	SINE	Alu	chr19	1975753	1976047	intron_2	CSNK1G2	exon_3	+	3	3	0.105733	0.0449324	6.6252	4.22487	5.66667	6.66667	1
GP5d_p53_KO	HDACi	TCONS_00084912	AluSx1	SINE	Alu	chr7	56033210	56033527	intron_2	PSPH	exon_3	-	3	3	0.373883	0.38244	12.0415	41.4037	1	1.66667	1
GP5d_p53_KO	HDACi	TCONS_00033259	AluSx4	SINE	Alu	chr16	15651926	15652196	intron_1	NDE1	exon_2	+	3	3	0.654577	0.663003	61.9727	46.1524	7	3.66667	1
GP5d_p53_KO	HDACi	TCONS_00007864	AluSz	SINE	Alu	chr1	179855896	179856189	intron_2	TOR1AIP2	exon_3	-	3	3	0.370436	0.36703	38.6272	25.7244	12	10	1
GP5d_p53_KO	HDACi	TCONS_00090348	AluSz	SINE	Alu	chr9	6236585	6236893	Intergenic	IL33	exon_1	+	3	2	0.583186	0.255662	15.7139	11.6993	4.66667	3	1.5
GP5d_p53_KO	HDACi	TCONS_00015218	AluSz6	SINE	Alu	chr11	119123537	119123706	intron_1	HINFP	exon_2	+	3	3	0.541328	0.369231	10.5811	7.45735	3.66667	3	1
GP5d_p53_KO	HDACi	TCONS_00055290	AluY	SINE	Alu	chr2	131091847	131092159	intron_1	FAM168B	exon_2	-	3	3	0.772313	0.82374	68.443	96.4433	3.66667	7	1
GP5d_p53_KO	HDACi	TCONS_00095855	AluYf1	SINE	Alu	chrX	2918468	2918769	intron_4	ARSD	exon_6	-	3	3	0.272813	0.491691	5.16958	18.0732	9.33333	14	1
GP5d_p53_KO	HDACi	TCONS_00096122	AluYh3	SINE	Alu	chrX	31863061	31863362	intron_48	DMD	exon_49	-	3	3	0.873509	0.822143	18.7154	23.3158	2	3.33333	1
GP5d_p53_KO	HDACi	TCONS_00002267	L1ME4a	LINE	L1	chr1	111627347	111627597	intron_1	RAP1A	exon_2	+	3	3	0.435815	0.485517	19.65	13.1571	9.33333	3.33333	1
GP5d_p53_KO	HDACi	TCONS_00031617	L1PA2	LINE	L1	chr15	53540633	53546677	intron_18	WDR72	exon_19	-	3	3	0.857748	0.824438	25.3402	26.2793	14.3333	11.6667	1
GP5d_p53_KO	HDACi	TCONS_00020539	L1PB1	LINE	L1	chr12	116756444	116760863	intron_5	RNFT2	exon_6	+	3	3	0.637204	0.924625	13.3634	18.9318	2	3.33333	1
GP5d_p53_KO	HDACi	TCONS_00024298	LTR47B2	LTR	ERVL	chr13	100438447	100438841	intron_20	PCCA	exon_21	+	3	3	0.231116	0.451765	20.9954	61.9862	22.3333	45.3333	1
GP5d_p53_KO	HDACi	TCONS_00093194	MER11A	LTR	ERVK	chr9	101384858	101386000	Intergenic	BAAT	exon_1	-	3	3	0.897948	0.86433	11.7871	13.1503	6.66667	8	1
GP5d_p53_KO	HDACi	TCONS_00012417	MER1A	DNA	hAT-Charlie	chr10	123846075	123846587	intron_3	CPXM2	exon_4	-	3	2	1	0.703095	14.8382	12.6262	4	3.66667	1.5
GP5d_p53_KO	HDACi	TCONS_00082644	MER31A	LTR	ERV1	chr7	73799195	73799666	Intergenic	CLDN4	exon_2	+	3	3	0.705285	0.869984	51.703	89.1554	2.33333	6	1
GP5d_p53_KO	HDACi	TCONS_00091272	MER57B1	LTR	ERV1	chr9	98045312	98045711	Intergenic	NANS	exon_2	+	3	3	0.18626	0.229818	24.8503	53.5066	5.33333	13.6667	1
GP5d_p53_KO	HDACi	TCONS_00090914	MER5A1	DNA	hAT-Charlie	chr9	69122999	69123107	Intergenic	AL358113.1	exon_2	+	3	3	0.97368	0.695824	96.8997	126.116	18.3333	49	1
GP5d_p53_KO	HDACi	TCONS_00070914	MER61A	LTR	ERV1	chr4	76234334	76234657	Intergenic	SCARB2	exon_2	-	3	3	0.305956	0.502782	36.4005	50.7254	9.33333	16	1
GP5d_p53_KO	HDACi	TCONS_00027666	MIR	SINE	MIR	chr14	24441139	24441372	intron_4	SDR39U1	exon_6	-	3	3	0.189408	0.180571	3.95621	2.03019	20.6667	13	1
GP5d_p53_KO	HDACi	TCONS_00091521	MIR3	SINE	MIR	chr9	122286027	122286167	intron_4	MRRF	exon_5	+	3	3	0.128956	0.0425242	3.50135	3.3585	6.33333	6.66667	1
GP5d_p53_KO	HDACi	TCONS_00012462	MLT1D	LTR	ERVL-MaLR	chr10	125885254	125885744	Intergenic	DHX32	exon_1	-	3	3	0.791318	0.942235	30.7534	48.0912	6.33333	7.66667	1
GP5d_p53_KO	HDACi	TCONS_00057247	MLT1J	LTR	ERVL-MaLR	chr20	34546707	34546884	Intergenic	MAP1LC3A	exon_2	+	3	3	0.857012	0.841292	16.769	19.3195	8.33333	11.3333	1
GP5d_p53_KO	HDACi	TCONS_00068106	MSTA	LTR	ERVL-MaLR	chr4	2036935	2037276	Intergenic	C4orf48	exon_2	+	3	2	0.734	0.567365	38.4575	18.2088	6	1	1.5
GP5d_p53_KO	HDACi	TCONS_00004670	Tigger2	DNA	TcMar-Tigger	chr1	1846859	1848097	intron_1	GNB1	exon_2	-	3	3	0.0627679	0.0456215	17.7514	12.4846	122.333	127.333	1
GP5d_p53_KO	HDACi	TCONS_00057009	AluSg	SINE	Alu	chr20	18509598	18509885	intron_1	SEC23B	exon_2	+	2	2	0.0360441	0.00636775	5.82069	1.53693	1	0.666667	1
GP5d_p53_KO	HDACi	TCONS_00084220	AluSp	SINE	Alu	chr7	5563835	5564122	Intergenic	ACTB	exon_2	-	2	3	0.0138504	0.030694	52.4724	113.364	1.33333	17	0.666667
GP5d_p53_KO	HDACi	TCONS_00000825	AluSx	SINE	Alu	chr1	28506187	28506484	intron_1	RCC1	exon_2	+	2	2	0.039394	0.0143327	2.54346	3.07361	1	1	1
GP5d_p53_KO	HDACi	TCONS_00023502	FLAM_C	SINE	Alu	chr12	132827788	132827920	intron_1	GOLGA3	exon_2	-	2	2	0.337196	0.163045	10.3545	6.35754	3.33333	3.33333	1
GP5d_p53_KO	HDACi	TCONS_00000725	L1MB7	LINE	L1	chr1	26237213	26237739	intron_1	CEP85	exon_2	+	2	3	0.298998	0.288845	11.3025	8.97949	2.33333	2.33333	0.666667
GP5d_p53_KO	HDACi	TCONS_00087263	L1MB7	LINE	L1	chr8	58560716	58562310	intron_1	SDCBP	exon_2	+	2	2	0.00714571	0.0295279	1.75806	5.10172	0.666667	1.66667	1
GP5d_p53_KO	HDACi	TCONS_00059603	L1ME4b	LINE	L1	chr21	43960343	43960814	intron_2	AGPAT3	exon_3	+	2	2	0.260958	0.293604	11.5967	19.1256	1.33333	2.33333	1
GP5d_p53_KO	HDACi	TCONS_00031618	L1PA3	LINE	L1	chr15	53684199	53690229	intron_13	WDR72	exon_14	-	2	2	0.109023	0.120138	3.12817	4.02114	2.33333	2.66667	1
GP5d_p53_KO	HDACi	TCONS_00062772	L2b	LINE	L2	chr3	11225862	11226145	intron_1	HRH1	exon_2	+	2	3	0.415165	0.660414	5.99874	7.32258	3.66667	7	0.666667
GP5d_p53_KO	HDACi	TCONS_00045587	L2b	LINE	L2	chr19	35005670	35005941	intron_1	GRAMD1A	exon_2	+	2	2	0.268446	0.435356	9.41252	7.86039	0.666667	1.33333	1
GP5d_p53_KO	HDACi	TCONS_00083349	MIR	SINE	MIR	chr7	116695615	116695828	intron_1	MET	exon_2	+	2	3	0.125487	0.219598	8.66851	31.9678	1	6	0.666667
GP5d_p53_KO	HDACi	TCONS_00084627	MLT1O	LTR	ERVL-MaLR	chr7	36661075	36661436	intron_3	AOAH	exon_4	-	2	3	0.379846	0.958474	1.03393	19.4788	1	9.33333	0.666667
GP5d_p53_KO	HDACi	TCONS_00090352	MSTD	LTR	ERVL-MaLR	chr9	6248331	6248575	intron_1	IL33	exon_2	+	2	3	0.268988	0.62381	6.2012	28.4709	0.666667	6.33333	0.666667
GP5d_p53_KO	HDACi	TCONS_00054922	Tigger1	DNA	TcMar-Tigger	chr2	101067406	101068273	intron_2	TBC1D8	exon_3	-	2	2	0.755035	0.663602	17.8351	17.9523	1	0.666667	1
GP5d_p53_KO	HDACi	TCONS_00083264	L1M4b	LINE	L1	chr7	107580184	107580571	Intergenic	BCAP29	exon_2	+	3	1	0.14931	0.117488	5.2335	2.47567	21.3333	7	3
GP5d_p53_KO	HDACi	TCONS_00052444	L1PA2	LINE	L1	chr2	182025225	182031239	intron_2	PPP1R1C	exon_3	+	3	1	0.939035	0.977453	3.51042	0.985868	9.33333	1.33333	3
GP5d_p53_KO	HDACi	TCONS_00019970	L1PA2	LINE	L1	chr12	79039621	79045645	intron_2	SYT1	exon_3	+	3	1	0.653951	0.241774	3.42654	1.56019	1.66667	0.666667	3
GP5d_p53_KO	HDACi	TCONS_00079249	L1PB1	LINE	L1	chr6	2972238	2973179	Intergenic	SERPINB6	exon_1	-	3	1	0.408138	0.0310457	32.877	3.94486	1.33333	0.666667	3
GP5d_p53_KO	HDACi	TCONS_00064473	L2b	LINE	L2	chr3	139344374	139344707	intron_1	MRPS22	exon_2	+	3	1	0.477996	0.0230724	80.6192	4.10601	4.33333	0.333333	3
GP5d_p53_KO	HDACi	TCONS_00044443	LTR12C	LTR	ERV1	chr19	2392567	2393567	intron_1	TMPRSS9	exon_2	+	3	0	0.654981	0	14.061	0	2	0	Inf
GP5d_p53_KO	HDACi	TCONS_00034930	AluJb	SINE	Alu	chr16	89687559	89687726	intron_1	CDK10	exon_2	+	2	1	0.416602	0.114518	9.15398	4.64691	0.666667	0.333333	2
GP5d_p53_KO	HDACi	TCONS_00077430	AluSg	SINE	Alu	chr6	31160475	31160779	intron_2	TCF19	exon_3	+	2	0	0.158728	0.0481552	11.2728	1.63343	2.66667	0	Inf
GP5d_p53_KO	HDACi	TCONS_00026186	Charlie1	DNA	hAT-Charlie	chr14	52621752	52623819	intron_3	GPR137C	exon_4	+	2	0	0.48869	0	2.83613	0	1	0	Inf
GP5d_p53_KO	HDACi	TCONS_00087543	HAL1b	LINE	L1	chr8	86440156	86440962	intron_15	WWP1	exon_16	+	2	0	0.0350518	0	1.54742	0	2.66667	0	Inf
GP5d_p53_KO	HDACi	TCONS_00013740	HERVK22-int	LTR	ERVK	chr11	58927656	58928383	Intergenic	GLYATL1	exon_2	+	2	0	0.805884	1	10.6086	1.44113	1.33333	0	Inf
GP5d_p53_KO	HDACi	TCONS_00023835	L1PB1	LINE	L1	chr13	43056898	43059152	intron_1	DNAJC15	exon_2	+	2	0	0.12476	0.0172968	1.60082	0.323169	1.66667	0	Inf
GP5d_p53_KO	HDACi	TCONS_00051014	L3	LINE	CR1	chr2	74459359	74459540	intron_1	WBP1	exon_2	+	2	1	1	1	11.57	8.49735	1.33333	0.333333	2
GP5d_p53_KO	HDACi	TCONS_00016691	LTR12B	LTR	ERV1	chr11	61814446	61814862	intron_1	FADS1	exon_2	-	2	0	0.302364	0.00654739	18.6165	0.13267	6.33333	0	Inf
GP5d_p53_KO	HDACi	TCONS_00025769	LTR12D	LTR	ERV1	chr14	23637705	23638396	intron_1	DHRS2	exon_2	+	2	0	0.0275422	0.028016	4.7864	0.158172	1.66667	0	Inf
GP5d_p53_KO	HDACi	TCONS_00064326	MER11C	LTR	ERVK	chr3	130407830	130408835	intron_17	COL6A5	exon_18	+	2	1	0.634373	0.58246	3.84637	1.43559	3.66667	1.33333	2
GP5d_p53_KO	HDACi	TCONS_00018617	MER21C	LTR	ERVL	chr12	8681348	8682152	Intergenic	RIMKLB	exon_2	+	2	0	0.487231	0	5.21845	0	2.66667	0	Inf
GP5d_p53_KO	HDACi	TCONS_00007777	MER4-int	LTR	ERV1	chr1	173675632	173676802	Intergenic	ANKRD45	exon_2	-	2	0	0.950215	0.666667	9.02309	0.283745	2	0	Inf
GP5d_p53_KO	HDACi	TCONS_00079792	MIRb	SINE	MIR	chr6	31692510	31692760	intron_7	ABHD16A	exon_8	-	2	0	0.978139	0.990968	8.21752	2.27046	1.33333	0	Inf
GP5d_p53_KO	HDACi	TCONS_00022975	MLT1F	LTR	ERVL-MaLR	chr12	108759863	108760267	Intergenic	CORO1C	exon_2	-	2	1	0.0842973	0.00700032	20.9679	1.30973	0.666667	0.333333	2
GP5d_p53_KO	HDACi	TCONS_00058027	MLT1I	LTR	ERVL-MaLR	chr20	3989574	3989960	intron_1	RNF24	exon_2	-	2	1	0.291609	0.228783	10.4287	3.52767	9	3	2
GP5d_p53_KO	HDACi	TCONS_00066730	MSTD-int	LTR	ERVL-MaLR	chr3	112480790	112482057	intron_1	BTLA	exon_2	-	2	1	0.641492	0.333333	2.59612	0.840723	1.66667	0.333333	2
GP5d_p53_KO	HDACi	TCONS_00010388	THE1B	LTR	ERVL-MaLR	chr10	104403059	104403427	intron_13	CFAP58	exon_14	+	2	0	0.486271	0	3.15045	0	2.66667	0	Inf
GP5d_p53_KO	HDACi	TCONS_00004312	AluYf1	SINE	Alu	chr1	235330202	235330492	intron_1	GGPS1	exon_2	+	1	3	0.033774	0.112517	2.49254	7.73535	0.666667	3	0.333333
GP5d_p53_KO	HDACi	TCONS_00083212	HERVE_a-int	LTR	ERV1	chr7	103152807	103153195	Intergenic	PMPCB	exon_1	+	1	3	0.0586848	0.194539	9.00912	26.3927	0.333333	1.66667	0.333333
GP5d_p53_KO	HDACi	TCONS_00064356	HERVE_a-int	LTR	ERV1	chr3	132295434	132296070	Intergenic	ACPP	exon_2	+	1	2	0.055302	0.264714	1.43105	4.66746	0.666667	1	0.5
GP5d_p53_KO	HDACi	TCONS_00011527	HERVE_a-int	LTR	ERV1	chr10	59770635	59771033	Intergenic	MRLN	exon_1	-	1	2	0.249992	0.402378	1.18479	3.79208	0.333333	1	0.5
GP5d_p53_KO	HDACi	TCONS_00077374	L1ME3A	LINE	L1	chr6	30561052	30561753	intron_2	PRR3	exon_3	+	1	2	0.197086	0.365425	2.64401	6.82662	0.333333	2.66667	0.5
GP5d_p53_KO	HDACi	TCONS_00095268	L1PB1	LINE	L1	chrX	118415803	118419707	intron_12	WDR44	exon_13	+	1	2	0.0245346	0.0557817	0.921445	1.01901	1	0.666667	0.5
GP5d_p53_KO	HDACi	TCONS_00005704	L2b	LINE	L2	chr1	45338276	45338673	intron_1	MUTYH	exon_2	-	1	2	0.216775	0.108125	4.44687	3.47258	0.666667	0.666667	0.5
GP5d_p53_KO	HDACi	TCONS_00085031	LTR4	LTR	ERV1	chr7	64999343	64999936	intron_1	ERV3-1	exon_2	-	1	2	0.0560537	0.161245	0.660263	1.569	1	2.66667	0.5
GP5d_p53_KO	HDACi	TCONS_00037063	LTR79	LTR	ERVL	chr17	2975524	2975946	intron_8	RAP1GAP2	exon_9	+	1	3	0.140082	0.766659	2.8751	29.2556	0.333333	2	0.333333
GP5d_p53_KO	HDACi	TCONS_00050096	MLT1A0	LTR	ERVL-MaLR	chr2	10030268	10030620	Intergenic	KLF11	exon_2	+	1	2	0.11664	0.0836871	1.70803	3.80457	0.333333	1	0.5
GP5d_p53_KO	HDACi	TCONS_00064499	Tigger1	DNA	TcMar-Tigger	chr3	141395733	141398059	intron_1	ZBTB38	exon_2	+	1	3	0.163391	0.0691321	3.83976	2.24182	1	2	0.333333
GP5d_p53_KO	HDACi	TCONS_00021756	Tigger1	DNA	TcMar-Tigger	chr12	45974004	45975719	intron_1	SCAF11	exon_2	-	1	2	0.0250125	0.0325934	0.824572	2.2698	2	0.666667	0.5
GP5d_p53_KO	HDACi	TCONS_00035757	AluY	SINE	Alu	chr16	28490479	28490780	intron_2	CLN3	exon_3	-	0	3	1	1	0.430902	7.95269	0.333333	4	0
GP5d_p53_KO	HDACi	TCONS_00034745	AluY	SINE	Alu	chr16	82637428	82637736	intron_1	CDH13	exon_2	+	0	2	0.124911	0.293913	0.34247	2.83591	0.333333	1.33333	0
GP5d_p53_KO	HDACi	TCONS_00066693	AluYm1	SINE	Alu	chr3	108764949	108765251	Intergenic	RETNLB	exon_1	-	0	3	0.814864	0.623358	2.74154	7.59588	0	2	0
GP5d_p53_KO	HDACi	TCONS_00011528	HERVE_a-int	LTR	ERV1	chr10	59770635	59771033	Intergenic	MRLN	exon_2	-	0	2	0.556963	0.49083	3.0752	4.11433	0	0.666667	0
GP5d_p53_KO	HDACi	TCONS_00028790	HERVFH21-int	LTR	ERV1	chr14	102234169	102239533	intron_7	MOK	exon_8	-	0	3	0.252867	0.522338	4.38905	17.3877	0	4.66667	0
GP5d_p53_KO	HDACi	TCONS_00087152	HERVFH21-int	LTR	ERV1	chr8	47995253	47998768	Intergenic	UBE2V2	exon_2	+	0	3	0.00380213	0.175318	0.295431	10.8237	0	2.33333	0
GP5d_p53_KO	HDACi	TCONS_00072522	L1MB1	LINE	L1	chr5	43136785	43138244	intron_2	ZNF131	exon_3	+	0	3	0.0269355	0.121629	0.590854	6.68003	0	1.66667	0
GP5d_p53_KO	HDACi	TCONS_00058031	L1MD1	LINE	L1	chr20	3973229	3975557	intron_1	RNF24	exon_2	-	0	2	0.0213137	0.152968	0.764788	2.2397	9	3	0
GP5d_p53_KO	HDACi	TCONS_00001942	L1MEf	LINE	L1	chr1	93219766	93220621	intron_14	CCDC18	exon_15	+	0	2	0.0426686	0.116328	0.605449	1.31812	0	0.666667	0
GP5d_p53_KO	HDACi	TCONS_00083351	L1PA2	LINE	L1	chr7	116718497	116724489	intron_2	MET	exon_3	+	0	3	0.00448317	0.171797	0.320871	25.2534	0.666667	4.66667	0
GP5d_p53_KO	HDACi	TCONS_00091263	L1PA2	LINE	L1	chr9	97580993	97587031	intron_8	TMOD1	exon_9	+	0	2	0.0267671	0.784911	0.217256	1.45435	0	1.66667	0
GP5d_p53_KO	HDACi	TCONS_00064405	L1PA4	LINE	L1	chr3	135061598	135068235	intron_3	EPHB1	exon_4	+	0	3	0.0494765	0.998893	0.361483	25.1514	0.333333	3.66667	0
GP5d_p53_KO	HDACi	TCONS_00003450	L1PB1	LINE	L1	chr1	179516075	179517979	intron_21	AXDND1	exon_23	+	0	2	0.213939	0.512732	0.200386	4.10305	0	1.33333	0
GP5d_p53_KO	HDACi	TCONS_00082107	MER4-int	LTR	ERV1	chr7	32515270	32515741	intron_1	AVL9	exon_2	+	0	2	0.0132393	0.0735223	1.15691	5.70791	0	1.33333	0
GP5d_p53_KO	HDACi	TCONS_00093358	MER52D	LTR	ERV1	chr9	114071013	114072608	intron_5	AMBP	exon_6	-	0	3	0	0.321678	0	7.17351	0	4.66667	0
GP5d_p53_KO	HDACi	TCONS_00037990	SVA_A	Retroposon	SVA	chr17	32179165	32180647	intron_6	RHOT1	exon_7	+	0	2	0	0.0694781	0	2.50376	0	1.33333	0
GP5d_p53_KO	SETDB1i	TCONS_00061588	AluJr4	SINE	Alu	chr22	46292168	46292357	intron_13	TTC38	exon_14	+	3	3	0.0695727	0.0802254	3.17488	8.19393	2.33333	11	1
GP5d_p53_KO	SETDB1i	TCONS_00050997	AluSg	SINE	Alu	chr2	69894663	69894977	intron_1	SNRNP27	exon_3	+	3	3	0.37812	0.326603	25.6294	12.3215	46.3333	27.6667	1
GP5d_p53_KO	SETDB1i	TCONS_00037359	AluSq2	SINE	Alu	chr17	7584709	7585017	intron_1	MPDU1	exon_2	+	3	2	0.20562	0.179383	26.1396	13.873	1.66667	0.666667	1.5
GP5d_p53_KO	SETDB1i	TCONS_00070548	AluSx1	SINE	Alu	chr4	25159485	25159793	intron_1	SEPSECS	exon_3	-	3	3	0.750634	0.237733	8.19912	2.77126	7.33333	4	1
GP5d_p53_KO	SETDB1i	TCONS_00015247	AluSz6	SINE	Alu	chr11	119123537	119123706	intron_1	HINFP	exon_2	+	3	3	0.567938	0.500214	11.2061	10.1143	3.33333	3	1
GP5d_p53_KO	SETDB1i	TCONS_00055382	AluY	SINE	Alu	chr2	131091847	131092159	intron_1	FAM168B	exon_2	-	3	3	0.855855	0.82374	46.2778	96.4505	8	7	1
GP5d_p53_KO	SETDB1i	TCONS_00030569	AluY	SINE	Alu	chr15	82419393	82419652	Intergenic	GOLGA6L9	exon_2	+	3	3	1	1	2.0945	1.48872	8.66667	7	1
GP5d_p53_KO	SETDB1i	TCONS_00086112	AluYb8	SINE	Alu	chr7	130577479	130577797	intron_9	COPG2	exon_10	-	3	2	0.466362	0.118913	7.12906	3.18604	4.33333	1	1.5
GP5d_p53_KO	SETDB1i	TCONS_00004319	AluYf1	SINE	Alu	chr1	235330202	235330492	intron_1	GGPS1	exon_2	+	3	3	0.164575	0.112517	13.3805	7.736	3.33333	3	1
GP5d_p53_KO	SETDB1i	TCONS_00095997	AluYf1	SINE	Alu	chrX	2918468	2918769	intron_4	ARSD	exon_6	-	3	3	0.190132	0.491691	18.4993	18.0747	34	14	1
GP5d_p53_KO	SETDB1i	TCONS_00076524	AluYm1	SINE	Alu	chr5	157058281	157058594	intron_1	HAVCR1	exon_3	-	3	2	0.689746	0.719099	7.29158	9.2294	4	1.66667	1.5
GP5d_p53_KO	SETDB1i	TCONS_00041460	AluYm1	SINE	Alu	chr17	48608140	48608452	intron_1	HOXB7	exon_2	-	3	3	0.314589	0.388013	56.8654	58.2247	5	6.33333	1
GP5d_p53_KO	SETDB1i	TCONS_00068211	ERVL-E-int	LTR	ERVL	chr4	2036585	2036842	Intergenic	C4orf48	exon_2	+	3	3	0.257081	0.482815	12.8164	11.9206	3.33333	6	1
GP5d_p53_KO	SETDB1i	TCONS_00028835	HERVFH21-int	LTR	ERV1	chr14	102234169	102239533	intron_7	MOK	exon_8	-	3	3	0.92606	0.522338	39.4437	17.389	9.33333	4.66667	1
GP5d_p53_KO	SETDB1i	TCONS_00091569	L1HS	LINE	L1	chr9	112798107	112804159	intron_1	SNX30	exon_2	+	3	3	0.59912	0.121521	19.4736	3.23434	5.33333	2.66667	1
GP5d_p53_KO	SETDB1i	TCONS_00058125	L1MD1	LINE	L1	chr20	3973229	3975557	intron_1	RNF24	exon_2	-	3	2	0.242859	0.152156	4.23369	2.24231	1.66667	3	1.5
GP5d_p53_KO	SETDB1i	TCONS_00002270	L1ME4a	LINE	L1	chr1	111627347	111627597	intron_1	RAP1A	exon_2	+	3	3	0.50728	0.485517	11.2368	13.1582	3.33333	3.33333	1
GP5d_p53_KO	SETDB1i	TCONS_00083484	L1PA2	LINE	L1	chr7	116718497	116724489	intron_2	MET	exon_3	+	3	3	0.228626	0.151078	36.5135	21.838	9.33333	4.66667	1
GP5d_p53_KO	SETDB1i	TCONS_00031664	L1PA2	LINE	L1	chr15	53540633	53546677	intron_18	WDR72	exon_19	-	3	3	0.852697	0.815287	56.6219	25.832	27.3333	11.6667	1
GP5d_p53_KO	SETDB1i	TCONS_00091399	L1PA2	LINE	L1	chr9	97580993	97587031	intron_8	TMOD1	exon_9	+	3	2	0.979895	0.82635	14.2113	1.8178	3.33333	1.66667	1.5
GP5d_p53_KO	SETDB1i	TCONS_00064257	L1PA3	LINE	L1	chr3	121932760	121938786	intron_19	SLC15A2	exon_20	+	3	2	0.970021	0.627896	17.3524	1.11946	4.66667	1	1.5
GP5d_p53_KO	SETDB1i	TCONS_00062865	L2b	LINE	L2	chr3	11225862	11226145	intron_1	HRH1	exon_2	+	3	3	0.47438	0.659529	16.7081	7.29333	11.3333	7	1
GP5d_p53_KO	SETDB1i	TCONS_00092537	L2c	LINE	L2	chr9	32997347	32997748	intron_1	APTX	exon_2	-	3	3	0.308353	0.174186	16.1418	10.5663	2.66667	3.66667	1
GP5d_p53_KO	SETDB1i	TCONS_00084185	LTR10C	LTR	ERV1	chr7	152082186	152082768	intron_1	GALNT11	exon_2	+	3	3	0.175124	0.224261	7.28152	8.05254	2	3	1
GP5d_p53_KO	SETDB1i	TCONS_00024341	LTR47B2	LTR	ERVL	chr13	100438447	100438841	intron_20	PCCA	exon_21	+	3	3	0.664231	0.440703	95.9766	60.1592	62	45.3333	1
GP5d_p53_KO	SETDB1i	TCONS_00093334	MER11A	LTR	ERVK	chr9	101384858	101386000	Intergenic	BAAT	exon_1	-	3	3	0.920121	0.86433	12.2639	13.1513	7	8	1
GP5d_p53_KO	SETDB1i	TCONS_00064426	MER11C	LTR	ERVK	chr3	130407830	130408835	intron_17	COL6A5	exon_19	+	3	2	0.77781	0.549094	10.6063	1.5132	9	3.33333	1.5
GP5d_p53_KO	SETDB1i	TCONS_00082777	MER31A	LTR	ERV1	chr7	73799195	73799666	Intergenic	CLDN4	exon_2	+	3	3	0.780369	0.869984	82.3399	89.1622	1.33333	6	1
GP5d_p53_KO	SETDB1i	TCONS_00091408	MER57B1	LTR	ERV1	chr9	98045312	98045711	Intergenic	NANS	exon_2	+	3	3	0.386002	0.229818	70.1317	53.5108	6.66667	13.6667	1
GP5d_p53_KO	SETDB1i	TCONS_00071024	MER61A	LTR	ERV1	chr4	76234334	76234657	Intergenic	SCARB2	exon_2	-	3	3	0.120616	0.176724	12.0213	17.692	5.33333	16	1
GP5d_p53_KO	SETDB1i	TCONS_00027708	MIR	SINE	MIR	chr14	24441139	24441372	intron_4	SDR39U1	exon_6	-	3	3	0.112578	0.180572	3.75989	2.03035	36.6667	13	1
GP5d_p53_KO	SETDB1i	TCONS_00035958	MIR3	SINE	MIR	chr16	30429210	30429354	intron_1	DCTPP1	exon_3	-	3	3	0.203606	0.0380069	36.4485	7.8851	102.333	139.333	1
GP5d_p53_KO	SETDB1i	TCONS_00044585	MIR3	SINE	MIR	chr19	3763128	3763218	intron_1	MRPL54	exon_2	+	3	2	0.35539	0.0308136	15.804	2.6219	3.66667	1.66667	1.5
GP5d_p53_KO	SETDB1i	TCONS_00012493	MLT1D	LTR	ERVL-MaLR	chr10	125885254	125885744	Intergenic	DHX32	exon_1	-	3	3	0.724602	0.942235	26.631	48.0949	5	7.66667	1
GP5d_p53_KO	SETDB1i	TCONS_00006328	MLT1E1A	LTR	ERVL-MaLR	chr1	92271686	92272381	intron_7	GLMN	exon_9	-	3	2	0.315009	0.0762808	8.34243	1.85865	5.33333	9.66667	1.5
GP5d_p53_KO	SETDB1i	TCONS_00084765	MLT1O	LTR	ERVL-MaLR	chr7	36661075	36661436	intron_3	AOAH	exon_4	-	3	3	0.472911	0.642622	2.49115	12.2887	1.33333	9.33333	1
GP5d_p53_KO	SETDB1i	TCONS_00090485	MSTD	LTR	ERVL-MaLR	chr9	6248331	6248575	intron_1	IL33	exon_2	+	3	3	0.640684	0.711655	25.9858	33.3805	4.33333	6.33333	1
GP5d_p53_KO	SETDB1i	TCONS_00033306	AluSx4	SINE	Alu	chr16	15651926	15652196	intron_1	NDE1	exon_2	+	2	3	0.526569	0.663003	10.4261	46.1559	1	3.66667	0.666667
GP5d_p53_KO	SETDB1i	TCONS_00034570	AluY	SINE	Alu	chr16	70524685	70524977	intron_1	SF3B3	exon_2	+	2	2	0.293064	0.16438	12.6288	18.3015	2.66667	1.66667	1
GP5d_p53_KO	SETDB1i	TCONS_00064457	HERVE_a-int	LTR	ERV1	chr3	132295434	132296070	Intergenic	ACPP	exon_2	+	2	2	0.668223	0.645931	17.3519	10.3353	1.33333	1	1
GP5d_p53_KO	SETDB1i	TCONS_00019917	L1HS	LINE	L1	chr12	69773410	69779441	intron_3	RAB3IP	exon_4	+	2	2	1.11203	1.0853	3.20476	3.02238	3.66667	1	1
GP5d_p53_KO	SETDB1i	TCONS_00072640	L1MB1	LINE	L1	chr5	43136785	43138244	intron_2	ZNF131	exon_3	+	2	3	0.17412	0.121629	8.15331	6.68052	1.66667	1.66667	0.666667
GP5d_p53_KO	SETDB1i	TCONS_00076875	L1MD2	LINE	L1	chr5	180286802	180287412	intron_1	MAPK9	exon_2	-	2	3	0.221177	0.216754	10.8225	12.3213	2	4.33333	0.666667
GP5d_p53_KO	SETDB1i	TCONS_00071763	L1P2	LINE	L1	chr4	144996566	144999368	intron_4	ANAPC10	exon_5	-	2	2	0.0446599	0.0241419	1.19978	0.786518	1.66667	0.666667	1
GP5d_p53_KO	SETDB1i	TCONS_00031665	L1PA3	LINE	L1	chr15	53684199	53690229	intron_13	WDR72	exon_14	-	2	3	0.121484	0.125507	7.64362	4.15523	1	2.66667	0.666667
GP5d_p53_KO	SETDB1i	TCONS_00024809	L1PA4	LINE	L1	chr13	37053805	37056778	intron_1	SUPT20H	exon_2	-	2	3	0.539619	0.216312	30.2175	10.1605	3.33333	1.66667	0.666667
GP5d_p53_KO	SETDB1i	TCONS_00079454	L1PB1	LINE	L1	chr6	7347074	7349650	intron_8	CAGE1	exon_9	-	2	3	0.486327	0.969341	1.40224	4.23787	2	2	0.666667
GP5d_p53_KO	SETDB1i	TCONS_00005713	L2b	LINE	L2	chr1	45338276	45338673	intron_1	MUTYH	exon_2	-	2	2	0.215596	0.108125	6.11877	3.47289	1.33333	0.666667	1
GP5d_p53_KO	SETDB1i	TCONS_00085169	LTR4	LTR	ERV1	chr7	64999343	64999936	intron_1	ERV3-1	exon_2	-	2	2	0.100684	0.161245	1.09008	1.56911	1.33333	2.66667	1
GP5d_p53_KO	SETDB1i	TCONS_00093499	MER52D	LTR	ERV1	chr9	114071013	114072608	intron_5	AMBP	exon_6	-	2	3	0.06562	0.321678	1.91404	7.17408	0.666667	4.66667	0.666667
GP5d_p53_KO	SETDB1i	TCONS_00050189	MLT1A0	LTR	ERVL-MaLR	chr2	10030268	10030620	Intergenic	KLF11	exon_2	+	2	2	0.0572908	0.0836871	2.36765	3.80485	0.666667	1	1
GP5d_p53_KO	SETDB1i	TCONS_00057341	MLT1J	LTR	ERVL-MaLR	chr20	34546707	34546884	Intergenic	MAP1LC3A	exon_2	+	2	3	0.781154	0.875231	11.0833	19.969	4	11.3333	0.666667
GP5d_p53_KO	SETDB1i	TCONS_00064601	Tigger1	DNA	TcMar-Tigger	chr3	141395733	141398059	intron_1	ZBTB38	exon_2	+	2	3	0.527738	0.605419	15.5841	16.5098	1.33333	2	0.666667
GP5d_p53_KO	SETDB1i	TCONS_00078221	AluSc5	SINE	Alu	chr6	63671744	63671994	intron_1	PHF3	exon_2	+	3	0	0.123729	0.000209512	5.78577	0.0111999	3.66667	0	Inf
GP5d_p53_KO	SETDB1i	TCONS_00048077	AluSx1	SINE	Alu	chr19	14568047	14568344	intron_1	NDUFB7	exon_2	-	3	1	0.0525953	0.0100541	6.94107	1.25666	3.33333	0.333333	3
GP5d_p53_KO	SETDB1i	TCONS_00075383	AluSx1	SINE	Alu	chr5	73561484	73561780	intron_2	ANKRA2	exon_4	-	3	1	0.13988	0.0636034	7.32937	0.881981	16.6667	6	3
GP5d_p53_KO	SETDB1i	TCONS_00040185	AluY	SINE	Alu	chr17	11993538	11993849	intron_1	ZNF18	exon_2	-	3	1	0.227003	0.143895	4.83812	0.976162	3.33333	0.333333	3
GP5d_p53_KO	SETDB1i	TCONS_00055572	AluY	SINE	Alu	chr2	151288961	151289276	intron_1	NMI	exon_2	-	3	1	0.278962	0.0839098	21.1771	6.46565	3.33333	1	3
GP5d_p53_KO	SETDB1i	TCONS_00018825	AluY	SINE	Alu	chr12	16349740	16350043	intron_1	MGST1	exon_2	+	3	0	0.0133136	0.000736194	8.23946	0.381215	2.33333	0	Inf
GP5d_p53_KO	SETDB1i	TCONS_00071986	AluY	SINE	Alu	chr4	168479686	168480002	intron_1	DDX60L	exon_2	-	3	0	0.63684	0.200112	6.85272	0.808413	6.66667	1.33333	Inf
GP5d_p53_KO	SETDB1i	TCONS_00005360	AluYe5	SINE	Alu	chr1	31930056	31930354	Intergenic	PTP4A2	exon_1	-	3	0	0.699802	0.685697	99.9715	135.913	1.66667	0	Inf
GP5d_p53_KO	SETDB1i	TCONS_00025014	AluYk12	SINE	Alu	chr13	49666438	49666740	intron_2	EBPL	exon_3	-	3	0	0.178094	0	23.469	0	3.66667	0	Inf
GP5d_p53_KO	SETDB1i	TCONS_00070969	Charlie2b	DNA	hAT-Charlie	chr4	73103951	73104200	intron_24	ANKRD17	exon_25	-	3	1	0.0782002	0.0122797	3.62071	0.86787	8.33333	1.33333	3
GP5d_p53_KO	SETDB1i	TCONS_00055655	L1HS	LINE	L1	chr2	157566353	157572377	intron_2	ACVR1C	exon_3	-	3	0	0.808689	0	6.19922	0	4.33333	0	Inf
GP5d_p53_KO	SETDB1i	TCONS_00053221	L1HS	LINE	L1	chr2	230337069	230342513	intron_2	SP140L	exon_3	+	3	1	0.357589	0.150591	10.5705	2.74704	3.66667	0.333333	3
GP5d_p53_KO	SETDB1i	TCONS_00083398	L1M4b	LINE	L1	chr7	107580184	107580571	Intergenic	BCAP29	exon_2	+	3	1	0.24143	0.117488	10.8562	2.47582	19.6667	7	3
GP5d_p53_KO	SETDB1i	TCONS_00012135	L1ME3Cz	LINE	L1	chr10	100158249	100160664	intron_8	ERLIN1	exon_9	-	3	1	0.043812	0.0746927	3.2773	5.59314	2	0.666667	3
GP5d_p53_KO	SETDB1i	TCONS_00070133	L1ME3E	LINE	L1	chr4	184690703	184691461	intron_11	PRIMPOL	exon_13	+	3	1	0.173077	0.0861264	3.22483	1.21815	9	4.66667	3
GP5d_p53_KO	SETDB1i	TCONS_00052535	L1PA2	LINE	L1	chr2	182025225	182031239	intron_2	PPP1R1C	exon_3	+	3	1	0.976334	0.976832	2.64894	0.981246	7	1.33333	3
GP5d_p53_KO	SETDB1i	TCONS_00003550	L1PA2	LINE	L1	chr1	185251798	185257805	intron_16	SWT1	exon_17	+	3	0	0.810716	0	10.0252	0	8.33333	0	Inf
GP5d_p53_KO	SETDB1i	TCONS_00044145	L1PA2	LINE	L1	chr18	57719248	57725264	intron_1	ATP8B1	exon_2	-	3	0	0.361871	0.00264325	10.6257	0.356434	2.66667	0	Inf
GP5d_p53_KO	SETDB1i	TCONS_00001534	L1PA2	LINE	L1	chr1	59647747	59653779	intron_11	FGGY	exon_12	+	3	1	0.647038	0.0370793	4.18226	0.339222	1.33333	0.333333	3
GP5d_p53_KO	SETDB1i	TCONS_00006162	L1PA2	LINE	L1	chr1	75375826	75377085	intron_3	SLC44A5	exon_4	-	3	1	0.753532	0.161914	12.9022	2.12668	2.66667	2	3
GP5d_p53_KO	SETDB1i	TCONS_00024288	L1PA2	LINE	L1	chr13	95733699	95740837	intron_4	DNAJC3	exon_5	+	3	0	0.0914888	0	3.54756	0	2.66667	0	Inf
GP5d_p53_KO	SETDB1i	TCONS_00085916	L1PA3	LINE	L1	chr7	112916452	112921936	intron_1	BMT2	exon_2	-	3	0	0.498415	0	4.6772	0	1.33333	0	Inf
GP5d_p53_KO	SETDB1i	TCONS_00090992	L1PA3	LINE	L1	chr9	65709351	65715424	intron_10	CBWD5	exon_11	+	3	1	0.306714	0.0918344	5.78392	0.939462	5.33333	2.66667	3
GP5d_p53_KO	SETDB1i	TCONS_00075418	L1PA3	LINE	L1	chr5	75695698	75701728	intron_5	POC5	exon_6	-	3	0	0.140469	0	4.52505	0	2.33333	0	Inf
GP5d_p53_KO	SETDB1i	TCONS_00006316	L1PA3	LINE	L1	chr1	91286649	91288366	intron_30	HFM1	exon_31	-	3	1	0.700986	0.335483	5.64476	0.603194	1.66667	2	3
GP5d_p53_KO	SETDB1i	TCONS_00078781	L1PBa	LINE	L1	chr6	125244859	125246499	intron_3	TPD52L1	exon_4	+	3	1	0.067155	0.00740288	2.98	0.550711	2.66667	0.333333	3
GP5d_p53_KO	SETDB1i	TCONS_00064575	L2b	LINE	L2	chr3	139344374	139344707	intron_1	MRPS22	exon_2	+	3	1	0.312871	0.0247792	55.2568	4.46414	2.66667	0.333333	3
GP5d_p53_KO	SETDB1i	TCONS_00042818	LTR12C	LTR	ERV1	chr18	24148532	24150114	intron_3	CABYR	exon_4	+	3	0	0.391377	0.170243	27.2838	2.10311	3	0	Inf
GP5d_p53_KO	SETDB1i	TCONS_00079734	LTR18B	LTR	ERVL	chr6	28353864	28354395	intron_2	ZSCAN31	exon_3	-	3	0	0.300318	0.103496	8.9122	2.48224	1.66667	0	Inf
GP5d_p53_KO	SETDB1i	TCONS_00023876	LTR19C	LTR	ERV1	chr13	43054750	43055573	intron_1	DNAJC15	exon_2	+	3	1	0.656301	0.134486	8.34172	2.53882	4	0.666667	3
GP5d_p53_KO	SETDB1i	TCONS_00024342	LTR47B2	LTR	ERVL	chr13	100438447	100438841	intron_20	PCCA	exon_22	+	3	1	0.0172393	0.00572269	2.55081	0.754273	2	0.333333	3
GP5d_p53_KO	SETDB1i	TCONS_00066975	MER11B	LTR	ERVK	chr3	122443535	122444603	intron_9	KPNA1	exon_10	-	3	1	0.335954	0.02106	20.1339	0.99556	7.66667	0.666667	3
GP5d_p53_KO	SETDB1i	TCONS_00064427	MER11C	LTR	ERVK	chr3	130407830	130408835	intron_17	COL6A5	exon_18	+	3	1	0.171302	0.117573	2.28005	0.335685	3.66667	1.33333	3
GP5d_p53_KO	SETDB1i	TCONS_00069915	MLT2F	LTR	ERVL	chr4	155854636	155855164	Intergenic	TDO2	exon_2	+	3	1	0.996087	1	19.3731	10.474	4	1	3
GP5d_p53_KO	SETDB1i	TCONS_00006960	AluJb	SINE	Alu	chr1	149100652	149100950	intron_1	NBPF9	exon_2	-	2	0	0.176295	0.0724733	1.07078	0.429186	0.666667	0.666667	Inf
GP5d_p53_KO	SETDB1i	TCONS_00037152	AluJb	SINE	Alu	chr17	4145802	4146089	intron_1	CYB5D2	exon_2	+	2	0	0.171888	0.0182976	8.81051	0.276609	1.33333	0	Inf
GP5d_p53_KO	SETDB1i	TCONS_00090081	AluJo	SINE	Alu	chr8	129848577	129848870	intron_10	FAM49B	exon_11	-	2	0	0.0405888	0.0015463	1.82212	0.127173	2.33333	0	Inf
GP5d_p53_KO	SETDB1i	TCONS_00077516	AluSx1	SINE	Alu	chr6	30648724	30649027	intron_1	C6orf136	exon_2	+	2	0	0.108831	0.000414599	4.58963	0.0169313	1.33333	0	Inf
GP5d_p53_KO	SETDB1i	TCONS_00072253	AluY	SINE	Alu	chr5	614444	614587	intron_1	CEP72	exon_2	+	2	0	0.899423	0.372266	5.00814	4.22385	2.33333	0.666667	Inf
GP5d_p53_KO	SETDB1i	TCONS_00022556	HAL1	LINE	L1	chr12	71183322	71184448	intron_4	TSPAN8	exon_5	-	2	1	0.0478664	0.00552633	22.3331	1.47924	1.33333	0.333333	2
GP5d_p53_KO	SETDB1i	TCONS_00047632	HERVH-int	LTR	ERV1	chr19	5847625	5849489	intron_1	FUT3	exon_2	-	2	1	0.372715	0.261923	10.2006	16.5138	0.666667	0.333333	2
GP5d_p53_KO	SETDB1i	TCONS_00051037	L1HS	LINE	L1	chr2	71411474	71417501	intron_20	ZNF638	exon_21	+	2	0	0.0883299	0.00076601	3.23548	0.0332035	1.66667	0	Inf
GP5d_p53_KO	SETDB1i	TCONS_00010071	L1M4	LINE	L1	chr10	88583910	88584157	Intergenic	LIPJ	exon_2	+	2	0	0.927531	0.333333	3.47969	0.195288	3	0	Inf
GP5d_p53_KO	SETDB1i	TCONS_00010452	L1MA9	LINE	L1	chr10	110949048	110951722	intron_1	SHOC2	exon_2	+	2	1	0.0834334	0.0852247	5.11475	4.14279	0.666667	1	2
GP5d_p53_KO	SETDB1i	TCONS_00053220	L1ME3G	LINE	L1	chr2	230328175	230329019	intron_1	SP140L	exon_3	+	2	0	0.0896381	1.28745e-05	2.67506	0.000270522	5.66667	3	Inf
GP5d_p53_KO	SETDB1i	TCONS_00003389	L1PA2	LINE	L1	chr1	174233266	174239293	intron_4	RABGAP1L	exon_5	+	2	0	0.104562	0	0.97668	0	1	0	Inf
GP5d_p53_KO	SETDB1i	TCONS_00028120	L1PA2	LINE	L1	chr14	58032539	58038561	intron_5	C14orf37	exon_6	-	2	0	0.4489	0.172558	1.72861	0.264151	1	0.333333	Inf
GP5d_p53_KO	SETDB1i	TCONS_00089306	L1PA2	LINE	L1	chr8	66949103	66955119	intron_3	TCF24	exon_4	-	2	0	0.660516	0	2.86435	0	0.666667	0	Inf
GP5d_p53_KO	SETDB1i	TCONS_00020008	L1PA2	LINE	L1	chr12	79039621	79045645	intron_2	SYT1	exon_3	+	2	1	0.856162	0.282715	2.92413	1.67049	1	0.666667	2
GP5d_p53_KO	SETDB1i	TCONS_00028634	L1PA2	LINE	L1	chr14	91640244	91646233	intron_15	CATSPERB	exon_16	-	2	0	0.731209	0.59767	4.83937	0.611944	1	0.333333	Inf
GP5d_p53_KO	SETDB1i	TCONS_00092275	L1PA3	LINE	L1	chr9	4605799	4611811	intron_8	SPATA6L	exon_9	-	2	1	0.549775	0.333333	2.19023	0.774745	1	0.666667	2
GP5d_p53_KO	SETDB1i	TCONS_00077006	L1PA3	LINE	L1	chr6	4831172	4836230	intron_1	CDYL	exon_2	+	2	0	0.499864	0.165783	6.60458	8.17781	0.666667	0	Inf
GP5d_p53_KO	SETDB1i	TCONS_00091030	L1PA3	LINE	L1	chr9	68275326	68281363	intron_10	CBWD3	exon_11	+	2	0	0.719331	0.19529	1.43291	0.14241	3.66667	0.333333	Inf
GP5d_p53_KO	SETDB1i	TCONS_00050354	L1PA4	LINE	L1	chr2	24800323	24806471	intron_3	CENPO	exon_4	+	2	0	0.077796	0	4.20865	0	1.33333	0	Inf
GP5d_p53_KO	SETDB1i	TCONS_00066974	L1PA6	LINE	L1	chr3	122442829	122443535	intron_9	KPNA1	exon_10	-	2	0	0.0767649	0.00626913	4.66209	0.27878	2	0.333333	Inf
GP5d_p53_KO	SETDB1i	TCONS_00095410	L1PB1	LINE	L1	chrX	118415803	118419707	intron_12	WDR44	exon_13	+	2	0	0.249211	0.0176432	5.28364	0.309503	1.66667	0.666667	Inf
GP5d_p53_KO	SETDB1i	TCONS_00079380	L1PB1	LINE	L1	chr6	2972238	2973179	Intergenic	SERPINB6	exon_1	-	2	1	0.0505281	0.0270834	7.07964	3.4002	1	0.666667	2
GP5d_p53_KO	SETDB1i	TCONS_00020410	L2a	LINE	L2	chr12	109069527	109070326	intron_4	USP30	exon_5	+	2	0	0.413534	0	9.0373	0	2	0	Inf
GP5d_p53_KO	SETDB1i	TCONS_00067363	L2a	LINE	L2	chr3	146222213	146223104	intron_1	PLSCR4	exon_2	-	2	1	0.187349	0.140142	5.71568	2.01363	1	0.333333	2
GP5d_p53_KO	SETDB1i	TCONS_00009629	L2b	LINE	L2	chr10	58811569	58812467	intron_17	BICC1	exon_18	+	2	1	0.666607	0.331544	4.67469	1.75535	1	0.333333	2
GP5d_p53_KO	SETDB1i	TCONS_00050881	LTR10D	LTR	ERV1	chr2	61971115	61971625	intron_1	COMMD1	exon_2	+	2	0	0.276716	0	2.63485	0	1.33333	0	Inf
GP5d_p53_KO	SETDB1i	TCONS_00053366	LTR1A2	LTR	ERV1	chr2	233765818	233766687	intron_1	UGT1A3	exon_2	+	2	0	0.033897	0.0409606	1.07326	0.833572	1.33333	0	Inf
GP5d_p53_KO	SETDB1i	TCONS_00013973	LTR7	LTR	ERV1	chr11	63529318	63529768	Intergenic	RARRES3	exon_1	+	2	0	0.635959	0.629466	13.8761	0.780875	3	0	Inf
GP5d_p53_KO	SETDB1i	TCONS_00071460	MLT1I	LTR	ERVL-MaLR	chr4	112281676	112281917	intron_1	TIFA	exon_2	-	2	1	0.252702	0.538093	8.35286	12.4477	3.66667	0.333333	2
GP5d_p53_KO	SETDB1i	TCONS_00084357	AluSp	SINE	Alu	chr7	5563835	5564122	Intergenic	ACTB	exon_2	-	1	3	0.00189264	0.030694	2.93372	113.374	0.333333	17	0.333333
GP5d_p53_KO	SETDB1i	TCONS_00085659	AluSx1	SINE	Alu	chr7	100116356	100116668	intron_1	TAF6	exon_2	-	1	2	0.077286	0.0459834	6.10316	2.44676	0.666667	1.33333	0.5
GP5d_p53_KO	SETDB1i	TCONS_00035821	AluY	SINE	Alu	chr16	28490479	28490780	intron_2	CLN3	exon_3	-	1	3	1	1	0.836027	7.9533	0.666667	4	0.333333
GP5d_p53_KO	SETDB1i	TCONS_00011558	HERVE_a-int	LTR	ERV1	chr10	59770635	59771033	Intergenic	MRLN	exon_2	-	1	2	0.859483	0.469019	10.5436	4.12533	0.666667	0.666667	0.5
GP5d_p53_KO	SETDB1i	TCONS_00020579	L1PB1	LINE	L1	chr12	116756444	116760863	intron_5	RNFT2	exon_6	+	1	3	0.699654	0.924625	5.51336	18.9332	0.666667	3.33333	0.333333
GP5d_p53_KO	SETDB1i	TCONS_00010500	L1PBb	LINE	L1	chr10	113688266	113693127	intron_1	CASP7	exon_2	+	1	2	0.0127924	0.0807189	1.25488	5.57785	0.333333	1.66667	0.5
GP5d_p53_KO	SETDB1i	TCONS_00037127	LTR79	LTR	ERVL	chr17	2975524	2975946	intron_8	RAP1GAP2	exon_9	+	1	3	0.876367	0.766659	8.44361	29.2578	0.333333	2	0.333333
GP5d_p53_KO	SETDB1i	TCONS_00077845	LTR9	LTR	ERV1	chr6	37423607	37424237	Intergenic	CMTR1	exon_2	+	1	2	0.130585	0.237099	4.20154	7.19406	0.666667	2.66667	0.5
GP5d_p53_KO	SETDB1i	TCONS_00004677	Tigger2	DNA	TcMar-Tigger	chr1	1846859	1848097	intron_1	GNB1	exon_2	-	1	3	0.0193337	0.0337037	0.962063	9.19935	21.3333	127.333	0.333333
GP5d_p53_KO	SETDB1i	TCONS_00034804	AluY	SINE	Alu	chr16	82637428	82637736	intron_1	CDH13	exon_2	+	0	2	0	0.293913	0	2.83612	0	1.33333	0
GP5d_p53_KO	SETDB1i	TCONS_00096264	AluYh3	SINE	Alu	chrX	31863061	31863362	intron_48	DMD	exon_49	-	0	3	0.11802	0.822143	0.237568	23.3176	0	3.33333	0
GP5d_p53_KO	SETDB1i	TCONS_00066797	AluYm1	SINE	Alu	chr3	108764949	108765251	Intergenic	RETNLB	exon_1	-	0	3	0.3337	0.623358	0.967168	7.59645	0	2	0
GP5d_p53_KO	SETDB1i	TCONS_00023543	FLAM_C	SINE	Alu	chr12	132827788	132827920	intron_1	GOLGA3	exon_2	-	0	2	0.500354	0.163045	2.91913	6.35803	0	3.33333	0
GP5d_p53_KO	SETDB1i	TCONS_00011559	HERVE_a-int	LTR	ERV1	chr10	59770635	59771033	Intergenic	MRLN	exon_1	-	0	2	0.014882	0.426535	0.11135	4.14409	0	1	0
GP5d_p53_KO	SETDB1i	TCONS_00087286	HERVFH21-int	LTR	ERV1	chr8	47995253	47998768	Intergenic	UBE2V2	exon_2	+	0	3	0.0188597	0.175318	0.626129	10.8246	0	2.33333	0
GP5d_p53_KO	SETDB1i	TCONS_00000725	L1MB7	LINE	L1	chr1	26237213	26237739	intron_1	CEP85	exon_2	+	0	3	0.593044	0.288845	15.1399	8.98018	0	2.33333	0
GP5d_p53_KO	SETDB1i	TCONS_00008618	L1ME3F	LINE	L1	chr1	230926800	230928716	intron_12	TTC13	exon_13	-	0	2	0.0005769	0.0401196	0.0285955	1.03016	0	0.666667	0
GP5d_p53_KO	SETDB1i	TCONS_00059697	L1ME4b	LINE	L1	chr21	43960343	43960814	intron_2	AGPAT3	exon_3	+	0	2	0.287932	0.293604	2.07093	19.127	0	2.33333	0
GP5d_p53_KO	SETDB1i	TCONS_00001945	L1MEf	LINE	L1	chr1	93219766	93220621	intron_14	CCDC18	exon_15	+	0	2	0.0531368	0.116328	0.581828	1.31823	0	0.666667	0
GP5d_p53_KO	SETDB1i	TCONS_00064506	L1PA4	LINE	L1	chr3	135061598	135068235	intron_3	EPHB1	exon_4	+	0	3	1	0.998893	3.75912	25.1533	0	3.66667	0
GP5d_p53_KO	SETDB1i	TCONS_00003454	L1PB1	LINE	L1	chr1	179516075	179517979	intron_21	AXDND1	exon_23	+	0	2	0.678143	0.512732	2.24946	4.10341	0	1.33333	0
GP5d_p53_KO	SETDB1i	TCONS_00012449	MER1A	DNA	hAT-Charlie	chr10	123846075	123846587	intron_3	CPXM2	exon_4	-	0	2	0.15277	0.703095	0.261266	12.6273	1	3.66667	0
GP5d_p53_KO	SETDB1i	TCONS_00082240	MER4-int	LTR	ERV1	chr7	32515270	32515741	intron_1	AVL9	exon_2	+	0	2	0.0726267	0.0735223	1.50737	5.7084	0	1.33333	0
GP5d_p53_KO	SETDB1i	TCONS_00038062	SVA_A	Retroposon	SVA	chr17	32179165	32180647	intron_6	RHOT1	exon_7	+	0	2	0	0.0694781	0	2.50393	0	1.33333	0
GP5d_p53_KO	DNMTi-HDACi	TCONS_00045890	AluJb	SINE	Alu	chr19	36225752	36226069	intron_1	ZNF146	exon_2	+	3	3	0.160216	0.112787	12.0322	16.0292	3	2.66667	1
GP5d_p53_KO	DNMTi-HDACi	TCONS_00011872	AluJb	SINE	Alu	chr10	80181168	80181492	intron_1	ANXA11	exon_2	-	3	3	0.177457	0.164974	16.906	21.1567	42.6667	59	1
GP5d_p53_KO	DNMTi-HDACi	TCONS_00053741	AluJr	SINE	Alu	chr2	9418776	9419053	intron_1	ITGB1BP1	exon_3	-	3	3	0.0919934	0.0997727	6.658	6.5437	74.6667	70.6667	1
GP5d_p53_KO	DNMTi-HDACi	TCONS_00064019	AluSp	SINE	Alu	chr3	87240296	87240596	intron_1	CHMP2B	exon_2	+	3	2	0.0879878	0.0337914	6.63803	3.13323	2.33333	1.33333	1.5
GP5d_p53_KO	DNMTi-HDACi	TCONS_00063605	AluSx3	SINE	Alu	chr3	49488600	49488874	intron_1	DAG1	exon_2	+	3	3	0.088157	0.0677745	18.1921	11.6581	3	1.66667	1
GP5d_p53_KO	DNMTi-HDACi	TCONS_00033372	AluSx4	SINE	Alu	chr16	15651926	15652196	intron_1	NDE1	exon_2	+	3	3	0.313936	0.241406	15.3086	9.49696	4.33333	3.66667	1
GP5d_p53_KO	DNMTi-HDACi	TCONS_00083335	AluY	SINE	Alu	chr7	100051277	100051594	intron_1	ZSCAN21	exon_2	+	3	3	0.294612	0.317265	9.39886	4.78227	6	3	1
GP5d_p53_KO	DNMTi-HDACi	TCONS_00096414	AluYh3	SINE	Alu	chrX	31863061	31863362	intron_48	DMD	exon_49	-	3	3	0.718467	0.822143	11.461	23.3134	2	3.33333	1
GP5d_p53_KO	DNMTi-HDACi	TCONS_00092687	FLAM_A	SINE	Alu	chr9	32997221	32997347	intron_1	APTX	exon_2	-	3	3	0.354984	0.269424	19.8436	16.4997	4	3.66667	1
GP5d_p53_KO	DNMTi-HDACi	TCONS_00023592	FLAM_C	SINE	Alu	chr12	132827788	132827920	intron_1	GOLGA3	exon_2	-	3	2	0.255222	0.144539	15.3578	5.62828	7.33333	3.33333	1.5
GP5d_p53_KO	DNMTi-HDACi	TCONS_00077010	L1MD2	LINE	L1	chr5	180286802	180287412	intron_1	MAPK9	exon_2	-	3	3	0.316877	0.248974	17.3749	14.6279	3.66667	4.33333	1
GP5d_p53_KO	DNMTi-HDACi	TCONS_00002272	L1ME4a	LINE	L1	chr1	111627347	111627597	intron_1	RAP1A	exon_2	+	3	3	0.546603	0.477921	23.9836	12.9494	6.33333	3.33333	1
GP5d_p53_KO	DNMTi-HDACi	TCONS_00031728	L1PA2	LINE	L1	chr15	53540633	53546677	intron_18	WDR72	exon_19	-	3	3	0.729281	0.89921	10.4923	28.7692	8.66667	11.6667	1
GP5d_p53_KO	DNMTi-HDACi	TCONS_00024682	LTR12C	LTR	ERV1	chr13	24506039	24507335	intron_1	PARP4	exon_2	-	3	2	0.930854	0.0356147	338.609	3.54232	68.3333	0.666667	1.5
GP5d_p53_KO	DNMTi-HDACi	TCONS_00024392	LTR47B2	LTR	ERVL	chr13	100438447	100438841	intron_20	PCCA	exon_21	+	3	3	0.124936	0.452474	9.17045	62.813	11.6667	45.3333	1
GP5d_p53_KO	DNMTi-HDACi	TCONS_00064544	MER11C	LTR	ERVK	chr3	130407830	130408835	intron_17	COL6A5	exon_19	+	3	2	0.684358	0.549174	5.7861	1.51669	9.66667	3.33333	1.5
GP5d_p53_KO	DNMTi-HDACi	TCONS_00009092	MER44A	DNA	TcMar-Tigger	chr10	16467096	16467427	intron_1	PTER	exon_2	+	3	3	0.517603	0.439754	13.7254	16.1756	2.66667	4	1
GP5d_p53_KO	DNMTi-HDACi	TCONS_00091558	MER57B1	LTR	ERV1	chr9	98045312	98045711	Intergenic	NANS	exon_2	+	3	3	0.0932715	0.229818	20.7357	53.5021	2.33333	13.6667	1
GP5d_p53_KO	DNMTi-HDACi	TCONS_00091197	MER5A1	DNA	hAT-Charlie	chr9	69122999	69123107	Intergenic	AL358113.1	exon_2	+	3	3	0.337441	0.695717	25.295	125.91	17.3333	49	1
GP5d_p53_KO	DNMTi-HDACi	TCONS_00071155	MER61A	LTR	ERV1	chr4	76234334	76234657	Intergenic	SCARB2	exon_2	-	3	3	0.216912	0.502782	16.1526	50.7235	5.33333	16	1
GP5d_p53_KO	DNMTi-HDACi	TCONS_00074670	MER61B	LTR	ERV1	chr5	179811358	179811651	Intergenic	SQSTM1	exon_2	+	3	3	0.0445158	0.151798	35.1407	47.7246	8.66667	7.33333	1
GP5d_p53_KO	DNMTi-HDACi	TCONS_00083617	MIR	SINE	MIR	chr7	116695615	116695828	intron_1	MET	exon_2	+	3	3	0.421303	0.219598	27.198	31.9714	2.33333	6	1
GP5d_p53_KO	DNMTi-HDACi	TCONS_00062789	MIR	SINE	MIR	chr22	50295369	50295546	intron_1	PLXNB2	exon_2	-	3	3	0.936712	0.845003	58.855	79.6255	9.66667	11	1
GP5d_p53_KO	DNMTi-HDACi	TCONS_00017924	MIRc	SINE	MIR	chr11	112086201	112086364	intron_1	TIMM8B	exon_2	-	3	3	0.166812	0.278927	15.3594	28.2606	8.33333	20.3333	1
GP5d_p53_KO	DNMTi-HDACi	TCONS_00057428	MLT1J	LTR	ERVL-MaLR	chr20	34546707	34546884	Intergenic	MAP1LC3A	exon_2	+	3	3	0.23102	0.875231	6.73817	19.9658	2.33333	11.3333	1
GP5d_p53_KO	DNMTi-HDACi	TCONS_00068337	MSTA	LTR	ERVL-MaLR	chr4	2036935	2037276	Intergenic	C4orf48	exon_2	+	3	2	0.609132	0.577063	21.9408	18.9624	2	1	1.5
GP5d_p53_KO	DNMTi-HDACi	TCONS_00064718	Tigger1	DNA	TcMar-Tigger	chr3	141395733	141398059	intron_1	ZBTB38	exon_2	+	3	3	0.139262	0.0686498	3.07196	2.24804	4.33333	2	1
GP5d_p53_KO	DNMTi-HDACi	TCONS_00061685	AluJr4	SINE	Alu	chr22	46292168	46292357	intron_13	TTC38	exon_14	+	2	3	0.0872374	0.0802254	3.85979	8.19373	2.33333	11	0.666667
GP5d_p53_KO	DNMTi-HDACi	TCONS_00090486	AluSx	SINE	Alu	chr8	144427020	144427326	intron_1	VPS28	exon_3	-	2	3	0.176819	0.200964	7.9372	14.6324	20	45	0.666667
GP5d_p53_KO	DNMTi-HDACi	TCONS_00085194	AluSx1	SINE	Alu	chr7	56033210	56033527	intron_2	PSPH	exon_3	-	2	3	0.345128	0.368994	11.7818	37.181	1.66667	1.66667	0.666667
GP5d_p53_KO	DNMTi-HDACi	TCONS_00015273	AluSz6	SINE	Alu	chr11	119123537	119123706	intron_1	HINFP	exon_2	+	2	3	0.268383	0.433949	6.99686	8.71503	1.66667	3	0.666667
GP5d_p53_KO	DNMTi-HDACi	TCONS_00096146	AluYf1	SINE	Alu	chrX	2918468	2918769	intron_4	ARSD	exon_6	-	2	3	0.192659	0.491691	2.76101	18.075	4.66667	14	0.666667
GP5d_p53_KO	DNMTi-HDACi	TCONS_00089360	L1MC4	LINE	L1	chr8	56967832	56968332	intron_3	IMPAD1	exon_4	-	2	2	0.176596	0.132875	5.60911	4.90303	6.33333	8	1
GP5d_p53_KO	DNMTi-HDACi	TCONS_00044011	L1MD1	LINE	L1	chr18	46902582	46904304	intron_1	PIAS2	exon_2	-	2	2	0.240532	0.19731	2.83198	2.42554	2	3.66667	1
GP5d_p53_KO	DNMTi-HDACi	TCONS_00059785	L1ME4b	LINE	L1	chr21	43960343	43960814	intron_2	AGPAT3	exon_3	+	2	2	0.203908	0.285547	3.76127	18.4311	0.666667	2.33333	1
GP5d_p53_KO	DNMTi-HDACi	TCONS_00020607	L1PB1	LINE	L1	chr12	116756444	116760863	intron_5	RNFT2	exon_6	+	2	3	0.59249	0.929642	9.6046	18.9884	1.33333	3.33333	0.666667
GP5d_p53_KO	DNMTi-HDACi	TCONS_00012504	MLT1D	LTR	ERVL-MaLR	chr10	125885254	125885744	Intergenic	DHX32	exon_1	-	2	3	0.547202	0.942177	12.0503	48.1633	2.66667	7.66667	0.666667
GP5d_p53_KO	DNMTi-HDACi	TCONS_00004685	Tigger2	DNA	TcMar-Tigger	chr1	1846859	1848097	intron_1	GNB1	exon_2	-	2	3	0.0365515	0.0337037	7.54775	9.2	76	127.333	0.666667
GP5d_p53_KO	DNMTi-HDACi	TCONS_00047453	AluJo	SINE	Alu	chr19	902327	902652	intron_1	R3HDM4	exon_2	-	3	0	0.120462	0.00638401	9.09557	0.336518	1.33333	0	Inf
GP5d_p53_KO	DNMTi-HDACi	TCONS_00083292	AluY	SINE	Alu	chr7	99506691	99506995	intron_2	ZKSCAN5	exon_3	+	3	0	0.330189	0.20913	25.1473	4.67698	2	0	Inf
GP5d_p53_KO	DNMTi-HDACi	TCONS_00025508	L1M4	LINE	L1	chr13	113187335	113187925	intron_7	PCID2	exon_8	-	3	0	0.171284	0.00983102	12.3433	0.87426	5.33333	0	Inf
GP5d_p53_KO	DNMTi-HDACi	TCONS_00052608	L1PA2	LINE	L1	chr2	182025225	182031239	intron_2	PPP1R1C	exon_3	+	3	0	0.691139	0.784221	1.69094	0.6904	3.33333	1.33333	Inf
GP5d_p53_KO	DNMTi-HDACi	TCONS_00064692	L2b	LINE	L2	chr3	139344374	139344707	intron_1	MRPS22	exon_2	+	3	1	0.473914	0.0182907	48.0304	3.29893	3.33333	0.333333	3
GP5d_p53_KO	DNMTi-HDACi	TCONS_00000727	LTR10A	LTR	ERV1	chr1	26268831	26269405	intron_8	CEP85	exon_9	+	3	0	0.254345	0.000942422	23.3976	0.0292817	13.3333	0	Inf
GP5d_p53_KO	DNMTi-HDACi	TCONS_00002643	LTR12_	LTR	ERV1	chr1	150899824	150900513	intron_1	RP11-235D19.4	exon_2	+	3	0	0.923536	0	3.6243	0	2.33333	0	Inf
GP5d_p53_KO	DNMTi-HDACi	TCONS_00011031	LTR12_	LTR	ERV1	chr10	18586248	18587015	intron_7	NSUN6	exon_8	-	3	0	0.0822732	0.0534618	2.62752	0.672521	2	0.333333	Inf
GP5d_p53_KO	DNMTi-HDACi	TCONS_00031256	LTR12_	LTR	ERV1	chr15	33128552	33129144	Intergenic	FMN1	exon_2	-	3	0	0.771761	0	25.6129	0	7.33333	0	Inf
GP5d_p53_KO	DNMTi-HDACi	TCONS_00091259	LTR12_	LTR	ERV1	chr9	76477878	76478576	intron_1	GCNT1	exon_2	+	3	0	0.917623	0	58.0155	0	20.3333	0	Inf
GP5d_p53_KO	DNMTi-HDACi	TCONS_00024976	LTR12	LTR	ERV1	chr13	44456064	44456586	Intergenic	TSC22D1	exon_2	-	3	0	0.295615	0	37.9337	0	25.3333	0	Inf
GP5d_p53_KO	DNMTi-HDACi	TCONS_00060576	LTR12	LTR	ERV1	chr21	46142201	46143045	intron_10	FTCD	exon_11	-	3	0	0.984413	0	153.389	0	48.6667	0	Inf
GP5d_p53_KO	DNMTi-HDACi	TCONS_00029678	LTR12B	LTR	ERV1	chr15	40399404	40399850	Intergenic	IVD	exon_2	+	3	0	0.631032	0.390795	20.0957	46.8055	2	0	Inf
GP5d_p53_KO	DNMTi-HDACi	TCONS_00016746	LTR12B	LTR	ERV1	chr11	61814446	61814862	intron_1	FADS1	exon_2	-	3	0	0.638172	0.0114349	41.8416	0.235758	10.6667	0	Inf
GP5d_p53_KO	DNMTi-HDACi	TCONS_00020277	LTR12C	LTR	ERV1	chr12	100559198	100560700	intron_9	NR1H4	exon_11	+	3	0	0.647812	0.666667	10.5236	0.0817182	9	0	Inf
GP5d_p53_KO	DNMTi-HDACi	TCONS_00083426	LTR12C	LTR	ERV1	chr7	101348393	101349869	Intergenic	COL26A1	exon_1	+	3	0	0.845986	1	18.4182	0.0741687	2	0	Inf
GP5d_p53_KO	DNMTi-HDACi	TCONS_00083427	LTR12C	LTR	ERV1	chr7	101348393	101349869	Intergenic	COL26A1	exon_2	+	3	0	0.0864144	0	1.88418	0	1.66667	0	Inf
GP5d_p53_KO	DNMTi-HDACi	TCONS_00072485	LTR12C	LTR	ERV1	chr5	10374976	10376523	intron_1	2023-03-06	exon_2	+	3	0	0.437624	0.001285	47.2562	0.072023	17.6667	0	Inf
GP5d_p53_KO	DNMTi-HDACi	TCONS_00017870	LTR12C	LTR	ERV1	chr11	110300142	110301469	Intergenic	RDX	exon_2	-	3	0	0.21274	7.27967e-05	16.4142	0.00254384	2.33333	0	Inf
GP5d_p53_KO	DNMTi-HDACi	TCONS_00006549	LTR12C	LTR	ERV1	chr1	110395418	110396904	Intergenic	SLC16A4	exon_2	-	3	0	0.772288	0.78	26.5319	1.64309	1.66667	0	Inf
GP5d_p53_KO	DNMTi-HDACi	TCONS_00073526	LTR12C	LTR	ERV1	chr5	114432499	114433929	intron_3	KCNN2	exon_4	+	3	0	0.892711	0.0984952	19.7018	0.128261	1.66667	0	Inf
GP5d_p53_KO	DNMTi-HDACi	TCONS_00083668	LTR12C	LTR	ERV1	chr7	121059787	121061189	intron_4	CPED1	exon_5	+	3	0	0.859017	0	24.0524	0	12.6667	0	Inf
GP5d_p53_KO	DNMTi-HDACi	TCONS_00020701	LTR12C	LTR	ERV1	chr12	121374282	121375813	Intergenic	RNF34	exon_1	+	3	0	0.481167	0.0733293	58.3547	4.90253	13.6667	0	Inf
GP5d_p53_KO	DNMTi-HDACi	TCONS_00020702	LTR12C	LTR	ERV1	chr12	121374282	121375813	Intergenic	RNF34	exon_3	+	3	0	0.0550121	0	6.71529	0	2.33333	0	Inf
GP5d_p53_KO	DNMTi-HDACi	TCONS_00010736	LTR12C	LTR	ERV1	chr10	132680477	132681589	intron_4	INPP5A	exon_5	+	3	0	0.401853	0	21.4589	0	8	0	Inf
GP5d_p53_KO	DNMTi-HDACi	TCONS_00088353	LTR12C	LTR	ERV1	chr8	141076504	141078018	Intergenic	DENND3	exon_2	+	3	0	0.336188	0.0118577	8.96172	0.0822041	3.66667	0	Inf
GP5d_p53_KO	DNMTi-HDACi	TCONS_00055645	LTR12C	LTR	ERV1	chr2	150541288	150543121	Intergenic	RND3	exon_1	-	3	0	0.599723	0	25.3854	0	1.33333	0	Inf
GP5d_p53_KO	DNMTi-HDACi	TCONS_00086637	LTR12C	LTR	ERV1	chr7	156873061	156874568	intron_1	LMBR1	exon_2	-	3	0	0.646764	0.141491	76.5071	5.55878	24	0	Inf
GP5d_p53_KO	DNMTi-HDACi	TCONS_00065071	LTR12C	LTR	ERV1	chr3	170327268	170328883	Intergenic	SKIL	exon_1	+	3	0	0.798774	0	34.5491	0	4.66667	0	Inf
GP5d_p53_KO	DNMTi-HDACi	TCONS_00067889	LTR12C	LTR	ERV1	chr3	179262286	179263543	Intergenic	KCNMB3	exon_2	-	3	0	0.620049	0.104317	3.31865	0.0856226	3.66667	0	Inf
GP5d_p53_KO	DNMTi-HDACi	TCONS_00040382	LTR12C	LTR	ERV1	chr17	17955692	17957026	intron_1	TOM1L2	exon_2	-	3	0	0.706477	0.192765	47.2349	3.85811	5	0	Inf
GP5d_p53_KO	DNMTi-HDACi	TCONS_00003501	LTR12C	LTR	ERV1	chr1	181045651	181047071	intron_1	MR1	exon_2	+	3	0	0.685185	0	3.13933	0	3.33333	0	Inf
GP5d_p53_KO	DNMTi-HDACi	TCONS_00018873	LTR12C	LTR	ERV1	chr12	18500000	18501178	intron_20	PIK3C2G	exon_21	+	3	0	0.950208	0	1.77225	0	1.66667	0	Inf
GP5d_p53_KO	DNMTi-HDACi	TCONS_00037818	LTR12C	LTR	ERV1	chr17	20016290	20017558	intron_1	SPECC1	exon_2	+	3	0	0.45635	0.0221508	12.9672	0.141283	9.66667	0	Inf
GP5d_p53_KO	DNMTi-HDACi	TCONS_00035764	LTR12C	LTR	ERV1	chr16	20988699	20990207	intron_44	DNAH3	exon_45	-	3	0	0.988032	0.0388316	89.5656	0.0218673	22.3333	0	Inf
GP5d_p53_KO	DNMTi-HDACi	TCONS_00053250	LTR12C	LTR	ERV1	chr2	227320452	227322286	Intergenic	MFF	exon_2	+	3	0	0.637655	0.000921486	93.4584	0.110757	22.6667	0	Inf
GP5d_p53_KO	DNMTi-HDACi	TCONS_00053249	LTR12C	LTR	ERV1	chr2	227320452	227322286	Intergenic	MFF	exon_3	+	3	0	0.112255	2.53131e-07	16.3467	2.79583e-05	2	0	Inf
GP5d_p53_KO	DNMTi-HDACi	TCONS_00087062	LTR12C	LTR	ERV1	chr8	23271935	23273171	Intergenic	R3HCC1	exon_2	+	3	0	0.852391	0.00172874	116.21	0.0483523	24.3333	0	Inf
GP5d_p53_KO	DNMTi-HDACi	TCONS_00044583	LTR12C	LTR	ERV1	chr19	2392567	2393567	intron_1	TMPRSS9	exon_2	+	3	0	0.961437	0.838953	86.4893	0.526303	9.66667	0	Inf
GP5d_p53_KO	DNMTi-HDACi	TCONS_00050460	LTR12C	LTR	ERV1	chr2	26814288	26815587	Intergenic	DPYSL5	exon_2	+	3	0	0.784007	0.666667	20.6859	0.235756	1.33333	0	Inf
GP5d_p53_KO	DNMTi-HDACi	TCONS_00061229	LTR12C	LTR	ERV1	chr22	30596678	30598399	Intergenic	TCN2	exon_1	+	3	0	0.755569	0.877348	66.8187	0.820681	8.66667	0.333333	Inf
GP5d_p53_KO	DNMTi-HDACi	TCONS_00061230	LTR12C	LTR	ERV1	chr22	30596678	30598399	Intergenic	TCN2	exon_2	+	3	0	0.181436	0.122652	15.8101	0.135455	25	0.333333	Inf
GP5d_p53_KO	DNMTi-HDACi	TCONS_00011166	LTR12C	LTR	ERV1	chr10	30901724	30903353	intron_3	ZNF438	exon_4	-	3	0	0.838136	0.308379	16.553	1.12277	3.66667	0	Inf
GP5d_p53_KO	DNMTi-HDACi	TCONS_00063242	LTR12C	LTR	ERV1	chr3	32939500	32941155	Intergenic	CCR4	exon_2	+	3	0	0.604366	0	20.7166	0	5	0	Inf
GP5d_p53_KO	DNMTi-HDACi	TCONS_00039921	LTR12C	LTR	ERV1	chr17	4655641	4657054	Intergenic	ALOX15	exon_2	-	3	0	0.923036	0.666667	13.2863	0.0407315	2.33333	0	Inf
GP5d_p53_KO	DNMTi-HDACi	TCONS_00044053	LTR12C	LTR	ERV1	chr18	49452050	49452647	intron_1	DYM	exon_2	-	3	0	0.178679	0.00754613	4.71833	0.358413	2.33333	0	Inf
GP5d_p53_KO	DNMTi-HDACi	TCONS_00089292	LTR12C	LTR	ERV1	chr8	53774965	53776464	intron_9	ATP6V1H	exon_10	-	3	0	0.385463	0.00456365	42.6725	0.229329	28.3333	0	Inf
GP5d_p53_KO	DNMTi-HDACi	TCONS_00066555	LTR12C	LTR	ERV1	chr3	57448114	57449911	intron_25	DNAH12	exon_26	-	3	0	0.669387	0	34.4631	0	4.33333	0	Inf
GP5d_p53_KO	DNMTi-HDACi	TCONS_00066554	LTR12C	LTR	ERV1	chr3	57448114	57449911	intron_25	DNAH12	exon_27	-	3	0	0.323025	0.340688	16.5138	0.0586762	10.3333	0	Inf
GP5d_p53_KO	DNMTi-HDACi	TCONS_00031947	LTR12C	LTR	ERV1	chr15	65300210	65301637	Intergenic	PARP16	exon_2	-	3	0	0.981686	0.183834	105.166	4.78537	7.66667	0	Inf
GP5d_p53_KO	DNMTi-HDACi	TCONS_00034539	LTR12C	LTR	ERV1	chr16	68526564	68528236	Intergenic	ZFP90	exon_2	+	3	1	0.629829	0.0604257	74.4217	1.54526	5.33333	1.66667	3
GP5d_p53_KO	DNMTi-HDACi	TCONS_00018611	LTR12C	LTR	ERV1	chr12	7037242	7038779	intron_2	C1S	exon_3	+	3	0	0.90086	0.666667	51.2774	0.110394	2.33333	0	Inf
GP5d_p53_KO	DNMTi-HDACi	TCONS_00009777	LTR12C	LTR	ERV1	chr10	70861459	70862907	intron_7	SGPL1	exon_8	+	3	0	0.190913	0.00145398	15.0991	0.102554	3	0	Inf
GP5d_p53_KO	DNMTi-HDACi	TCONS_00091223	LTR12C	LTR	ERV1	chr9	71963356	71964735	intron_2	C9orf85	exon_3	+	3	0	0.269802	0.0878996	9.65034	2.08731	2.33333	0	Inf
GP5d_p53_KO	DNMTi-HDACi	TCONS_00084542	LTR12C	LTR	ERV1	chr7	7477477	7479105	intron_13	COL28A1	exon_14	-	3	0	0.628078	0	8.19762	0	4.33333	0	Inf
GP5d_p53_KO	DNMTi-HDACi	TCONS_00071149	LTR12C	LTR	ERV1	chr4	76049791	76051220	Intergenic	CXCL11	exon_1	-	3	0	0.979983	1	41.1952	0.196569	32	0	Inf
GP5d_p53_KO	DNMTi-HDACi	TCONS_00001759	LTR12C	LTR	ERV1	chr1	77531016	77532288	intron_12	AK5	exon_13	+	3	0	0.9596	0	7.31841	0	5.33333	0	Inf
GP5d_p53_KO	DNMTi-HDACi	TCONS_00071314	LTR12C	LTR	ERV1	chr4	87395109	87396510	Intergenic	HSD17B11	exon_1	-	3	0	0.581015	0.0184759	106.109	2.44942	5	0	Inf
GP5d_p53_KO	DNMTi-HDACi	TCONS_00071315	LTR12C	LTR	ERV1	chr4	87395109	87396510	Intergenic	HSD17B11	exon_2	-	3	0	0.414517	0	76.0887	0	19.6667	0	Inf
GP5d_p53_KO	DNMTi-HDACi	TCONS_00014804	LTR12C	LTR	ERV1	chr11	90167016	90168370	intron_11	NAALAD2	exon_12	+	3	0	0.984608	0	30.1525	0	6	0	Inf
GP5d_p53_KO	DNMTi-HDACi	TCONS_00032590	LTR12C	LTR	ERV1	chr15	92710299	92711583	Intergenic	FAM174B	exon_2	-	3	0	0.935961	0	30.1628	0	9	0	Inf
GP5d_p53_KO	DNMTi-HDACi	TCONS_00091548	LTR12C	LTR	ERV1	chr9	97574036	97575455	intron_8	TMOD1	exon_9	+	3	0	0.729551	0	35.3163	0	22.3333	0	Inf
GP5d_p53_KO	DNMTi-HDACi	TCONS_00084598	LTR12D	LTR	ERV1	chr7	15396179	15397560	intron_5	AGMO	exon_6	-	3	0	0.941481	0	22.5129	0	6	0	Inf
GP5d_p53_KO	DNMTi-HDACi	TCONS_00084915	LTR12D	LTR	ERV1	chr7	37204174	37205100	intron_13	ELMO1	exon_14	-	3	0	0.708087	0	15.7028	0	3.66667	0	Inf
GP5d_p53_KO	DNMTi-HDACi	TCONS_00034177	LTR12D	LTR	ERV1	chr16	53412649	53413585	Intergenic	RBL2	exon_2	+	3	0	0.723571	0	80.8201	0	16.6667	0	Inf
GP5d_p53_KO	DNMTi-HDACi	TCONS_00093373	LTR12E	LTR	ERV1	chr9	94590436	94591627	intron_1	FBP2	exon_2	-	3	0	0.970706	1	20.6146	4.39616	1	0	Inf
GP5d_p53_KO	DNMTi-HDACi	TCONS_00086296	LTR12F	LTR	ERV1	chr7	134487663	134488117	Intergenic	AKR1B1	exon_1	-	3	0	0.749763	1	20.0954	1.43776	1.66667	0	Inf
GP5d_p53_KO	DNMTi-HDACi	TCONS_00056639	LTR13	LTR	ERVK	chr2	224490150	224490603	intron_13	CUL3	exon_14	-	3	0	0.0288862	0.0007607	2.2573	0.0582875	4	0	Inf
GP5d_p53_KO	DNMTi-HDACi	TCONS_00011238	LTR40b	LTR	ERVL	chr10	34405665	34405965	intron_5	PARD3	exon_6	-	3	0	0.268844	0.156828	9.39942	6.81833	2	0	Inf
GP5d_p53_KO	DNMTi-HDACi	TCONS_00018676	MER21C	LTR	ERVL	chr12	8681348	8682152	Intergenic	RIMKLB	exon_2	+	3	0	0.767305	0	16.926	0	8.33333	0	Inf
GP5d_p53_KO	DNMTi-HDACi	TCONS_00015274	MIRb	SINE	MIR	chr11	119132144	119132353	intron_5	HINFP	exon_6	+	3	0	0.191886	0.0180554	4.97244	0.373677	4.66667	0.666667	Inf
GP5d_p53_KO	DNMTi-HDACi	TCONS_00070761	MLT1A0	LTR	ERVL-MaLR	chr4	39626930	39627290	intron_1	SMIM14	exon_2	-	3	0	0.1265	0.000241103	10.7571	0.0105649	6.33333	0	Inf
GP5d_p53_KO	DNMTi-HDACi	TCONS_00058996	MLT1K	LTR	ERVL-MaLR	chr20	50130055	50130545	intron_3	TMEM189-UBE2V1	exon_4	-	3	0	0.531256	0	5.46495	0	5	0	Inf
GP5d_p53_KO	DNMTi-HDACi	TCONS_00017375	MLT1O	LTR	ERVL-MaLR	chr11	75293718	75294139	intron_1	ARRB1	exon_2	-	3	0	0.524576	0	13.9907	0	4	0	Inf
GP5d_p53_KO	DNMTi-HDACi	TCONS_00096138	THE1B	LTR	ERVL-MaLR	chrX	2372960	2373301	intron_3	DHRSX	exon_4	-	3	0	0.991851	0.00146802	86.9436	0.0236609	41.6667	0	Inf
GP5d_p53_KO	DNMTi-HDACi	TCONS_00036379	THE1B	LTR	ERVL-MaLR	chr16	56379089	56379443	intron_10	AMFR	exon_11	-	3	0	0.0330004	0	1.91319	0	3	0	Inf
GP5d_p53_KO	DNMTi-HDACi	TCONS_00059054	THE1D	LTR	ERVL-MaLR	chr20	54058856	54059213	intron_1	BCAS1	exon_2	-	3	0	1	0	14.4775	0	16	0	Inf
GP5d_p53_KO	DNMTi-HDACi	TCONS_00092876	AluSq2	SINE	Alu	chr9	37468381	37468685	Intergenic	ZBTB5	exon_2	-	2	1	0.231363	0.268743	8.87847	4.42549	3.66667	0.333333	2
GP5d_p53_KO	DNMTi-HDACi	TCONS_00083532	L1M4b	LINE	L1	chr7	107580184	107580571	Intergenic	BCAP29	exon_2	+	2	1	0.236354	0.116567	7.04288	2.45828	10.6667	7	2
GP5d_p53_KO	DNMTi-HDACi	TCONS_00073146	L1PA15	LINE	L1	chr5	75534497	75537594	intron_1	POLK	exon_2	+	2	1	0.315566	0.333333	4.79971	2.64281	0.666667	0.333333	2
GP5d_p53_KO	DNMTi-HDACi	TCONS_00071838	L1PA2	LINE	L1	chr4	140413342	140419363	intron_1	CLGN	exon_2	-	2	0	0.145072	0.000915744	6.16487	0.00352843	1.33333	0	Inf
GP5d_p53_KO	DNMTi-HDACi	TCONS_00078737	L2a	LINE	L2	chr6	109099911	109100239	intron_1	CEP57L1	exon_2	+	2	1	0.168131	0.0377927	4.13034	0.601061	0.666667	0.333333	2
GP5d_p53_KO	DNMTi-HDACi	TCONS_00040642	L2c	LINE	L2	chr17	28833785	28834709	intron_1	FAM222B	exon_2	-	2	1	0.280557	0.0205566	8.75177	0.509342	1	0.666667	2
GP5d_p53_KO	DNMTi-HDACi	TCONS_00009079	L3	LINE	CR1	chr10	14970170	14971103	intron_1	MEIG1	exon_2	+	2	0	0.704111	0.209055	7.46761	0.611591	1.66667	0	Inf
GP5d_p53_KO	DNMTi-HDACi	TCONS_00020276	LTR12C	LTR	ERV1	chr12	100559198	100560700	intron_9	NR1H4	exon_10	+	2	0	0.210131	0	3.41729	0	2	0	Inf
GP5d_p53_KO	DNMTi-HDACi	TCONS_00081064	LTR12C	LTR	ERV1	chr6	107363257	107364809	intron_1	PDSS2	exon_2	-	2	0	0.800003	0.00227162	21.9687	0.0699245	1	0	Inf
GP5d_p53_KO	DNMTi-HDACi	TCONS_00020703	LTR12C	LTR	ERV1	chr12	121374282	121375813	Intergenic	RNF34	exon_2	+	2	0	0.0207977	0	2.42692	0	0.666667	0	Inf
GP5d_p53_KO	DNMTi-HDACi	TCONS_00067488	LTR12C	LTR	ERV1	chr3	146224379	146225986	intron_1	PLSCR4	exon_2	-	2	0	0.676651	0.0041576	17.0748	0.0589437	2	0	Inf
GP5d_p53_KO	DNMTi-HDACi	TCONS_00060689	LTR12C	LTR	ERV1	chr22	18155341	18156872	intron_1	USP18	exon_2	+	2	0	0.573705	0.0142759	7.83117	0.158414	2.66667	0	Inf
GP5d_p53_KO	DNMTi-HDACi	TCONS_00056209	LTR12C	LTR	ERV1	chr2	197590542	197592121	intron_8	RFTN2	exon_9	-	2	0	0.930234	0	11.9097	0	5	0	Inf
GP5d_p53_KO	DNMTi-HDACi	TCONS_00008682	LTR12C	LTR	ERV1	chr1	235593518	235594948	intron_1	GNG4	exon_2	-	2	0	0.313347	0	2.68768	0	1.66667	0	Inf
GP5d_p53_KO	DNMTi-HDACi	TCONS_00021653	LTR12C	LTR	ERV1	chr12	29385361	29386805	Intergenic	ERGIC2	exon_2	-	2	0	0.15317	0	4.81608	0	1.66667	0	Inf
GP5d_p53_KO	DNMTi-HDACi	TCONS_00061501	LTR12C	LTR	ERV1	chr22	39357357	39358791	intron_1	SYNGR1	exon_2	+	2	0	0.457735	0	4.85411	0	1	0	Inf
GP5d_p53_KO	DNMTi-HDACi	TCONS_00039925	LTR12C	LTR	ERV1	chr17	4708204	4709597	Intergenic	PELP1	exon_2	-	2	0	0.251597	0	10.9577	0	1	0	Inf
GP5d_p53_KO	DNMTi-HDACi	TCONS_00001569	LTR12C	LTR	ERV1	chr1	62753256	62754824	Intergenic	ATG4C	exon_2	+	2	0	0.712618	0.00181045	23.7096	0.0293768	1.33333	0	Inf
GP5d_p53_KO	DNMTi-HDACi	TCONS_00039221	LTR12C	LTR	ERV1	chr17	68207674	68209028	Intergenic	AMZ2	exon_1	+	2	0	0.129824	0.0176024	22.0438	0.952118	1.33333	0	Inf
GP5d_p53_KO	DNMTi-HDACi	TCONS_00034540	LTR12C	LTR	ERV1	chr16	68526564	68528236	Intergenic	ZFP90	exon_1	+	2	1	0.247909	0.193142	29.1021	3.92191	5.33333	0.333333	2
GP5d_p53_KO	DNMTi-HDACi	TCONS_00022591	LTR12C	LTR	ERV1	chr12	71165177	71166774	intron_4	TSPAN8	exon_5	-	2	0	0.162835	0.00194834	7.83132	0.493847	0.666667	0	Inf
GP5d_p53_KO	DNMTi-HDACi	TCONS_00069282	LTR12C	LTR	ERV1	chr4	80302655	80304045	Intergenic	C4orf22	exon_1	+	2	0	0.999156	0	12.2829	0	0.666667	0	Inf
GP5d_p53_KO	DNMTi-HDACi	TCONS_00010001	LTR12C	LTR	ERV1	chr10	80585694	80587129	intron_3	SH2D4B	exon_4	+	2	0	0.96797	0	4.58001	0	1.33333	0	Inf
GP5d_p53_KO	DNMTi-HDACi	TCONS_00092523	LTR12D	LTR	ERV1	chr9	15364601	15365548	Intergenic	TTC39B	exon_2	-	2	0	0.581614	0.000894321	4.81894	0.0127266	2	0	Inf
GP5d_p53_KO	DNMTi-HDACi	TCONS_00082475	LTR12D	LTR	ERV1	chr7	40218458	40219346	intron_6	SUGCT	exon_7	+	2	0	0.364739	0.132674	2.41304	0.102277	0.666667	0	Inf
GP5d_p53_KO	DNMTi-HDACi	TCONS_00073262	LTR12D	LTR	ERV1	chr5	83133776	83135108	intron_3	XRCC4	exon_4	+	2	0	0.12746	0.0102567	8.8412	0.142429	2	0	Inf
GP5d_p53_KO	DNMTi-HDACi	TCONS_00044848	LTR12D	LTR	ERV1	chr19	8379160	8379914	Intergenic	RAB11B	exon_2	+	2	0	0.871523	0.0224537	131.954	1.65455	1.66667	0	Inf
GP5d_p53_KO	DNMTi-HDACi	TCONS_00068635	LTR12E	LTR	ERV1	chr4	22634529	22635719	Intergenic	GBA3	exon_2	+	2	0	0.95593	0	6.41481	0	1	0	Inf
GP5d_p53_KO	DNMTi-HDACi	TCONS_00070441	LTR12E	LTR	ERV1	chr4	2762353	2763411	Intergenic	TNIP2	exon_2	-	2	0	0.305431	0.00303703	13.1687	0.166667	1	0	Inf
GP5d_p53_KO	DNMTi-HDACi	TCONS_00021236	LTR12E	LTR	ERV1	chr12	7751374	7752625	Intergenic	CLEC4C	exon_1	-	2	0	0.441097	0	11.146	0	1.33333	0	Inf
GP5d_p53_KO	DNMTi-HDACi	TCONS_00023591	LTR13	LTR	ERVK	chr12	132808849	132809885	intron_3	AC127070.1	exon_4	-	2	0	0.0907211	0.0154531	5.51636	0.632817	1	0	Inf
GP5d_p53_KO	DNMTi-HDACi	TCONS_00081812	LTR13	LTR	ERVK	chr6	166950875	166951859	intron_2	RP11-514O12.4	exon_3	-	2	0	0.0747088	0.00433268	10.6177	0.489103	2	0	Inf
GP5d_p53_KO	DNMTi-HDACi	TCONS_00049442	LTR13A	LTR	ERVK	chr19	48753519	48753902	intron_1	FUT1	exon_2	-	2	0	0.666667	0	8.6404	0	2	0	Inf
GP5d_p53_KO	DNMTi-HDACi	TCONS_00063296	LTR8	LTR	ERV1	chr3	37298093	37298789	intron_7	GOLGA4	exon_8	+	2	0	0.192696	0.000121754	11.7624	0.0101713	1.33333	0	Inf
GP5d_p53_KO	DNMTi-HDACi	TCONS_00067096	MER11B	LTR	ERVK	chr3	122443535	122444603	intron_9	KPNA1	exon_10	-	2	1	0.0276479	0.00896765	1.26071	0.421822	1.33333	0.666667	2
GP5d_p53_KO	DNMTi-HDACi	TCONS_00064545	MER11C	LTR	ERVK	chr3	130407830	130408835	intron_17	COL6A5	exon_18	+	2	1	0.18382	0.117493	1.53913	0.336356	5	1.33333	2
GP5d_p53_KO	DNMTi-HDACi	TCONS_00076889	MER21-int	LTR	ERVL	chr5	177317093	177318607	Intergenic	MXD3	exon_1	-	2	0	0.606001	0.89397	14.1163	16.6199	1	0	Inf
GP5d_p53_KO	DNMTi-HDACi	TCONS_00034532	MER21B	LTR	ERVL	chr16	68267617	68268452	intron_2	SLC7A6	exon_4	+	2	0	0.189609	0	4.24384	0	1	0	Inf
GP5d_p53_KO	DNMTi-HDACi	TCONS_00092111	MER51A	LTR	ERV1	chr9	130689848	130690460	Intergenic	EXOSC2	exon_2	+	2	1	0.426387	0.405313	19.6582	26.3034	1.66667	0.333333	2
GP5d_p53_KO	DNMTi-HDACi	TCONS_00086175	MER89-int	LTR	ERV1	chr7	126805503	126806039	intron_6	GRM8	exon_7	-	2	0	0.698525	0	0.836604	0	1.66667	0	Inf
GP5d_p53_KO	DNMTi-HDACi	TCONS_00067992	MIR3	SINE	MIR	chr3	185281832	185281976	Intergenic	EHHADH	exon_2	-	2	0	0.0818853	0.000811796	2.13391	0.0199745	3	0.333333	Inf
GP5d_p53_KO	DNMTi-HDACi	TCONS_00088981	MLT1A0	LTR	ERVL-MaLR	chr8	27976958	27977297	intron_2	SCARA5	exon_3	-	2	0	0.633357	0	11.7423	0	2	0	Inf
GP5d_p53_KO	DNMTi-HDACi	TCONS_00077148	THE1A	LTR	ERVL-MaLR	chr6	5554977	5555332	intron_5	FARS2	exon_6	+	2	0	0.281907	0	3.70441	0	1	0	Inf
GP5d_p53_KO	DNMTi-HDACi	TCONS_00082128	THE1B	LTR	ERVL-MaLR	chr7	17462981	17463351	intron_11	RP11-507K12.1	exon_12	+	2	0	0.666667	0	7.83342	0	4.33333	0	Inf
GP5d_p53_KO	DNMTi-HDACi	TCONS_00010891	THE1D	LTR	ERVL-MaLR	chr10	7619498	7619860	intron_5	ITIH5	exon_6	-	2	0	0.696185	0	6.22908	0	4	0	Inf
GP5d_p53_KO	DNMTi-HDACi	TCONS_00064575	HERVE_a-int	LTR	ERV1	chr3	132295434	132296070	Intergenic	ACPP	exon_2	+	1	2	0.130043	0.125943	1.33563	2.10112	0.333333	1	0.5
GP5d_p53_KO	DNMTi-HDACi	TCONS_00028896	HERVFH21-int	LTR	ERV1	chr14	102234169	102239533	intron_7	MOK	exon_8	-	1	3	0.463042	0.522338	8.21466	17.3854	0.333333	4.66667	0.333333
GP5d_p53_KO	DNMTi-HDACi	TCONS_00072768	L1MB1	LINE	L1	chr5	43136785	43138244	intron_2	ZNF131	exon_3	+	1	3	0.1704	0.0746896	5.19687	4.01217	0.333333	1.66667	0.333333
GP5d_p53_KO	DNMTi-HDACi	TCONS_00000726	L1MB7	LINE	L1	chr1	26237213	26237739	intron_1	CEP85	exon_2	+	1	3	0.0799502	0.287082	7.17456	8.9331	1.66667	2.33333	0.333333
GP5d_p53_KO	DNMTi-HDACi	TCONS_00058212	L1MD1	LINE	L1	chr20	3973229	3975557	intron_1	RNF24	exon_2	-	1	2	0.032776	0.153857	0.940162	2.23054	6.66667	3	0.5
GP5d_p53_KO	DNMTi-HDACi	TCONS_00083619	L1PA2	LINE	L1	chr7	116718497	116724489	intron_2	MET	exon_3	+	1	3	0.0236013	0.171797	1.37833	25.2527	1.33333	4.66667	0.333333
GP5d_p53_KO	DNMTi-HDACi	TCONS_00091549	L1PA2	LINE	L1	chr9	97580993	97587031	intron_8	TMOD1	exon_9	+	1	2	0.0228919	0.784911	1.11094	1.45351	0.333333	1.66667	0.5
GP5d_p53_KO	DNMTi-HDACi	TCONS_00062983	L2b	LINE	L2	chr3	11225862	11226145	intron_1	HRH1	exon_2	+	1	3	0.664137	0.924303	6.96106	8.83003	0.333333	7	0.333333
GP5d_p53_KO	DNMTi-HDACi	TCONS_00027772	MIR	SINE	MIR	chr14	24441139	24441372	intron_4	SDR39U1	exon_6	-	1	2	0.146213	0.159366	1.33262	1.62469	13.3333	13	0.5
GP5d_p53_KO	DNMTi-HDACi	TCONS_00084492	AluSp	SINE	Alu	chr7	5563835	5564122	Intergenic	ACTB	exon_2	-	0	3	0.000164984	0.030694	0.463367	113.393	0	17	0
GP5d_p53_KO	DNMTi-HDACi	TCONS_00035875	AluY	SINE	Alu	chr16	28490479	28490780	intron_2	CLN3	exon_3	-	0	3	1	1	0.128342	7.95211	0.333333	4	0
GP5d_p53_KO	DNMTi-HDACi	TCONS_00034863	AluY	SINE	Alu	chr16	82637428	82637736	intron_1	CDH13	exon_2	+	0	2	0	0.293913	0	2.83545	0	1.33333	0
GP5d_p53_KO	DNMTi-HDACi	TCONS_00004327	AluYf1	SINE	Alu	chr1	235330202	235330492	intron_1	GGPS1	exon_2	+	0	3	0.0241879	0.112517	1.50894	7.73679	0	3	0
GP5d_p53_KO	DNMTi-HDACi	TCONS_00066917	AluYm1	SINE	Alu	chr3	108764949	108765251	Intergenic	RETNLB	exon_1	-	0	3	0.82793	0.623358	0.772586	7.59455	0	2	0
GP5d_p53_KO	DNMTi-HDACi	TCONS_00011569	HERVE_a-int	LTR	ERV1	chr10	59770635	59771033	Intergenic	MRLN	exon_1	-	0	2	0	0.390343	0	3.63892	0.666667	1	0
GP5d_p53_KO	DNMTi-HDACi	TCONS_00011570	HERVE_a-int	LTR	ERV1	chr10	59770635	59771033	Intergenic	MRLN	exon_2	-	0	2	0.333333	0.500969	0.29878	4.22828	0	0.666667	0
GP5d_p53_KO	DNMTi-HDACi	TCONS_00087434	HERVFH21-int	LTR	ERV1	chr8	47995253	47998768	Intergenic	UBE2V2	exon_2	+	0	3	0	0.179049	0	11.1049	0	2.33333	0
GP5d_p53_KO	DNMTi-HDACi	TCONS_00008619	L1ME3F	LINE	L1	chr1	230926800	230928716	intron_12	TTC13	exon_13	-	0	2	0.00887536	0.0401196	0.145019	1.02994	0	0.666667	0
GP5d_p53_KO	DNMTi-HDACi	TCONS_00001945	L1MEf	LINE	L1	chr1	93219766	93220621	intron_14	CCDC18	exon_15	+	0	2	0.0805224	0.119267	0.939952	1.31805	0	0.666667	0
GP5d_p53_KO	DNMTi-HDACi	TCONS_00064624	L1PA4	LINE	L1	chr3	135061598	135068235	intron_3	EPHB1	exon_4	+	0	3	0.0141267	0.998893	0.102222	24.9955	0	3.66667	0
GP5d_p53_KO	DNMTi-HDACi	TCONS_00003464	L1PB1	LINE	L1	chr1	179516075	179517979	intron_21	AXDND1	exon_23	+	0	2	0.107729	0.512732	0.247557	4.10411	0	1.33333	0
GP5d_p53_KO	DNMTi-HDACi	TCONS_00005720	L2b	LINE	L2	chr1	45338276	45338673	intron_1	MUTYH	exon_2	-	0	2	0.756352	0.108126	7.6305	3.47414	0	0.666667	0
GP5d_p53_KO	DNMTi-HDACi	TCONS_00037185	LTR79	LTR	ERVL	chr17	2975524	2975946	intron_8	RAP1GAP2	exon_9	+	0	3	0.00651858	0.766659	0.167341	29.2484	0	2	0
GP5d_p53_KO	DNMTi-HDACi	TCONS_00093484	MER11A	LTR	ERVK	chr9	101384858	101386000	Intergenic	BAAT	exon_1	-	0	3	0.767493	0.86433	1.662	13.1483	0	8	0
GP5d_p53_KO	DNMTi-HDACi	TCONS_00012460	MER1A	DNA	hAT-Charlie	chr10	123846075	123846587	intron_3	CPXM2	exon_4	-	0	2	0.10754	0.703095	0.168263	12.6287	0.666667	3.66667	0
GP5d_p53_KO	DNMTi-HDACi	TCONS_00082908	MER31A	LTR	ERV1	chr7	73799195	73799666	Intergenic	CLDN4	exon_2	+	0	3	0.120076	0.710924	9.23117	75.1548	0	6	0
GP5d_p53_KO	DNMTi-HDACi	TCONS_00082370	MER4-int	LTR	ERV1	chr7	32515270	32515741	intron_1	AVL9	exon_2	+	0	2	0.00562767	0.0735223	0.3069	5.70901	0	1.33333	0
GP5d_p53_KO	DNMTi-HDACi	TCONS_00093648	MER52D	LTR	ERV1	chr9	114071013	114072608	intron_5	AMBP	exon_6	-	0	3	0	0.321678	0	7.17305	0	4.66667	0
GP5d_p53_KO	DNMTi-HDACi	TCONS_00050261	MLT1A0	LTR	ERVL-MaLR	chr2	10030268	10030620	Intergenic	KLF11	exon_2	+	0	2	0.340428	0.0836871	8.05855	3.80314	0	1	0
GP5d_p53_KO	DNMTi-HDACi	TCONS_00084907	MLT1O	LTR	ERVL-MaLR	chr7	36661075	36661436	intron_3	AOAH	exon_4	-	0	3	0.526227	0.958474	0.527073	19.4772	0	9.33333	0
GP5d_p53_KO	DNMTi-HDACi	TCONS_00090635	MSTD	LTR	ERVL-MaLR	chr9	6248331	6248575	intron_1	IL33	exon_2	+	0	3	0	0.86015	0	40.5862	0	6.33333	0
GP5d_p53_KO	DNMTi-HDACi	TCONS_00038119	SVA_A	Retroposon	SVA	chr17	32179165	32180647	intron_6	RHOT1	exon_7	+	0	2	0.00221513	0.0691593	0.0534655	2.49178	0	1.33333	0
A375	SETDB1_KO	TCONS_00050726	AluSz	SINE	Alu	chr2	61159295	61159595	Intergenic	C2orf74	exon_2	+	3	2	1	0.733621	15.6211	13.3753	4.33333	1.66667	1.5
A375	SETDB1_KO	TCONS_00095815	AluYm1	SINE	Alu	chrX	6186976	6187235	intron_1	NLGN4X	exon_2	-	3	3	0.974955	0.979687	30.8818	32.6079	9	8.33333	1
A375	SETDB1_KO	TCONS_00028760	HERVFH21-int	LTR	ERV1	chr14	102234169	102239533	intron_7	MOK	exon_8	-	3	3	0.732289	0.672948	16.6815	22.8641	2.33333	4.33333	1
A375	SETDB1_KO	TCONS_00025374	L1M4	LINE	L1	chr13	113187335	113187925	intron_7	PCID2	exon_8	-	3	3	0.184327	0.215571	26.7037	33.3339	8	7.33333	1
A375	SETDB1_KO	TCONS_00026124	L1MC3	LINE	L1	chr14	51553917	51555014	intron_1	FRMD6	exon_2	+	3	3	0.402168	0.276166	28.8643	21.7074	5.33333	2.66667	1
A375	SETDB1_KO	TCONS_00026102	L1MD2	LINE	L1	chr14	50314465	50314637	intron_1	ATP5S	exon_2	+	3	3	0.688318	0.495719	7.12824	5.73687	7	2.33333	1
A375	SETDB1_KO	TCONS_00082160	L1PA16	LINE	L1	chr7	40810256	40816712	intron_14	SUGCT	exon_15	+	3	2	0.396913	0.462327	4.32405	3.75709	2.33333	1.33333	1.5
A375	SETDB1_KO	TCONS_00093465	L2a	LINE	L2	chr9	127522529	127523072	intron_5	FAM129B	exon_6	-	3	3	0.0217891	0.0332055	6.31839	10.4044	2.33333	1.66667	1
A375	SETDB1_KO	TCONS_00084656	L2a	LINE	L2	chr7	43693084	43695551	intron_1	COA1	exon_2	-	3	2	0.108674	0.121289	16.7771	20.2801	1	1	1.5
A375	SETDB1_KO	TCONS_00084655	L2a	LINE	L2	chr7	43693084	43695551	intron_1	COA1	exon_3	-	3	2	0.0562639	0.0548218	8.82035	9.12795	2	1.33333	1.5
A375	SETDB1_KO	TCONS_00001178	L2c	LINE	L2	chr1	43524527	43525317	Intergenic	PTPRF	exon_2	+	3	3	0.382591	0.544038	98.8374	139.597	12	6.66667	1
A375	SETDB1_KO	TCONS_00044931	L3b	LINE	CR1	chr19	13037335	13037620	intron_2	NFIX	exon_3	+	3	3	0.623789	0.589664	59.0663	58.5163	3.33333	2.33333	1
A375	SETDB1_KO	TCONS_00009179	LTR12F	LTR	ERV1	chr10	25466034	25466313	intron_4	GPR158	exon_5	+	3	3	0.662981	0.652133	5.39129	5.26014	3.66667	1.66667	1
A375	SETDB1_KO	TCONS_00095404	LTR41	LTR	ERVL	chrX	135893573	135893804	intron_1	SAGE1	exon_2	+	3	3	0.210616	0.198847	3.4038	3.71619	2	2.66667	1
A375	SETDB1_KO	TCONS_00052396	MER119	DNA	hAT-Charlie	chr2	181954454	181954584	Intergenic	PPP1R1C	exon_3	+	3	3	0.850434	0.896573	8.23525	11.5625	1	2.66667	1
A375	SETDB1_KO	TCONS_00084442	MER44B	DNA	TcMar-Tigger	chr7	27646996	27647430	intron_2	HIBADH	exon_3	-	3	2	0.153311	0.170658	19.0495	24.0508	3.66667	2.66667	1.5
A375	SETDB1_KO	TCONS_00049655	MIR	SINE	MIR	chr19	54042452	54042659	intron_4	VSTM1	exon_5	-	3	3	1	1	26.4732	12.8701	4.66667	1.66667	1
A375	SETDB1_KO	TCONS_00053455	MLT1A	LTR	ERVL-MaLR	chr2	3536725	3537095	intron_2	RP13-512J5.1	exon_3	-	3	3	1	1	9.33819	12.451	4.33333	5	1
A375	SETDB1_KO	TCONS_00029423	MLT1J1	LTR	ERVL-MaLR	chr15	32683924	32684364	intron_3	SCG5	exon_5	+	3	3	0.99406	0.993463	47.0376	65.7049	17	22	1
A375	SETDB1_KO	TCONS_00084574	MLT1O	LTR	ERVL-MaLR	chr7	36661075	36661436	intron_3	AOAH	exon_4	-	3	2	0.478719	0.382816	1.94619	1.75391	1	1	1.5
A375	SETDB1_KO	TCONS_00094150	MSTA	LTR	ERVL-MaLR	chrX	29659858	29660240	intron_5	IL1RAPL1	exon_6	+	3	3	0.932702	0.958021	13.9532	21.7475	2.33333	3.66667	1
A375	SETDB1_KO	TCONS_00059836	THE1B	LTR	ERVL-MaLR	chr21	18485714	18486071	Intergenic	TMPRSS15	exon_1	-	3	3	0.221725	0.278888	63.9758	66.1392	4	4.33333	1
A375	SETDB1_KO	TCONS_00059835	THE1B	LTR	ERVL-MaLR	chr21	18485714	18486071	Intergenic	TMPRSS15	exon_2	-	3	3	0.756624	0.708682	219.259	170.715	8	7.33333	1
A375	SETDB1_KO	TCONS_00015758	THE1B	LTR	ERVL-MaLR	chr11	5505485	5505844	intron_4	HBG2	exon_5	-	3	3	1.8922	1.86127	309.428	218.826	146	106.667	1
A375	SETDB1_KO	TCONS_00073238	Tigger7	DNA	TcMar-Tigger	chr5	116032204	116032427	intron_1	CTD-2287O16.3	exon_2	+	3	3	0.762753	0.810778	27.2031	6.39695	21.3333	2.66667	1
A375	SETDB1_KO	TCONS_00078427	AluSg	SINE	Alu	chr6	109140400	109140695	intron_1	CEP57L1	exon_2	+	2	2	0.364302	0.265097	3.56724	3.74618	0.666667	2.33333	1
A375	SETDB1_KO	TCONS_00089693	AluY	SINE	Alu	chr8	107336384	107336688	intron_2	ANGPT1	exon_3	-	2	2	1	1	18.9745	25.7216	0.666667	0.666667	1
A375	SETDB1_KO	TCONS_00031590	L1PA2	LINE	L1	chr15	53540633	53546677	intron_18	WDR72	exon_19	-	2	3	0.928652	0.937065	15.9881	19.5814	3	3.66667	0.666667
A375	SETDB1_KO	TCONS_00062729	L2b	LINE	L2	chr3	11225862	11226145	intron_1	HRH1	exon_2	+	2	3	0.574283	0.871846	3.97456	8.10875	1.33333	2.66667	0.666667
A375	SETDB1_KO	TCONS_00035712	L2c	LINE	L2	chr16	28166799	28167174	intron_5	XPO6	exon_6	-	2	2	0.0702348	0.0351535	7.83176	4.00804	1.66667	1.66667	1
A375	SETDB1_KO	TCONS_00012450	MLT1D	LTR	ERVL-MaLR	chr10	125885254	125885744	Intergenic	DHX32	exon_1	-	2	3	0.575737	0.719602	25.1591	32.4015	1	2.33333	0.666667
A375	SETDB1_KO	TCONS_00088428	THE1A	LTR	ERVL-MaLR	chr8	14108354	14108710	intron_5	SGCZ	exon_6	-	2	2	1	0.993295	19.3952	7.50212	2	1	1
A375	SETDB1_KO	TCONS_00031137	LTR10A	LTR	ERV1	chr15	34154725	34155010	intron_2	KATNBL1	exon_3	-	3	0	0.436363	0.195352	20.2314	6.07284	3.66667	0	Inf
A375	SETDB1_KO	TCONS_00055717	MSTA	LTR	ERVL-MaLR	chr2	174117900	174118270	intron_7	OLA1	exon_8	-	3	1	0.0278787	0.00463259	4.91061	0.805944	3	0.333333	3
A375	SETDB1_KO	TCONS_00073241	THE1B	LTR	ERVL-MaLR	chr5	116075193	116075547	Intergenic	COMMD10	exon_2	+	3	1	0.240463	0.0685073	20.0837	4.24329	4.33333	0.333333	3
A375	SETDB1_KO	TCONS_00020083	THE1B	LTR	ERVL-MaLR	chr12	93773228	93773564	intron_2	CRADD	exon_3	+	3	0	0.460087	0.0206473	26.0796	0.540371	3	0	Inf
A375	SETDB1_KO	TCONS_00045771	THE1D	LTR	ERVL-MaLR	chr19	37491281	37491499	Intergenic	ZNF793	exon_2	+	3	0	0.749642	0.661842	35.4853	0.956964	4	0	Inf
A375	SETDB1_KO	TCONS_00061511	L1MB1	LINE	L1	chr22	50204643	50205302	intron_1	SELO	exon_2	+	2	1	0.248913	0.147872	4.41847	2.41068	1	1	2
A375	SETDB1_KO	TCONS_00069567	MSTA	LTR	ERVL-MaLR	chr4	141658037	141658385	intron_1	IL15	exon_2	+	2	0	0.286379	0	1.86637	0	0.666667	0	Inf
A375	SETDB1_KO	TCONS_00095847	MSTA	LTR	ERVL-MaLR	chrX	9164452	9164853	Intergenic	FAM9B	exon_1	-	2	0	0.622766	0.808187	11.6545	5.16142	1	0	Inf
A375	SETDB1_KO	TCONS_00050323	MSTB	LTR	ERVL-MaLR	chr2	27978041	27978454	intron_3	BRE	exon_4	+	2	0	0.0932508	0.00695078	8.71093	0.547465	1.33333	0	Inf
A375	SETDB1_KO	TCONS_00068020	THE1B	LTR	ERVL-MaLR	chr4	1256182	1256542	Intergenic	MAEA	exon_2	+	2	0	0.507495	0.0118356	52.8133	0.761003	1	0	Inf
A375	SETDB1_KO	TCONS_00093801	THE1B	LTR	ERVL-MaLR	chr9	137472971	137473260	intron_24	PNPLA7	exon_25	-	2	0	0.462289	0	2.96081	0	1.33333	0	Inf
A375	SETDB1_KO	TCONS_00085242	THE1B	LTR	ERVL-MaLR	chr7	82894311	82894657	intron_9	PCLO	exon_10	-	2	0	0.95736	0.931066	77.5162	40.5657	1.66667	0	Inf
A375	SETDB1_KO	TCONS_00006609	L1MEd	LINE	L1	chr1	112935803	112935998	intron_1	SLC16A1	exon_2	-	1	3	0.111383	0.317928	19.6749	65.9996	0.333333	1.33333	0.333333
A375	SETDB1_KO	TCONS_00064426	L2b	LINE	L2	chr3	139344374	139344707	intron_1	MRPS22	exon_2	+	1	3	0.040029	0.259693	6.69395	40.587	0.333333	2	0.333333
A375	SETDB1_KO	TCONS_00037027	LTR79	LTR	ERVL	chr17	2975524	2975946	intron_8	RAP1GAP2	exon_9	+	1	2	0.408929	0.553449	11.1456	11.8288	0.333333	0.666667	0.5
A375	SETDB1_KO	TCONS_00053080	LTR8	LTR	ERV1	chr2	230230011	230230712	intron_1	SP140	exon_2	+	1	2	0.278657	0.257378	3.36697	1.21033	1	1.66667	0.5
A375	SETDB1_KO	TCONS_00004350	LTR9A1	LTR	ERV1	chr1	237470691	237471420	intron_17	RYR2	exon_18	+	1	2	0.211123	0.617271	1.76024	5.84993	0.333333	1	0.5
A375	SETDB1_KO	TCONS_00079145	MER34B	LTR	ERV1	chr6	169752855	169753351	intron_1	ERMARD	exon_2	+	1	2	0.159645	0.0992261	3.1353	1.95692	0.333333	0.666667	0.5
A375	SETDB1_KO	TCONS_00074994	MIRc	SINE	MIR	chr5	55232867	55232985	intron_1	CCNO	exon_2	-	1	2	0.297381	0.468879	6.49707	12.3729	0.333333	1.66667	0.5
A375	SETDB1_KO	TCONS_00083615	hAT-N1_Mam	DNA	hAT-Tip100?	chr7	139371230	139371453	intron_1	LUC7L2	exon_2	+	0	2	0	0.0696461	0	6.38584	0	3	0
A375	SETDB1_KO	TCONS_00058283	L1M4b	LINE	L1	chr20	25691480	25691894	intron_1	ZNF337	exon_2	-	0	2	0.033523	0.327491	0.531721	5.23713	0	2	0

## Sheet: Supplementary Data 7
Supplementary Data 7: Mutation status of chromatin modifier enzymes and ADAR gene in GP5d, OE19 and LNCaP cells.
Cell line	Gene	Chromosome	Position	Variant Type	Variant Info	Ref Allele	Alt Allele	Allele Fraction	Ref Count	Alt Count	GT	Phasing Set	DNA Change	Protein Change	HGNC Name	HGNC Family	Uniprot ID	GC Content	Likely LOF	Hess Driver	Revel Score	Tumor Suppressor High Impact	Vep Biotype	LoF Gene Name	Gnomade AF	LoF Gene ID	VEP Swissprot	Polyphen	Vep Pli Gene Value	Vep LoF Tool	Gnomadg AF	Rescue	Vep Clin Sig	DP	Ensembl Feature ID	LoF Percent of Transcripts Affected	Transcript Likely LoF	Molecular Consequence	Vep Hgnc ID	Vep Existing Variation	Vep Mane Select	Sift	Vep ENSP	Ensembl Gene ID	Provean Prediction	NMD	Vep Somatic	LoF Number of Transcripts in Gene	Vep Impact (Variant effector predictor)
GP5d	DNMT3A	chr2	25247743	SNV	missense_variant	G	A	0.507	37	38	0/1		ENST00000321117.10:c.862C>T	p.R288W	DNA methyltransferase 3 alpha	PWWP domain containing	Q9Y6K1-1	0.633416	FALSE	FALSE	0.452	FALSE	protein_coding		8.028e-06		Q9Y6K1.196	benign(0.01)	0	0.15	0	FALSE	uncertain_significance	75	ENST00000321117			SO:0001583|missense_variant,SO:0001619|non-coding_transcript_variant	HGNC:2978	rs770884084&COSV53041489	NM_022552.5	deleterious_low_confidence(0)	ENSP00000324375	ENSG00000119772	Damaging		0&1		MODERATE
GP5d	DNMT3B	chr20	32784801	SNV	missense_variant	A	G	0.537	176	213	1|0	32784778	ENST00000328111.6:c.248A>G	p.D83G	DNA methyltransferase 3 beta	PWWP domain containing	Q9UBC3-1	0.476309	FALSE	FALSE	0.461	FALSE	protein_coding		0		Q9UBC3.214	benign(0.009)	1	0.00992	0	FALSE		389	ENST00000328111				HGNC:2979	COSV52415585	NM_006892.4	tolerated_low_confidence(0.25)	ENSP00000328547	ENSG00000088305	Neutral		1		MODERATE
GP5d	HDAC1	chr1	32316701	SNV	missense_variant	T	C	0.443	74	56	0/1		ENST00000373548.8:c.199T>C	p.Y67H	histone deacetylase 1	NuRD complex Histone deacetylases, class I EMSY complex SIN3 histone deacetylase complex		0.466334	FALSE	FALSE	0.855	FALSE	protein_coding		0		Q13547.246	probably_damaging(1)	0.94	0.449	0	FALSE		130	ENST00000373548		ENST00000373548;ENST00000428704;		HGNC:4852	COSV65190430	NM_004964.3	deleterious_low_confidence(0.03)	ENSP00000362649	ENSG00000116478	Damaging		1		MODERATE
GP5d	HDAC4	chr2	239068539	SNV	missense_variant	G	A	0.547	90	110	0/1		ENST00000543185.6:c.2819C>T	p.A940V	histone deacetylase 4	Histone deacetylases, class IIA		0.578554	FALSE	FALSE	0.74	FALSE	protein_coding		0			possibly_damaging(0.498)	1	0.151	0	FALSE		200	ENST00000543185		ENST00000345617;ENST00000543185;		HGNC:14063	COSV61860719	NM_001378414.1	deleterious_low_confidence(0.01)	ENSP00000440481	ENSG00000068024	Damaging		1		MODERATE
GP5d	HDAC4	chr2	239081126	deletion	frameshift_variant	TG	T	0.504	69	74	0/1		ENST00000543185.6:c.2718del	p.M907WfsTer55	histone deacetylase 4	Histone deacetylases, class IIA		0.613466	TRUE	FALSE		TRUE	protein_coding	HDAC4	0	ENSG00000068024.18			1	0.151	0	TRUE		143	ENST00000543185	1			HGNC:14063		NM_001378414.1		ENSP00000440481	ENSG00000068024				1	HIGH
GP5d	SETDB1	chr1	150949519	SNV	missense_variant	C	T	0.507	37	39	0/1		ENST00000692827.1:c.1577C>T	p.T526I	SET domain bifurcated 1	Methyl-CpG binding domain containing SET domain containing Lysine methyltransferases Tudor domain containing		0.458853	FALSE	FALSE	0.024	FALSE	protein_coding		3.987e-06			possibly_damaging(0.456)	1	0.0153	0	FALSE		76	ENST00000692827				HGNC:10761	rs1444729635&COSV54977489	NM_001366418.1	tolerated_low_confidence(0.38)	ENSP00000509425	ENSG00000143379	Neutral		0&1		MODERATE
GP5d	ADAR	chr1	154601552	SNV	stop_gained	G	A	0.444	115	92	0/1		ENST00000368474.9:c.1090C>T	p.Q364Ter	adenosine deaminase, RNA specific	Adenosine deaminases acting on RNA	P55265-1	0.456359	TRUE	FALSE		FALSE	protein_coding	ADAR	0	ENSG00000160710.18	P55265.225		0.91	0.124	0	FALSE		207	ENST00000368474	1			HGNC:225	COSV52712243	NM_001111.5		ENSP00000357459	ENSG00000160710		(ADAR|ENSG00000160710.18|1|1.00)	1	1	HIGH
LNCaP	DNMT3A	chr2	25282569	SNV	missense_variant	G	A	0.392	12	7	0/1		ENST00000321117.10:c.320C>T	p.A107V	DNA methyltransferase 3 alpha	PWWP domain containing	Q9Y6K1-1	0.61596	FALSE	FALSE	0.475	FALSE	protein_coding		0		Q9Y6K1.196	benign(0.015)	0	0.15	0	FALSE		19	ENST00000321117				HGNC:2978	COSV53057010	NM_022552.5	tolerated_low_confidence(0.13)	ENSP00000324375	ENSG00000119772	Damaging		1		MODERATE
LNCaP	HDAC4	chr2	239081126	deletion	frameshift_variant	TG	T	0.435	12	9	0/1		ENST00000543185.6:c.2718del	p.M907WfsTer55	histone deacetylase 4	Histone deacetylases, class IIA		0.613466	TRUE	FALSE		TRUE	protein_coding	HDAC4	0	ENSG00000068024.18			1	0.151	0	TRUE		21	ENST00000543185	1			HGNC:14063		NM_001378414.1		ENSP00000440481	ENSG00000068024				1	HIGH
LNCaP	HDAC2	chr6	113958747	SNV	missense_variant	G	A	0.63	14	24	0/1		ENST00000519065.6:c.185C>T	p.A62V	histone deacetylase 2	NuRD complex Histone deacetylases, class I EMSY complex SIN3 histone deacetylase complex	Q92769-1	0.326683	FALSE	FALSE	0.102	FALSE	protein_coding		0		Q92769.234	benign(0.011)	1		0	FALSE		38	ENST00000519065				HGNC:4853		NM_001527.4	deleterious_low_confidence(0.03)	ENSP00000430432	ENSG00000196591	Neutral				MODERATE
LNCaP	HDAC7	chr12	47798187	SNV	missense_variant	G	T	0.484	15	14	0/1		ENST00000080059.12:c.382C>A	p.L128I	histone deacetylase 7	Histone deacetylases, class IIA	Q8WUI4-5	0.630923	FALSE	FALSE	0.111	FALSE	protein_coding		0		Q8WUI4.206	probably_damaging(0.998)	1	0.229	0	FALSE		29	ENST00000080059				HGNC:14067		NM_015401.5	deleterious_low_confidence(0.01)	ENSP00000080059	ENSG00000061273	Neutral				MODERATE
[truncated: 4 more columns]

## Sheet: Supplementary Data 8
Supplementary Data 8: All used data and annotations in the study, including publications and accessions for GEO/ENCODE.
Library/antibody/treatment	Library method	Cells	Publication	Accession
ATAC	ATAC-seq	GP5d	Karttunen et al. 2023	GSE221051
H3K27ac	ChIP-seq	GP5d	Sahu et al. 2022	GSM5454417
H3K27me3	ChIP-seq	GP5d	Sahu et al. 2022	GSM5454428
H3K4me1	ChIP-seq	GP5d	Yan et al. 2013	GSM1240814
H3K4me3	ChIP-seq	GP5d	Karttunen et al. 2023	GSM6841187
H3K9me3	ChIP-seq	GP5d	Sahu et al. 2022	GSM5454420
p53	ChIP-seq	GP5d	Sahu et al. 2022	GSM5454412
Rabbit IgG	ChIP-seq	GP5d	Karttunen et al. 2023	GSM6841190
Mouse	ChIP-seq	GP5d	Karttunen et al. 2023	GSM6841189
RNA-seq, DMSO treated, replicates 1, 2 and 3	RNA-seq	GP5d	Karttunen et al. 2023	GSM6841203, GSM6841204, GSM6841205
RNA-seq, DNMT and HDAC coinhibition, replicates 1, 2 and 3	RNA-seq	GP5d	Karttunen et al. 2023	GSM6841206, GSM6841207, GSM6841208
ATAC	ATAC-seq	OE19	Ahmed et al. 2023	ERR1698333
KAS-seq	KAS-seq	OE19	Ahmed et al. 2023	ERR8135308
H3K27me3	CUT & TAG	OE19	Ahmed et al. 2023	ERR8105268
H3K4me1	CUT & TAG	OE19	Ahmed et al. 2023	ERR8105270
RNA PolII	CUT & TAG	OE19	Ahmed et al. 2023	ERR8105275
RNA PolIISp5	CUT & TAG	OE19	Ahmed et al. 2023	ERR8105277
RNA-seq, replicates 1, 2 and 3	RNA-seq	A375	Griffin et al. 2021	GSM5320279, GSM5320280, GSM5320281
RNA-seq, SETDB1-KO, replicates 1, 2 and 3	RNA-seq	A375	Griffin et al. 2021	GSM5320275, GSM5320276, GSM5320277
Annotation	Link	Study
NCBI genome annotation, GRCh38	http://igenomes.illumina.com.s3-website-us-east-1.amazonaws.com/Homo_sapiens/NCBI/GRCh38/Homo_sapiens_NCBI_GRCh38.tar.gz
Gene annotation, Gencode Release 36	https://ftp.ebi.ac.uk/pub/databases/gencode/Gencode_human/release_36/gencode.v36.annotation.gtf.gz
Repeatmasker annotation	https://genome.ucsc.edu/cgi-bin/hgTables
Chrom sizes	https://hgdownload-test.gi.ucsc.edu/goldenPath/hg38/bigZips/latest/
GRCh38 blacklist	https://www.encodeproject.org/files/ENCFF356LFX/
JASPAR transcription factor motif annotation	https://jaspar.genereg.net/download/data/2022/CORE	Castro-Mondragon et al. (2022)
Motif clustering	https://resources.altius.org/~jvierstra/projects/motif-clustering-v2.0beta/	Vierstra et al. (2020)

## Sheet: Supplementary Data 9
Supplementary Data 9: List of guideRNAs and primers. Guide-RNA and primers were ordered from IDT.
Guide RNA
gRNA	Sequence (5' to 3')
p53_crRNA	CCCCGGACGATATTGAACAA
Primers
Orientation	Sequence (5' to 3')
p53_genomic_PCR_FP	CCATTGGAAGGGCAGGCC
p53_genomic_PCR_RP	CACCAGCAGCTCCTACACC
ADAR1_FP	AGCTTGGGAACAGGGAATCG
ADAR1_RP	CTTCGCAGTCTGGGAGTTGT
IFI6_FP	CTTCTCTTCTCTCCTCCAAGGTCT
IFI6_RP	GAAGAGCAGCAGGTAGCACA
IFI27_FP	ACAGTTGTGATTGGAGGAGTTGT
IFI27_RP	AATCCGGAGAGTCCAGTTGC
MDA5_FP	GCTGGTGTTCAATTGTCAGACTT
MDA5_RP	CCAACACCAGGTGAAGCTGT
IFNA_FP	AATACAGCCCTTGTGCCTGG
IFNA_RP	AGCAGGGGTGAGAGTCTTTG
IFNB1_FP	AGTAGGCGACACTGTTCGTG
IFNB1_FP	GCCTCCCATTCAATTGCCAC
IRGM_FP	CCGCCTGATGAGCTTACTCC
IRGM_RP	CCCAATGCTTATGGTGTGGC
MX2_FP	GGACAGGACCATCGGTATCC
MX2_RP	TTTCTTGGTTGCCTCTGCCA
RIG1_FP	ATGTGCTCCTACAGGTTGTGG
RIG1_RP	GGGACATTCTCAGCTGTTGC
DDIT4L_FP	AGAGAGCCTGCTAAGTGATTTTGA
DDIT4L_RP	GGGACAAGGACCTTTGAGCA
PGPEP1L_FP	CCGAGATGCAGGCAGATACG
PGPEP1L_RP	CTTGGGCTTTCCCACCTCTT

## Sheet: Supplementary Data 10
Supplementary Data 10: Comparison of CME inhibitor treatments in distinct cell lines
		Cell lines
		GP5d	OE19	GP5d p53-KO	LNCaP-1F5	LNCaP-1F5 p53-KO	A375			Low	*
Number of derepressed TE loci	DNMTi	*	**	***	*	*				Medium	**
	HDACi	**	***	***	**	**				High	***
	SETDB1i	**	****	****	***	***				Very high	****
	DNMTi-HDACi	***	****	****	***	***
	DNMTi-SETDB1i	****	****
	HDACi-SETDB1i	****	***
ADAR1 expression (Protein levels)	DNMTi	***	***
	HDACi	*	**
	SETDB1i	***	***
	DNMTi-HDACi	*	*
Alu editing Index	DNMTi	*	**	*
	HDACi	**	**
	SETDB1i	**	****
	DNMTi-HDACi	*	**
	DNMTi-SETDB1i	***	****
	HDACi-SETDB1i	***	****
Number of TE-chimeric transcripts	DNMTi	*	**	***
	HDACi	*	**	**
	SETDB1i	*	***	***			**
	DNMTi-HDACi	*	***	***
Phospho-IRF7 expression (activation of IFN signaling)	DNMTi	*	*
	HDACi	***	*
	SETDB1i	**	**
	DNMTi-HDACi	***	**
