# Supplementary material for: Cancer cell type-specific derepression of transposable elements by inhibition of chromatin modifier enzymes
Source: Commun Biol. 2025 Jul 3;8:992. doi: 10.1038/s42003-025-08413-0 (PMC12229592; doi:10.1038/s42003-025-08413-0)
Supplement: Supplementary file 5 — Supplementary Data 11 [file 42003_2025_8413_MOESM5_ESM.xlsx]

## Sheet: Fig. 1b
TE_subfamily	GP5d_average	OE19_average	Subfamily_name	baseMean	log2FoldChange	lfcSE	stat	pvalue	padj	Subfamily	labels
X2_LINE:CR1:LINE	1.71244	1.7783	X2_LINE	1.74537	-0.346863	1.27296	-0.272486	0.785248	0.868278	NS	FALSE
UCON2:DNA:DNA?	2.34616	1.22714	UCON2	1.78665	-1.0232	1.21752	-0.840402	0.400683	0.578471	NS	FALSE
LTR108e_Mam:ERVL:LTR	2.76306	0.939127	LTR108e_Mam	1.8511	-1.73105	1.2214	-1.41726	0.156406	0.29249	NS	FALSE
UCON76:UCON76:Unknown	3.4597	0.251297	UCON76	1.8555	-3.59986	1.61943	-2.22291	0.0262217	0.0760353	NS	FALSE
MER6C:TcMar-Tigger:DNA	0.570814	3.21516	MER6C	1.89298	1.75261	1.37464	1.27496	0.202322	0.352005	NS	FALSE
MER88:ERVL:LTR	2.25516	1.55885	MER88	1.90701	-0.262377	1.387	-0.189169	0.84996	0.907178	NS	FALSE
LTR38:ERV1:LTR	1.77535	2.14916	LTR38	1.96226	0.340947	1.27898	0.266577	0.789795	0.871345	NS	FALSE
UCON80_AMi:UCON80_AMi:Unknown	1.62144	2.30788	UCON80_AMi	1.96466	0.447046	1.37743	0.32455	0.745521	0.843323	NS	FALSE
LTR75B:ERVL:LTR	2.76306	1.19042	LTR75B	1.97674	-1.41465	1.12826	-1.25383	0.209905	0.359588	NS	FALSE
UCON37:UCON37:Unknown	3.15187	0.863652	UCON37	2.00776	-1.74882	1.43115	-1.22197	0.221719	0.371929	NS	FALSE
LTR1C1:ERV1:LTR	1.62144	2.42	LTR1C1	2.02072	0.513455	1.23109	0.417075	0.676624	0.797508	NS	FALSE
MLT2B5:ERVL:LTR	1.77535	2.30781	MLT2B5	2.04158	0.436133	1.23599	0.352862	0.724192	0.826807	NS	FALSE
MER70C:ERVL:LTR	2.28326	1.81989	MER70C	2.05157	-0.722902	1.15451	-0.626157	0.531212	0.700915	NS	FALSE
LTR1B1:ERV1:LTR	3.39679	0.714742	LTR1B1	2.05576	-2.23547	1.14823	-1.94689	0.0515475	0.128282	NS	FALSE
UCON107:hAT-Tag1:DNA	2.82597	1.34177	UCON107	2.08387	-0.968626	1.12732	-0.859228	0.390215	0.569112	NS	FALSE
HERV1_LTRa:ERV1:LTR	2.82597	1.42948	HERV1_LTRa	2.12773	-0.86491	1.14111	-0.757955	0.448478	0.625324	NS	FALSE
Tigger17:TcMar-Tigger:DNA	0	4.2668	Tigger17	2.1334	3.10454	1.37126	2.264	0.023574	0.0706724	NS	FALSE
LTR68:ERV1:LTR	2.34616	1.95162	LTR68	2.14889	-0.346339	1.20667	-0.28702	0.774097	0.86372	NS	FALSE
PrimLTR79:ERV1:LTR	2.25516	2.06138	PrimLTR79	2.15827	0.173521	1.27826	0.135748	0.89202	0.92789	NS	FALSE
LTR22:ERVK:LTR	2.67206	1.68078	LTR22	2.17642	-0.623039	1.13517	-0.54885	0.583108	0.735905	NS	FALSE
MER68C:ERVL:LTR	1.77535	2.58358	MER68C	2.17947	0.593506	1.26217	0.470227	0.638193	0.772591	NS	FALSE
HERV1_LTRc:ERV1:LTR	3.90469	0.463444	HERV1_LTRc	2.18407	-3.22938	1.35448	-2.38422	0.0171154	0.0546619	NS	FALSE
MER76-int:ERVL:LTR	2.34616	2.08585	MER76-int	2.21601	-0.262381	1.12987	-0.232222	0.816366	0.887194	NS	FALSE
UCON4:UCON4:Unknown	0.570814	3.86627	UCON4	2.21854	2.02278	1.44172	1.40303	0.160608	0.297882	NS	FALSE
LTR28:ERV1:LTR	2.91698	1.55878	LTR28	2.23788	-1.03316	1.1709	-0.882361	0.377582	0.556466	NS	FALSE
UCON78:DNA:DNA	3.61361	0.963605	UCON78	2.28861	-1.63189	1.31883	-1.23738	0.215946	0.365361	NS	FALSE
LTR27B:ERV1:LTR	1.62144	2.96629	LTR27B	2.29386	0.815757	1.23875	0.658533	0.510196	0.67865	NS	FALSE
LTR81AB:Gypsy:LTR	2.97989	1.61754	LTR81AB	2.29872	-0.748352	1.2647	-0.591723	0.554036	0.718493	NS	FALSE
LTR27E:ERV1:LTR	2.28326	2.33472	LTR27E	2.30899	-0.366661	1.1445	-0.320369	0.748689	0.845932	NS	FALSE
LTR10G:ERV1:LTR	2.91698	1.7175	LTR10G	2.31724	-0.924298	1.06818	-0.865302	0.386873	0.565917	NS	FALSE
MER97c:hAT-Tip100:DNA	2.85407	1.78811	MER97c	2.32109	-1.02063	1.14555	-0.89095	0.372956	0.555479	NS	FALSE
Helitron1Na_Mam:Helitron:RC	0.570814	4.12981	Helitron1Na_Mam	2.35031	2.11555	1.38305	1.52962	0.12611	0.250943	NS	FALSE
HERV-Fc1_LTR1:ERV1:LTR	3.61361	1.08804	HERV-Fc1_LTR1	2.35082	-1.4598	1.31041	-1.114	0.26528	0.427492	NS	FALSE
LTR47A2:ERVL:LTR	2.67206	2.05894	LTR47A2	2.3655	-0.333472	1.10471	-0.301863	0.762757	0.856903	NS	FALSE
MER83B:ERV1:LTR	1.77535	2.96143	MER83B	2.36839	0.805762	1.25619	0.641435	0.52124	0.692404	NS	FALSE
LTR57-int:ERVL:LTR	1.05062	3.74223	LTR57-int	2.39643	1.95242	1.32391	1.47473	0.140284	0.27199	NS	FALSE
LTR16D1:ERVL:LTR	2.34616	2.48818	LTR16D1	2.41717	0.00835955	1.11452	0.00750058	0.994015	0.994015	NS	FALSE
UCON34:UCON34:Unknown	1.14163	3.72748	UCON34	2.43456	1.21558	1.25877	0.965691	0.334199	0.512508	NS	FALSE
MER129:LTR:LTR?	3.39679	1.47357	MER129	2.43518	-1.21271	1.11908	-1.08367	0.278512	0.441576	NS	FALSE
LTR86B1:ERVL:LTR	2.76306	2.14916	LTR86B1	2.45611	-0.575151	1.04928	-0.548138	0.583597	0.735905	NS	FALSE
HERVK11D-int:ERVK:LTR	1.77535	3.16409	HERVK11D-int	2.46972	0.891181	1.20879	0.737249	0.460971	0.636425	NS	FALSE
LTR21B:ERV1:LTR	3.8766	1.07336	LTR21B	2.47498	-1.72292	1.09624	-1.57166	0.11603	0.236633	NS	FALSE
MER92D:ERV1:LTR	4.12152	0.848979	MER92D	2.48525	-2.29988	1.11971	-2.05399	0.0399765	0.10396	NS	FALSE
MER34C:ERV1:LTR	1.05062	4.01307	MER34C	2.53184	2.05084	1.31226	1.56283	0.118092	0.23935	NS	FALSE
Ricksha:MULE-MuDR:DNA	2.19225	2.94432	Ricksha	2.56828	0.278155	1.20301	0.231216	0.817147	0.887194	NS	FALSE
LTR9C:ERV1:LTR	3.81369	1.3344	LTR9C	2.57404	-1.61732	1.08765	-1.48699	0.137018	0.267239	NS	FALSE
LTR60B:ERV1:LTR	3.39679	1.78811	LTR60B	2.59245	-0.916121	1.00106	-0.915151	0.360112	0.540444	NS	FALSE
LTR22C2:ERVK:LTR	3.39679	1.80278	LTR22C2	2.59978	-0.909555	0.984334	-0.924031	0.35547	0.534292	NS	FALSE
CR1-16_AMi:CR1:LINE	3.15187	2.05894	CR1-16_AMi	2.60541	-0.437234	1.17982	-0.370594	0.71094	0.821694	NS	FALSE
UCON33:TcMar-Tigger:DNA	3.8766	1.3442	UCON33	2.6104	-1.40686	1.03657	-1.35723	0.174708	0.315115	NS	FALSE
LTR91:ERVL:LTR	2.91698	2.41757	LTR91	2.66727	-0.436144	0.986107	-0.442289	0.65828	0.788172	NS	FALSE
CR1-L3A_Croc:CR1:LINE	2.82597	2.51752	CR1-L3A_Croc	2.67175	-0.0423745	1.04343	-0.0406107	0.967606	0.976547	NS	FALSE
LTR38B:ERV1:LTR	2.25516	3.15185	LTR38B	2.7035	0.812278	1.20418	0.674547	0.499964	0.674339	NS	FALSE
LTR71A:ERV1:LTR	3.39679	2.04921	LTR71A	2.723	-0.726855	1.00011	-0.726774	0.467364	0.642544	NS	FALSE
MER70B:ERVL:LTR	3.42488	2.03447	MER70B	2.72967	-1.04592	1.18953	-0.879269	0.379256	0.558096	NS	FALSE
MER101B:ERV1:LTR	3.9676	1.54905	MER101B	2.75832	-1.41466	0.971446	-1.45624	0.145327	0.276319	NS	FALSE
ERVL47-int:ERVL:LTR	4.03051	1.48817	ERVL47-int	2.75934	-1.30328	1.12267	-1.16088	0.245691	0.400521	NS	FALSE
UCON14:DNA:DNA?	4.18442	1.3369	UCON14	2.76066	-1.46657	1.13587	-1.29115	0.196653	0.343967	NS	FALSE
UCON71_Crp:UCON71_Crp:Unknown	1.20454	4.34964	UCON71_Crp	2.77709	2.17028	1.29648	1.67397	0.0941366	0.202044	NS	FALSE
MER51D:ERV1:LTR	4.44741	1.2149	MER51D	2.83116	-1.83172	0.966792	-1.89463	0.0581409	0.139301	NS	FALSE
Helitron1Nb_Mam:Helitron:RC	3.24287	2.45665	Helitron1Nb_Mam	2.84976	-0.457961	1.08634	-0.421562	0.673345	0.795883	NS	FALSE
LTR53B:ERVL:LTR	4.03051	1.71993	LTR53B	2.87522	-1.06401	1.00991	-1.05356	0.292082	0.459387	NS	FALSE
UCON31:UCON31:Unknown	5.08113	0.839174	UCON31	2.96015	-2.4244	1.03086	-2.35183	0.0186812	0.0582973	NS	FALSE
LTR14A:ERVK:LTR	3.81369	2.16627	LTR14A	2.98998	-0.932638	0.918276	-1.01564	0.309801	0.482621	NS	FALSE
GSATX:centr:Satellite	4.60132	1.44172	GSATX	3.02152	-1.5843	0.940418	-1.68468	0.0920504	0.199307	NS	FALSE
L1P4d:L1:LINE	4.53841	1.58083	L1P4d	3.05962	-1.64384	0.901114	-1.82423	0.0681172	0.157181	NS	FALSE
X8_LINE:CR1:LINE	2.34616	3.80335	X8_LINE	3.07476	0.59939	1.05295	0.56925	0.569186	0.728529	NS	FALSE
DNA1_Mam:TcMar:DNA	2.67206	3.54232	DNA1_Mam	3.10719	0.448113	1.06396	0.421176	0.673627	0.795883	NS	FALSE
MER57C1:ERV1:LTR	4.2935	2.09316	MER57C1	3.19333	-1.04552	1.09	-0.959197	0.33746	0.514948	NS	FALSE
MER83C:ERV1:LTR	6.15985	0.239058	MER83C	3.19945	-4.75865	1.29914	-3.66293	0.000249345	0.0015224	LTR	TRUE
L1P4b:L1:LINE	3.39679	3.05189	L1P4b	3.22434	-0.159361	0.939642	-0.169598	0.865326	0.913658	NS	FALSE
AluYh9:Alu:SINE	5.65195	0.839174	AluYh9	3.24556	-2.64466	0.969058	-2.7291	0.00635069	0.0253769	SINE	TRUE
UCON29:PiggyBac:DNA	2.67206	3.83238	UCON29	3.25222	0.574267	1.01942	0.563329	0.573211	0.730825	NS	FALSE
MER9B:ERVK:LTR	3.30578	3.26647	MER9B	3.28613	0.246307	1.07075	0.230033	0.818066	0.887194	NS	FALSE
LTR24C:ERV1:LTR	3.8766	2.69578	LTR24C	3.28619	-0.39387	0.955202	-0.412342	0.680088	0.799673	NS	FALSE
UCON55:TcMar-Tigger:DNA	2.40907	4.17876	UCON55	3.29392	1.21081	1.19441	1.01373	0.310713	0.483276	NS	FALSE
MSTB2-int:ERVL-MaLR:LTR	5.08113	1.5099	MSTB2-int	3.29552	-1.5927	1.06347	-1.49764	0.134226	0.262837	NS	FALSE
MER97b:hAT-Tip100:DNA	4.12152	2.51752	MER97b	3.31952	-0.731799	0.899931	-0.813173	0.416119	0.593679	NS	FALSE
MER92C:ERV1:LTR	4.81815	1.82232	MER92C	3.32023	-1.17628	1.22058	-0.963706	0.335193	0.513232	NS	FALSE
LTR22B:ERVK:LTR	3.9676	2.73947	LTR22B	3.35354	-0.598477	0.889961	-0.672476	0.501281	0.674339	NS	FALSE
MER97a:hAT-Tip100:DNA	3.33388	3.47139	MER97a	3.40264	-0.179523	0.978268	-0.183511	0.854397	0.909938	NS	FALSE
LTR73:ERV1:LTR	2.28326	4.53001	LTR73	3.40663	0.552181	1.00668	0.548519	0.583336	0.735905	NS	FALSE
LTR43B:ERV1:LTR	6.06885	0.751459	LTR43B	3.41015	-3.03232	1.05893	-2.86358	0.00418882	0.0178251	LTR	TRUE
MER34D:ERV1:LTR	2.34616	4.47683	MER34D	3.4115	0.846636	1.15563	0.73262	0.463791	0.63857	NS	FALSE
MER61F:ERV1:LTR	5.08113	1.77587	MER61F	3.4285	-1.33367	0.941985	-1.41581	0.156832	0.292534	NS	FALSE
LTR38C:ERV1:LTR	4.86431	2.04921	LTR38C	3.45676	-1.29662	0.915104	-1.41691	0.15651	0.29249	NS	FALSE
LTR18A:ERVL:LTR	2.28326	4.65437	LTR18A	3.46881	0.619056	1.07317	0.57685	0.564041	0.724774	NS	FALSE
HSAT5:Satellite:Satellite	4.92722	2.06875	HSAT5	3.49798	-1.11293	0.908502	-1.22502	0.220567	0.371263	NS	FALSE
Merlin1_HS:Merlin:DNA	3.72268	3.32978	Merlin1_HS	3.52623	-0.0702548	0.97461	-0.072085	0.942534	0.960115	NS	FALSE
MLT1E2-int:ERVL-MaLR:LTR	1.71244	5.35491	MLT1E2-int	3.53367	1.17401	1.08101	1.08603	0.277465	0.440628	NS	FALSE
MLT1G3-int:ERVL-MaLR:LTR	4.03051	3.14211	MLT1G3-int	3.58631	-0.166278	0.917963	-0.181137	0.85626	0.90995	NS	FALSE
HERV15-int:ERV1:LTR	5.49803	1.69302	HERV15-int	3.59553	-1.62787	0.869023	-1.87322	0.0610376	0.144696	NS	FALSE
AluYd8:Alu:SINE	3.81369	3.59582	AluYd8	3.70476	-0.192952	0.945994	-0.203968	0.838379	0.899701	NS	FALSE
MER87:ERV1:LTR	4.12152	3.37137	MER87	3.74644	-0.315096	0.859976	-0.3664	0.714066	0.821929	NS	FALSE
HSATI:Satellite:Satellite	4.69233	2.90298	HSATI	3.79766	-0.765355	0.896982	-0.853255	0.393518	0.573079	NS	FALSE
MER61D:ERV1:LTR	2.91698	4.76932	MER61D	3.84315	0.550645	1.00547	0.54765	0.583932	0.735905	NS	FALSE
MLT1J1-int:ERVL-MaLR:LTR	3.39679	4.3228	MLT1J1-int	3.8598	0.351157	0.93659	0.374932	0.707711	0.820377	NS	FALSE
LTR1F2:ERV1:LTR	7.14756	0.587876	LTR1F2	3.86772	-3.70979	1.04244	-3.55875	0.000372627	0.00219337	LTR	TRUE
LTR26E:ERV1:LTR	6.09694	1.64657	LTR26E	3.87176	-2.03503	0.998501	-2.03808	0.0415417	0.106437	NS	FALSE
FordPrefect_a:hAT-Tip100:DNA	4.05861	3.80579	FordPrefect_a	3.9322	-0.320828	0.891933	-0.359699	0.719072	0.82585	NS	FALSE
MER50C:ERV1:LTR	6.73067	1.19042	MER50C	3.96054	-2.60337	0.855904	-3.04166	0.00235274	0.0111727	LTR	TRUE
D20S16:Satellite:Satellite	7.36439	0.587876	D20S16	3.97613	-3.64957	0.964151	-3.78527	0.000153543	0.000992977	Satellite	FALSE
Charlie14a:hAT-Charlie:DNA	1.14163	6.82103	Charlie14a	3.98133	2.05066	1.1522	1.77978	0.0751125	0.16819	NS	FALSE
MER57E1:ERV1:LTR	4.2935	3.6786	MER57E1	3.98605	-0.211772	0.895516	-0.236481	0.81306	0.885092	NS	FALSE
AluYa8:Alu:SINE	4.2935	3.79817	AluYa8	4.04583	-0.16757	0.919868	-0.182168	0.855451	0.90995	NS	FALSE
MER95:ERV1:LTR	2.19225	5.93784	MER95	4.06505	1.24452	0.975666	1.27556	0.202113	0.352005	NS	FALSE
Tigger3d:TcMar-Tigger:DNA	2.19225	6.04517	Tigger3d	4.11871	1.27303	0.983703	1.29412	0.195625	0.343241	NS	FALSE
MER72B:ERV1:LTR	5.08113	3.17146	MER72B	4.1263	-0.495771	0.854008	-0.580522	0.561562	0.723518	NS	FALSE
LTR47B2:ERVL:LTR	7.21047	1.15127	LTR47B2	4.18087	-2.65723	1.03802	-2.55991	0.0104701	0.0376999	LTR	TRUE
LTR72:ERV1:LTR	2.76306	5.59901	LTR72	4.18104	0.818913	1.11787	0.732564	0.463824	0.63857	NS	FALSE
LTR84a:ERVL:LTR	4.66423	3.78868	LTR84a	4.22646	0.0083251	0.954922	0.0087181	0.993044	0.994015	NS	FALSE
MER84:ERV1:LTR	5.01822	3.4521	MER84	4.23516	-0.566668	0.839782	-0.67478	0.499816	0.674339	NS	FALSE
LTR86C:ERVL:LTR	6.06885	2.41513	LTR86C	4.24199	-1.31093	0.787979	-1.66366	0.0961811	0.205262	NS	FALSE
UCON26:UCON26:Unknown	7.4273	1.07823	UCON26	4.25276	-2.69038	0.85556	-3.14458	0.00166323	0.00829924	NS	FALSE
MER73:ERVL:LTR	4.75524	3.78381	MER73	4.26953	-0.208787	0.872002	-0.239434	0.810769	0.884196	NS	FALSE
LTR1B0:ERV1:LTR	7.4273	1.11738	LTR1B0	4.27234	-2.67669	0.886118	-3.02069	0.00252197	0.0117493	LTR	TRUE
LTR69:ERVL:LTR	7.59928	0.951366	LTR69	4.27532	-2.90398	0.932059	-3.11565	0.00183537	0.00902086	LTR	TRUE
HERVKC4-int:ERVK:LTR	7.92517	0.734353	HERVKC4-int	4.32976	-3.40272	1.44495	-2.35491	0.0185272	0.0581862	NS	FALSE
MER99:hAT:DNA	6.13176	2.58115	MER99	4.35645	-1.09468	0.874143	-1.25229	0.210465	0.359804	NS	FALSE
LTR81C:Gypsy:LTR	6.37668	2.4808	LTR81C	4.42874	-1.28243	0.851935	-1.50531	0.132245	0.260514	NS	FALSE
LTR27D:ERV1:LTR	8.2611	0.604982	LTR27D	4.43304	-3.79932	0.982192	-3.8682	0.00010964	0.00072822	LTR	TRUE
LTR16D2:ERVL:LTR	5.49803	3.42025	LTR16D2	4.45914	-0.620209	0.838194	-0.739935	0.459339	0.636425	NS	FALSE
LTR80B:ERVL:LTR	4.12152	4.80829	LTR80B	4.4649	0.201292	0.909908	0.221223	0.824919	0.887194	NS	FALSE
THE1-int:ERVL-MaLR:LTR	7.49021	1.45396	THE1-int	4.47208	-2.16942	0.879337	-2.46711	0.013621	0.0458543	LTR	TRUE
HERVFH19-int:ERV1:LTR	5.89687	3.12007	HERVFH19-int	4.50847	-0.91535	0.788203	-1.16131	0.245515	0.400521	NS	FALSE
LTR80A:ERVL:LTR	6.63966	2.41521	LTR80A	4.52743	-1.47466	1.10174	-1.33848	0.180741	0.323622	NS	FALSE
Charlie4:hAT-Charlie:DNA	4.95531	4.10321	Charlie4	4.52926	-0.465723	0.784279	-0.593823	0.552631	0.717617	NS	FALSE
ORSL-2a:hAT-Tip100:DNA	4.47551	4.62542	ORSL-2a	4.55046	-0.251864	0.80341	-0.313494	0.753905	0.849873	NS	FALSE
LTR13_:ERVK:LTR	5.65195	3.49823	LTR13_	4.57509	-0.577078	0.776759	-0.74293	0.457524	0.635234	NS	FALSE
AluYh7:Alu:SINE	4.60132	4.57897	AluYh7	4.59015	0.0881186	0.818573	0.107649	0.914274	0.944046	NS	FALSE
L1MEa:L1:LINE	2.19225	7.04023	L1MEa	4.61624	1.49984	0.994089	1.50875	0.131362	0.259549	NS	FALSE
LTR44:ERV1:LTR	5.10923	4.16691	LTR44	4.63807	-0.443259	0.834507	-0.531163	0.595306	0.742622	NS	FALSE
MSTA1:ERVL-MaLR:LTR	5.58904	3.98129	MSTA1	4.78516	-0.557838	0.735237	-0.758718	0.448021	0.625324	NS	FALSE
MERX:TcMar-Tigger:DNA	4.51032	5.07169	MERX	4.791	0.463925	0.914723	0.507176	0.612031	0.754887	NS	FALSE
LTR103b_Mam:ERV1:LTR	5.58904	3.99839	LTR103b_Mam	4.79372	-0.554751	0.731583	-0.758288	0.448279	0.625324	NS	FALSE
MER94B:hAT-Blackjack:DNA	3.90469	5.71832	MER94B	4.81151	0.246849	0.796514	0.309912	0.756628	0.85099	NS	FALSE
LTR1F1:ERV1:LTR	6.63966	3.03479	LTR1F1	4.83722	-1.15966	0.725737	-1.59791	0.110063	0.228736	NS	FALSE
MER135:DNA:DNA	4.53841	5.20099	MER135	4.8697	0.0739523	0.812852	0.0909789	0.927509	0.952602	NS	FALSE
MER66A:ERV1:LTR	2.28326	7.47952	MER66A	4.88139	1.22247	0.89259	1.36958	0.170819	0.309806	NS	FALSE
MER67A:ERV1:LTR	6.15985	3.64228	MER67A	4.90106	-0.864116	0.732965	-1.17893	0.238425	0.393241	NS	FALSE
Charlie6:hAT-Charlie:DNA	6.94749	2.91279	Charlie6	4.93014	-1.23006	0.742901	-1.65576	0.0977707	0.207578	NS	FALSE
Tigger6b:TcMar-Tigger:DNA	4.3845	5.52046	Tigger6b	4.95248	0.169747	0.809362	0.20973	0.833878	0.89585	NS	FALSE
Charlie17b:hAT-Charlie:DNA	5.89687	4.02774	Charlie17b	4.9623	-0.556336	0.769715	-0.722781	0.469814	0.644111	NS	FALSE
MER101:ERV1:LTR	5.49803	4.49362	MER101	4.99582	-0.214347	0.771828	-0.277713	0.781233	0.86735	NS	FALSE
LTR90B:LTR:LTR	7.0104	3.0471	LTR90B	5.02875	-1.07437	0.895357	-1.19993	0.230167	0.384402	NS	FALSE
HERVL66-int:ERVL:LTR	5.10923	4.94937	HERVL66-int	5.0293	-0.170183	0.882423	-0.192859	0.84707	0.906782	NS	FALSE
LTR103_Mam:ERV1:LTR	1.77535	8.37008	LTR103_Mam	5.07272	2.29793	1.10547	2.07869	0.0376459	0.0996211	NS	FALSE
MER83A-int:ERV1:LTR	4.60132	5.54744	MER83A-int	5.07438	0.368123	0.789074	0.466526	0.640839	0.773888	NS	FALSE
MLT2E:ERVL:LTR	7.36439	2.82751	MLT2E	5.09595	-1.4271	0.739635	-1.92946	0.0536734	0.131213	NS	FALSE
LTR34:ERV1:LTR	4.95531	5.32306	LTR34	5.13919	-0.103024	0.737834	-0.13963	0.888952	0.92666	NS	FALSE
MER34C_:ERV1:LTR	6.75876	3.59826	MER34C_	5.17851	-1.13578	0.896154	-1.26739	0.205016	0.353831	NS	FALSE
LSAU:Satellite:Satellite	9.64764	0.712308	LSAU	5.17998	-3.85071	0.880008	-4.37577	1.21005e-05	0.00010118	Satellite	FALSE
LTR22C0:ERVK:LTR	6.73067	3.78868	LTR22C0	5.25967	-0.966581	0.709448	-1.36244	0.173059	0.312715	NS	FALSE
LTR1F:ERV1:LTR	8.38692	2.18094	LTR1F	5.28393	-1.76479	0.790438	-2.23268	0.0255702	0.075256	NS	FALSE
GSAT:centr:Satellite	9.49373	1.08067	GSAT	5.2872	-3.24981	0.832558	-3.90341	9.48474e-05	0.000634252	Satellite	FALSE
Ricksha_0:MULE-MuDR:DNA	5.10923	5.48657	Ricksha_0	5.2979	-0.0660006	0.744835	-0.088611	0.929391	0.952602	NS	FALSE
HERVK14C-int:ERVK:LTR	6.15985	4.45933	HERVK14C-int	5.30959	-0.561727	0.75996	-0.739153	0.459814	0.636425	NS	FALSE
LTR35B:ERV1:LTR	6.53059	4.14487	LTR35B	5.33773	-0.561647	0.791386	-0.7097	0.47789	0.65427	NS	FALSE
LTR10B2:ERV1:LTR	9.68246	1.00519	LTR10B2	5.34382	-3.2091	0.915244	-3.50628	0.000454423	0.00258207	LTR	TRUE
L1M:L1:LINE	2.19225	8.65065	L1M	5.42145	1.7849	0.964232	1.85111	0.0641544	0.14944	NS	FALSE
LTR1E:ERV1:LTR	8.3521	2.54443	LTR1E	5.44827	-1.82937	0.688771	-2.656	0.00790737	0.0302226	LTR	TRUE
LTR90A:LTR:LTR	3.24287	7.75036	LTR90A	5.49661	1.19483	0.844879	1.4142	0.157303	0.292858	NS	FALSE
HSAT4:centr:Satellite	9.86447	1.21977	HSAT4	5.54212	-3.04574	0.795539	-3.82852	0.000128915	0.000850495	Satellite	FALSE
MSTC-int:ERVL-MaLR:LTR	5.01822	6.09617	MSTC-int	5.5572	0.267239	0.746951	0.357774	0.720513	0.82585	NS	FALSE
AluYk12:Alu:SINE	7.30148	3.92535	AluYk12	5.61342	-1.04823	0.713643	-1.46884	0.141876	0.273597	NS	FALSE
LTR88c:Gypsy:LTR	8.2611	3.03479	LTR88c	5.64794	-1.47975	0.679084	-2.17904	0.0293285	0.0829027	NS	FALSE
MER74C:ERVL:LTR	9.59145	1.71993	MER74C	5.65569	-2.32695	0.836947	-2.78029	0.0054311	0.0222449	LTR	TRUE
LTR72B:ERV1:LTR	8.74091	2.80546	LTR72B	5.77318	-1.62764	0.762561	-2.13444	0.0328066	0.0898297	NS	FALSE
LTR19B:ERV1:LTR	8.56893	3.01031	LTR19B	5.78962	-1.49537	0.674313	-2.21763	0.0265803	0.0768485	NS	FALSE
MER57C2:ERV1:LTR	9.04873	2.56648	MER57C2	5.80761	-1.76547	0.705459	-2.50258	0.0123292	0.0431302	LTR	TRUE
LTR24:ERV1:LTR	5.52613	6.09899	LTR24	5.81256	-0.0757412	0.742462	-0.102014	0.918746	0.945683	NS	FALSE
LTR51:ERV1:LTR	8.32401	3.31794	LTR51	5.82097	-1.265	0.753049	-1.67984	0.0929876	0.200454	NS	FALSE
MamGypLTR3:Gypsy:LTR	5.32605	6.4282	MamGypLTR3	5.87713	0.326385	0.743529	0.438967	0.660685	0.79009	NS	FALSE
MER30B:hAT-Charlie:DNA	7.16431	4.67649	MER30B	5.9204	-0.44601	0.825184	-0.540498	0.588854	0.739164	NS	FALSE
LTR15:ERV1:LTR	3.9957	7.87235	LTR15	5.93403	0.563738	0.80744	0.69818	0.485065	0.660414	NS	FALSE
MER57E3:ERV1:LTR	3.5507	8.49412	MER57E3	6.02241	1.32076	0.853489	1.54749	0.121746	0.245239	NS	FALSE
MER9a1:ERVK:LTR	3.72268	8.3285	MER9a1	6.02559	1.26853	0.841063	1.50825	0.131491	0.259549	NS	FALSE
L1M2a1:L1:LINE	6.40477	5.84762	L1M2a1	6.1262	-0.308352	0.709547	-0.434575	0.663871	0.791012	NS	FALSE
L1P4e:L1:LINE	9.46563	2.82021	L1P4e	6.14292	-1.74699	0.679412	-2.57133	0.010131	0.0366131	LINE	TRUE
L1M2b:L1:LINE	7.9352	4.3961	L1M2b	6.16565	-0.926079	0.666833	-1.38877	0.164902	0.302423	NS	FALSE
MER126:DNA:DNA	8.47792	3.89844	MER126	6.18818	-1.01887	0.671627	-1.51701	0.129264	0.2567	NS	FALSE
L1M3d:L1:LINE	8.92292	3.46889	L1M3d	6.1959	-1.48685	0.656771	-2.26388	0.0235814	0.0706724	NS	FALSE
LTR55:ERVL:LTR	8.65993	3.7496	LTR55	6.20477	-1.27199	0.701352	-1.81362	0.0697361	0.159128	NS	FALSE
MER121:hAT:DNA	7.1014	5.38668	MER121	6.24404	-0.353843	0.756592	-0.46768	0.640013	0.773841	NS	FALSE
MER41D:ERV1:LTR	1.77535	10.7288	MER41D	6.25208	2.65813	1.10981	2.39512	0.016615	0.0533743	NS	FALSE
ERV24B_Prim-int:ERV1:LTR	6.88458	5.62088	ERV24B_Prim-int	6.25273	-0.397325	0.710394	-0.559302	0.575956	0.732425	NS	FALSE
LTR40A1:ERVL:LTR	7.36439	5.37162	LTR40A1	6.368	-0.487528	0.66038	-0.738254	0.46036	0.636425	NS	FALSE
MLT1C-int:ERVL-MaLR:LTR	7.21047	5.57396	MLT1C-int	6.39222	-0.422572	0.711098	-0.594253	0.552343	0.717617	NS	FALSE
LTR9A1:ERV1:LTR	6.63966	6.29128	LTR9A1	6.46547	-0.0961631	0.787378	-0.122131	0.902796	0.937115	NS	FALSE
MER34-int:ERV1:LTR	9.13974	3.86172	MER34-int	6.50073	-1.26285	0.626673	-2.01517	0.0438868	0.110902	NS	FALSE
MamGypLTR2c:Gypsy:LTR	7.39248	5.61594	MamGypLTR2c	6.50421	-0.618287	0.696547	-0.887645	0.374732	0.555956	NS	FALSE
MamGypLTR2b:Gypsy:LTR	5.95978	7.13321	MamGypLTR2b	6.54649	0.43271	0.766774	0.564326	0.572533	0.730825	NS	FALSE
Ricksha_b:MULE-MuDR:DNA	5.58904	7.52103	Ricksha_b	6.55503	0.356047	0.705221	0.504873	0.613648	0.754887	NS	FALSE
LTR86A2:ERVL:LTR	8.15203	5.06446	LTR86A2	6.60824	-0.616475	0.68515	-0.899767	0.368244	0.549293	NS	FALSE
LTR107_Mam:LTR:LTR	5.08113	8.14083	LTR107_Mam	6.61098	0.887998	0.772694	1.14922	0.250464	0.406952	NS	FALSE
MST-int:ERVL-MaLR:LTR	9.83637	3.38604	MST-int	6.61121	-1.39496	0.674145	-2.06923	0.0385242	0.100716	NS	FALSE
L1MEg2:L1:LINE	7.21047	6.05702	L1MEg2	6.63375	-0.305644	0.682383	-0.447907	0.65422	0.785555	NS	FALSE
HERVH48-int:ERV1:LTR	11.0871	2.18094	HERVH48-int	6.63401	-2.34708	0.6513	-3.60369	0.000313737	0.00189204	LTR	TRUE
HERV9N-int:ERV1:LTR	9.23074	4.25212	HERV9N-int	6.74143	-1.21646	0.630784	-1.9285	0.0537933	0.131213	NS	FALSE
MLT1H1-int:ERVL-MaLR:LTR	10.2533	3.23963	MLT1H1-int	6.74645	-1.56474	0.649162	-2.41039	0.0159354	0.0518531	NS	FALSE
LTR12B:ERV1:LTR	6.15985	7.42319	LTR12B	6.79152	0.165988	0.689848	0.240616	0.809853	0.884196	NS	FALSE
Tigger1a_Art:TcMar-Tigger:DNA	3.4597	10.1583	Tigger1a_Art	6.80898	1.92663	0.945485	2.03771	0.0415786	0.106437	NS	FALSE
LTR71B:ERV1:LTR	8.69474	4.94976	LTR71B	6.82225	-0.581998	0.721694	-0.806433	0.419993	0.598338	NS	FALSE
LTR10D:ERV1:LTR	7.32957	6.4282	LTR10D	6.87889	-0.46162	0.755071	-0.61136	0.540961	0.707134	NS	FALSE
LTR19C:ERV1:LTR	9.11164	4.7009	LTR19C	6.90627	-0.775398	0.663029	-1.16948	0.242211	0.396822	NS	FALSE
MER66D:ERV1:LTR	3.9676	10.0559	MER66D	7.01174	1.26184	0.79528	1.58666	0.112589	0.232119	NS	FALSE
MER106A:hAT-Charlie:DNA	3.33388	10.7583	MER106A	7.04609	1.38452	0.765106	1.80958	0.0703603	0.160102	NS	FALSE
MLT1H2-int:ERVL-MaLR:LTR	8.15203	6.01089	MLT1H2-int	7.08146	-0.362324	0.640618	-0.565585	0.571676	0.730764	NS	FALSE
LTR52-int:ERVL:LTR	7.90711	6.37445	LTR52-int	7.14078	-0.161339	0.705629	-0.228646	0.819144	0.887194	NS	FALSE
AluYi6_4d:Alu:SINE	7.59928	6.72556	AluYi6_4d	7.16242	-0.076117	0.723947	-0.105142	0.916263	0.945107	NS	FALSE
LTR28B:ERV1:LTR	10.8422	3.54232	LTR28B	7.19224	-1.5799	0.71027	-2.22437	0.0261235	0.0759747	NS	FALSE
LTR35:ERV1:LTR	2.82597	11.8271	LTR35	7.32651	2.19699	0.92157	2.38397	0.017127	0.0546619	NS	FALSE
MER83B-int:ERV1:LTR	10.6882	4.03228	MER83B-int	7.36026	-1.38223	0.796704	-1.73494	0.082752	0.182388	NS	FALSE
L1P5:L1:LINE	7.69028	7.07194	L1P5	7.38111	-0.114742	0.653258	-0.175646	0.860572	0.911447	NS	FALSE
Charlie13b:hAT-Charlie:DNA	5.40703	9.50912	Charlie13b	7.45807	1.07984	0.781141	1.38238	0.166854	0.304865	NS	FALSE
MamRep488:hAT-Tip100:DNA	9.55664	5.54751	MamRep488	7.55208	-0.842995	0.648533	-1.29985	0.193652	0.34176	NS	FALSE
MamRep1894:hAT:DNA	7.21047	7.9654	MamRep1894	7.58794	0.0785173	0.687655	0.114181	0.909094	0.940348	NS	FALSE
MER110:ERV1:LTR	8.72284	6.50367	MER110	7.61326	-0.388078	0.609767	-0.636436	0.524492	0.694846	NS	FALSE
Tigger11a:TcMar-Tigger:DNA	3.9957	11.2532	Tigger11a	7.62445	1.07014	0.780515	1.37108	0.170352	0.30953	NS	FALSE
MLT1J2-int:ERVL-MaLR:LTR	8.58699	6.85986	MLT1J2-int	7.72343	-0.319765	0.650396	-0.491646	0.62297	0.759776	NS	FALSE
LTR75_1:ERV1:LTR	10.7511	5.05215	LTR75_1	7.90165	-0.9957	0.722066	-1.37896	0.167907	0.30622	NS	FALSE
Zaphod2:hAT-Tip100:DNA	7.58121	8.37738	Zaphod2	7.9793	0.269699	0.644254	0.418622	0.675492	0.797129	NS	FALSE
Charlie10b:hAT-Charlie:DNA	11.423	4.69603	Charlie10b	8.05951	-1.38619	0.571761	-2.42442	0.0153327	0.0505773	NS	FALSE
UCON105:UCON105:Unknown	8.233	7.94751	UCON105	8.09026	0.113489	0.74104	0.153149	0.878281	0.920726	NS	FALSE
HERV30-int:ERV1:LTR	3.81369	12.5781	HERV30-int	8.1959	1.58227	0.743391	2.12845	0.0332998	0.0909268	NS	FALSE
MamGypsy2-LTR:Gypsy:LTR	11.5207	4.91304	MamGypsy2-LTR	8.21688	-1.04826	0.666668	-1.57239	0.115859	0.236633	NS	FALSE
LTR1D1:ERV1:LTR	9.16783	7.35509	LTR1D1	8.26146	-0.503194	0.592107	-0.849836	0.395416	0.574811	NS	FALSE
MLT1I-int:ERVL-MaLR:LTR	7.9352	8.64586	MLT1I-int	8.29053	0.045512	0.602782	0.0755032	0.939814	0.959333	NS	FALSE
Tigger12A:TcMar-Tigger:DNA	5.80586	10.7876	Tigger12A	8.29672	1.05287	0.696028	1.51268	0.13036	0.258355	NS	FALSE
Kanga1b:TcMar-Tc2:DNA	2.76306	13.8315	Kanga1b	8.29726	2.06864	0.855749	2.41734	0.0156343	0.0510584	NS	FALSE
Charlie26a:hAT-Charlie:DNA	6.15985	10.4606	Charlie26a	8.31024	0.660921	0.694333	0.951879	0.341158	0.517529	NS	FALSE
HERVP71A-int:ERV1:LTR	10.4072	6.30126	HERVP71A-int	8.35422	-0.613723	0.610208	-1.00576	0.31453	0.487671	NS	FALSE
MER47C:TcMar-Tigger:DNA	8.81384	8.11141	MER47C	8.46263	-0.176383	0.599092	-0.294417	0.768439	0.861337	NS	FALSE
MER11D:ERVK:LTR	8.3521	8.5969	MER11D	8.4745	-0.0873735	0.574067	-0.152201	0.879028	0.920726	NS	FALSE
LTR4:ERV1:LTR	7.9352	9.1676	LTR4	8.5514	0.132584	0.590461	0.224543	0.822335	0.887194	NS	FALSE
MER68B:ERVL:LTR	7.75319	9.45325	MER68B	8.60322	0.42904	0.642209	0.66807	0.504089	0.674698	NS	FALSE
Kanga1d:TcMar-Tc2:DNA	6.22276	10.9901	Kanga1d	8.60641	0.876263	0.65537	1.33705	0.181206	0.323864	NS	FALSE
X7C_LINE:CR1:LINE	6.70257	10.5947	X7C_LINE	8.64865	0.804793	0.650137	1.23788	0.21576	0.365361	NS	FALSE
MER51E:ERV1:LTR	13.1883	4.30076	MER51E	8.74454	-1.58454	0.600193	-2.64006	0.00828918	0.0311002	LTR	TRUE
MamGypLTR1d:Gypsy:LTR	10.3162	7.26	MamGypLTR1d	8.78809	-0.309086	0.614883	-0.502675	0.615193	0.754974	NS	FALSE
MER110A:ERV1:LTR	9.77346	7.81116	MER110A	8.79231	-0.269089	0.582461	-0.461987	0.644091	0.774959	NS	FALSE
LTR89:ERVL:LTR	6.88458	10.717	LTR89	8.80081	0.517663	0.617957	0.837701	0.402199	0.579709	NS	FALSE
LTR46-int:ERV1:LTR	14.249	3.39334	LTR46-int	8.82115	-2.12936	0.59872	-3.55653	0.000375792	0.00219883	LTR	TRUE
LTR86A1:ERVL:LTR	5.58904	12.066	LTR86A1	8.82754	1.03419	0.675501	1.531	0.125769	0.250773	NS	FALSE
LTR19-int:ERV1:LTR	14.6659	3.13231	LTR19-int	8.89909	-2.31448	0.558939	-4.14084	3.4603e-05	0.00025575	LTR	TRUE
MamGypLTR1a:Gypsy:LTR	9.97354	7.88907	MamGypLTR1a	8.9313	-0.430233	0.621969	-0.691727	0.489109	0.664998	NS	FALSE
SATR2:Satellite:Satellite	6.63966	11.2511	SATR2	8.94538	0.730879	0.614492	1.1894	0.234281	0.387707	NS	FALSE
LTR10F:ERV1:LTR	10.6702	7.25238	LTR10F	8.96128	-0.506069	0.601142	-0.841847	0.399874	0.578471	NS	FALSE
LTR22E:ERVK:LTR	9.86447	8.18241	LTR22E	9.02344	-0.30186	0.597414	-0.505278	0.613364	0.754887	NS	FALSE
X7B_LINE:CR1:LINE	3.9676	14.081	X7B_LINE	9.02432	1.73884	0.731899	2.37579	0.0175115	0.055708	NS	FALSE
LTR45:ERV1:LTR	6.13176	12.0976	LTR45	9.1147	1.20119	0.688493	1.74466	0.0810434	0.179107	NS	FALSE
MLT-int:ERVL-MaLR:LTR	12.2287	6.03812	MLT-int	9.13341	-1.06431	0.607853	-1.75093	0.0799578	0.177423	NS	FALSE
LTR66:ERVL:LTR	12.3478	6.01096	LTR66	9.17938	-1.19174	0.660769	-1.80357	0.0712983	0.161489	NS	FALSE
LTR14C:ERVK:LTR	15.9233	2.51995	LTR14C	9.22162	-2.58521	0.632003	-4.09051	4.3043e-05	0.000308842	LTR	TRUE
LTR27C:ERV1:LTR	12.4455	6.06432	LTR27C	9.25492	-0.986812	0.586599	-1.68226	0.0925189	0.199881	NS	FALSE
Charlie30a:hAT-Charlie:DNA	7.99811	10.5825	Charlie30a	9.2903	0.461489	0.590759	0.781181	0.434696	0.611311	NS	FALSE
LTR43-int:ERV1:LTR	4.05861	14.588	LTR43-int	9.32332	1.58974	0.765041	2.07799	0.0377106	0.0996211	NS	FALSE
LTR46:ERV1:LTR	7.36439	11.322	LTR46	9.34321	0.574393	0.598744	0.959329	0.337393	0.514948	NS	FALSE
HERVI-int:ERV1:LTR	11.332	7.47977	HERVI-int	9.40588	-0.648075	0.596716	-1.08607	0.277448	0.440628	NS	FALSE
Charlie10a:hAT-Charlie:DNA	9.68246	9.14319	Charlie10a	9.41283	0.0669948	0.579785	0.115551	0.908008	0.940348	NS	FALSE
LTR30:ERV1:LTR	6.22276	12.7057	LTR30	9.46423	1.07246	0.737346	1.45449	0.145811	0.276703	NS	FALSE
MER67D:ERV1:LTR	13.8782	5.12519	MER67D	9.50171	-1.5519	0.602973	-2.57375	0.0100604	0.0364921	LTR	TRUE
LTR26D:ERV1:LTR	11.413	7.66994	LTR26D	9.54145	-0.552125	0.589017	-0.937367	0.34857	0.525528	NS	FALSE
LTR14:ERVK:LTR	13.3422	5.82565	LTR14	9.58394	-1.15348	0.534153	-2.15946	0.0308148	0.086297	NS	FALSE
LTR82B:ERVL:LTR	10.5263	8.65284	LTR82B	9.58956	-0.39175	0.582802	-0.672183	0.501467	0.674339	NS	FALSE
MER41G:ERV1:LTR	10.9961	8.18689	MER41G	9.59148	-0.348876	0.56584	-0.616564	0.537522	0.704637	NS	FALSE
MLT1G1-int:ERVL-MaLR:LTR	6.94749	12.2368	MLT1G1-int	9.59215	0.844606	0.646705	1.30601	0.191548	0.338653	NS	FALSE
LTR70:ERV1:LTR	10.0084	9.18478	LTR70	9.59656	0.0499936	0.588946	0.0848866	0.932352	0.953696	NS	FALSE
MER113B:hAT-Charlie:DNA	7.8442	11.351	MER113B	9.59759	0.563362	0.592665	0.950557	0.341829	0.517748	NS	FALSE
MLT1D-int:ERVL-MaLR:LTR	8.50602	10.7898	MLT1D-int	9.64789	0.241957	0.569273	0.425028	0.670816	0.795883	NS	FALSE
MER52-int:ERV1:LTR	15.4716	3.88377	MER52-int	9.67767	-2.04028	0.539745	-3.78009	0.000156773	0.0010007	LTR	TRUE
PRIMA4_LTR:ERV1:LTR	16.7671	2.6811	PRIMA4_LTR	9.72411	-2.70949	0.559811	-4.84	1.29836e-06	1.48215e-05	LTR	TRUE
LTR106_Mam:LTR:LTR	10.0994	9.5409	LTR106_Mam	9.82013	0.00595606	0.55291	0.0107722	0.991405	0.993426	NS	FALSE
AluYb9:Alu:SINE	11.9657	7.69167	AluYb9	9.82869	-0.625673	0.522617	-1.19719	0.231231	0.384683	NS	FALSE
MER70A:ERVL:LTR	14.7007	5.11821	MER70A	9.90945	-1.45048	0.534477	-2.71383	0.00665099	0.0263429	NS	FALSE
PABL_B-int:ERV1:LTR	13.913	6.04023	PABL_B-int	9.97664	-1.18082	0.512621	-2.3035	0.0212508	0.0648744	NS	FALSE
LTR61:ERV1:LTR	11.3668	8.59683	LTR61	9.98182	-0.218218	0.607347	-0.359297	0.719373	0.82585	NS	FALSE
LTR2752:ERV1:LTR	13.2613	6.75011	LTR2752	10.0057	-0.994302	0.517387	-1.92178	0.0546339	0.132279	NS	FALSE
MER87B:ERV1:LTR	16.567	3.48152	MER87B	10.0243	-2.24599	0.723538	-3.10418	0.00190807	0.00930189	LTR	TRUE
Tigger17b:TcMar-Tigger:DNA	6.94749	13.3271	Tigger17b	10.1373	0.968754	0.605611	1.59963	0.109681	0.228424	NS	FALSE
L1MEg1:L1:LINE	8.44311	11.8831	L1MEg1	10.1631	0.308373	0.622372	0.49548	0.620262	0.758355	NS	FALSE
MamTip1:hAT-Tip100:DNA	5.10923	15.2638	MamTip1	10.1865	1.39261	0.645224	2.15833	0.0309019	0.086297	NS	FALSE
ERV24_Prim-int:ERV1:LTR	13.986	6.53757	ERV24_Prim-int	10.2618	-1.10911	0.598156	-1.85421	0.0637088	0.148755	NS	FALSE
LTR1B:ERV1:LTR	15.0085	5.66937	LTR1B	10.3389	-1.30641	0.542237	-2.4093	0.0159832	0.0518531	NS	FALSE
Helitron3Na_Mam:Helitron:RC	6.88458	13.8369	Helitron3Na_Mam	10.3607	0.890314	0.611075	1.45696	0.145127	0.276319	NS	FALSE
Arthur1C:hAT-Tip100:DNA	10.1442	10.6946	Arthur1C	10.4194	0.233845	0.690001	0.338906	0.734681	0.833939	NS	FALSE
MER65C:ERV1:LTR	13.976	6.89415	MER65C	10.4351	-0.932828	0.542158	-1.72058	0.0853263	0.187316	NS	FALSE
Charlie13a:hAT-Charlie:DNA	11.7208	9.24816	Charlie13a	10.4845	-0.285927	0.585821	-0.48808	0.625493	0.760024	NS	FALSE
MER50B:ERV1:LTR	12.5365	8.44312	MER50B	10.4898	-0.585177	0.501758	-1.16625	0.243511	0.398289	NS	FALSE
Kanga1:TcMar-Tc2:DNA	11.8399	9.36539	Kanga1	10.6026	-0.476352	0.539377	-0.883153	0.377154	0.556466	NS	FALSE
MER41E:ERV1:LTR	11.3949	9.81918	MER41E	10.607	-0.179766	0.524179	-0.342948	0.731638	0.831445	NS	FALSE
ORSL-2b:hAT-Tip100:DNA	10.1275	11.1483	ORSL-2b	10.6379	0.0465374	0.532159	0.0874502	0.930314	0.952602	NS	FALSE
MER41C:ERV1:LTR	9.71055	11.7636	MER41C	10.7371	0.22577	0.5622	0.401583	0.687991	0.805606	NS	FALSE
MER110-int:ERV1:LTR	12.6175	8.96046	MER110-int	10.789	-0.442135	0.552452	-0.800315	0.423529	0.602501	NS	FALSE
MLT1-int:ERVL-MaLR:LTR	9.55664	12.0416	MLT1-int	10.7991	0.257083	0.536809	0.478911	0.632002	0.76604	NS	FALSE
UCON132b:hAT-Tip100:DNA	9.13974	12.5365	UCON132b	10.8381	0.433129	0.542819	0.797926	0.424914	0.602727	NS	FALSE
LTR3A:ERVK:LTR	6.40477	15.435	LTR3A	10.9199	1.06245	0.60608	1.75298	0.079605	0.177423	NS	FALSE
MER63C:hAT-Blackjack:DNA	9.38466	12.4656	MER63C	10.9251	0.331683	0.573978	0.577866	0.563355	0.724774	NS	FALSE
hAT-N1_Mam:hAT-Tip100:DNA	10.9151	11.0582	hAT-N1_Mam	10.9866	0.0112078	0.518902	0.0215991	0.982768	0.987792	NS	FALSE
MER48:ERV1:LTR	18.3591	3.66912	MER48	11.0141	-2.24175	0.773692	-2.89748	0.00376178	0.0165695	LTR	TRUE
MER66-int:ERV1:LTR	15.5907	6.46971	MER66-int	11.0302	-1.40634	0.593139	-2.37102	0.0177391	0.0561268	NS	FALSE
MamRep4096:hAT-Tip100:DNA	11.0242	11.0805	MamRep4096	11.0523	-0.0788193	0.532029	-0.148149	0.882225	0.920726	NS	FALSE
LTR85c:Gypsy:LTR	13.1983	8.96	LTR85c	11.0792	-0.634578	0.539125	-1.17705	0.239175	0.393818	NS	FALSE
MER5C1:hAT-Charlie:DNA	11.5669	10.5924	MER5C1	11.0796	-0.083417	0.561545	-0.148549	0.881909	0.920726	NS	FALSE
LTR47A:ERVL:LTR	13.2164	9.44094	LTR47A	11.3287	-0.58156	0.497069	-1.16998	0.24201	0.396822	NS	FALSE
MamGypLTR1c:Gypsy:LTR	15.1176	7.57979	MamGypLTR1c	11.3487	-0.958926	0.512024	-1.87281	0.0610942	0.144696	NS	FALSE
MER68-int:ERVL:LTR	12.3826	10.3266	MER68-int	11.3546	-0.295669	0.501746	-0.58928	0.555674	0.718826	NS	FALSE
LTR26C:ERV1:LTR	13.2793	9.48245	LTR26C	11.3809	-0.513775	0.530887	-0.967766	0.333161	0.511715	NS	FALSE
LTR18B:ERVL:LTR	15.6255	7.14537	LTR18B	11.3854	-1.16536	0.475625	-2.45018	0.0142786	0.0477411	NS	FALSE
Kanga11a:TcMar-Tc2:DNA	10.5892	12.2052	Kanga11a	11.3972	0.167992	0.576272	0.291515	0.770657	0.861337	NS	FALSE
MER66C:ERV1:LTR	15.9614	7.03068	MER66C	11.496	-1.28163	0.515585	-2.48577	0.012927	0.0444311	NS	FALSE
AluYe6:Alu:SINE	6.73067	16.3032	AluYe6	11.517	1.11833	0.571774	1.9559	0.0504767	0.126256	NS	FALSE
LTR82A:ERVL:LTR	15.0828	8.19426	LTR82A	11.6385	-0.99944	0.481656	-2.07501	0.0379858	0.0998396	NS	FALSE
LTR41C:ERVL:LTR	9.32175	13.9662	LTR41C	11.644	0.417815	0.577479	0.723516	0.469363	0.644111	NS	FALSE
PABL_A:ERV1:LTR	10.9151	12.3751	PABL_A	11.6451	0.178096	0.559778	0.318155	0.750367	0.846855	NS	FALSE
L1PBb:L1:LINE	10.6073	12.7561	L1PBb	11.6817	0.220972	0.508221	0.434796	0.663711	0.791012	NS	FALSE
LTR105_Mam:ERVL:LTR	10.6983	13.2466	LTR105_Mam	11.9724	0.198711	0.534719	0.371618	0.710177	0.821694	NS	FALSE
MER61B:ERV1:LTR	18.1256	5.93534	MER61B	12.0305	-1.64134	0.473124	-3.46915	0.0005221	0.00289957	LTR	TRUE
LTR3B_:ERVK:LTR	12.1825	12.0269	LTR3B_	12.1047	0.082882	0.548455	0.151119	0.879882	0.920726	NS	FALSE
MER47B:TcMar-Tigger:DNA	12.3826	12.0168	MER47B	12.1997	-0.0722023	0.487771	-0.148025	0.882323	0.920726	NS	FALSE
MLT1E1A-int:ERVL-MaLR:LTR	12.4636	12.0024	MLT1E1A-int	12.233	-0.0205404	0.571831	-0.0359203	0.971346	0.978312	NS	FALSE
LTR37-int:ERV1:LTR	14.6659	9.83095	LTR37-int	12.2484	-0.6641	0.504783	-1.31561	0.188304	0.333518	NS	FALSE
MLT1F-int:ERVL-MaLR:LTR	8.19819	16.3517	MLT1F-int	12.275	0.84876	0.571838	1.48426	0.137739	0.268113	NS	FALSE
ORSL:hAT-Tip100:DNA	5.83396	18.7188	ORSL	12.2764	1.49877	0.61974	2.41838	0.0155897	0.0510584	NS	FALSE
CR1-3_Croc:CR1:LINE	8.11721	16.5326	CR1-3_Croc	12.3249	0.780836	0.566955	1.37725	0.168436	0.306617	NS	FALSE
MLT1F2-int:ERVL-MaLR:LTR	18.7493	5.96726	MLT1F2-int	12.3583	-1.5909	0.572003	-2.78128	0.00541456	0.0222449	LTR	TRUE
X6A_LINE:CR1:LINE	11.0523	13.9591	X6A_LINE	12.5057	0.1284	0.537913	0.238701	0.811337	0.884196	NS	FALSE
LTR24B:ERV1:LTR	9.04873	16.1228	LTR24B	12.5858	0.907332	0.553799	1.63838	0.101343	0.213319	NS	FALSE
Kanga1a:TcMar-Tc2:DNA	11.1948	14.0174	Kanga1a	12.6061	0.513359	0.578615	0.887221	0.37496	0.555956	NS	FALSE
LTR88a:Gypsy:LTR	14.0321	11.5341	LTR88a	12.7831	-0.421783	0.496795	-0.849008	0.395877	0.574811	NS	FALSE
LTR1D:ERV1:LTR	18.0346	7.6333	LTR1D	12.8339	-1.23054	0.449391	-2.73823	0.00617701	0.0248229	NS	FALSE
MER65B:ERV1:LTR	14.2838	11.4514	MER65B	12.8676	-0.20646	0.515179	-0.400754	0.688601	0.805606	NS	FALSE
LTR102_Mam:ERVL:LTR	12.3545	13.5369	LTR102_Mam	12.9457	0.258984	0.500951	0.516984	0.605167	0.749401	NS	FALSE
LTR36:ERV1:LTR	18.2514	7.66468	LTR36	12.958	-1.18474	0.515152	-2.29978	0.0214605	0.0653116	NS	FALSE
MER76:ERVL:LTR	15.0995	10.8219	MER76	12.9607	-0.433113	0.488848	-0.885988	0.375624	0.556082	NS	FALSE
LTR81B:Gypsy:LTR	12.3826	13.6418	LTR81B	13.0122	0.108868	0.490371	0.222011	0.824306	0.887194	NS	FALSE
L5:RTE-X:LINE	13.5523	12.5656	L5	13.0589	-0.267677	0.517979	-0.516773	0.605315	0.749401	NS	FALSE
MER34B:ERV1:LTR	8.59702	17.6569	MER34B	13.1269	0.848774	0.541664	1.56698	0.11712	0.238363	NS	FALSE
MER131:DNA:DNA?	17.4986	9.13833	MER131	13.3184	-0.780451	0.540515	-1.4439	0.148766	0.280148	NS	FALSE
MER57D:ERV1:LTR	19.7189	6.94296	MER57D	13.3309	-1.46074	0.470652	-3.10365	0.00191148	0.00930189	NS	FALSE
Tigger12:TcMar-Tigger:DNA	12.8905	14.2688	Tigger12	13.5797	0.0263237	0.486891	0.0540649	0.956883	0.967712	NS	FALSE
Zaphod3:hAT-Tip100:DNA	11.0242	16.2033	Zaphod3	13.6137	0.464607	0.484798	0.958351	0.337886	0.514948	NS	FALSE
L1M2c:L1:LINE	12.3478	14.8807	L1M2c	13.6143	0.0656854	0.520998	0.126076	0.899672	0.93486	NS	FALSE
LTR65:ERV1:LTR	10.5792	16.6835	LTR65	13.6313	0.800033	0.5352	1.49483	0.134959	0.263747	NS	FALSE
LTR84b:ERVL:LTR	16.83	10.658	LTR84b	13.744	-0.664297	0.453527	-1.46474	0.142993	0.273865	NS	FALSE
MamTip3:hAT-Tip100:DNA	15.7332	11.7561	MamTip3	13.7446	-0.333235	0.499618	-0.666979	0.504786	0.674698	NS	FALSE
LTR83:ERVL:LTR	5.74295	21.8603	LTR83	13.8016	1.88632	0.622308	3.03117	0.00243605	0.011403	LTR	TRUE
LTR10E:ERV1:LTR	9.25884	18.5374	LTR10E	13.8981	0.78675	0.631478	1.24589	0.212805	0.361291	NS	FALSE
ERVL-int:ERVL:LTR	13.6433	14.1638	ERVL-int	13.9036	-0.137035	0.533478	-0.256871	0.797279	0.875237	NS	FALSE
LTR12F:ERV1:LTR	14.8827	12.9906	LTR12F	13.9366	-0.225715	0.454484	-0.49664	0.619443	0.758297	NS	FALSE
MER106B:hAT-Charlie:DNA	14.249	13.7152	MER106B	13.9821	-0.130527	0.465564	-0.280363	0.779199	0.86735	NS	FALSE
MER92-int:ERV1:LTR	9.40272	18.7723	MER92-int	14.0875	0.899769	0.51579	1.74445	0.0810812	0.179107	NS	FALSE
MER45R:hAT-Tip100:DNA	16.276	11.9312	MER45R	14.1036	-0.301018	0.571115	-0.527071	0.598144	0.743437	NS	FALSE
LTR3B:ERVK:LTR	23.9662	4.24482	LTR3B	14.1055	-2.40113	0.502044	-4.78271	1.72952e-06	1.86826e-05	LTR	TRUE
L1M2a:L1:LINE	15.2996	12.9538	L1M2a	14.1267	-0.298895	0.444088	-0.673053	0.500914	0.674339	NS	FALSE
LTR62:ERVL:LTR	13.7872	14.6152	LTR62	14.2012	-0.0297958	0.464092	-0.0642023	0.948809	0.963512	NS	FALSE
LTR31:ERV1:LTR	23.3787	5.51591	LTR31	14.4473	-2.07987	0.485396	-4.28488	1.82837e-05	0.000147318	LTR	TRUE
LTR85b:Gypsy:LTR	16.9839	12.0245	LTR85b	14.5042	-0.500095	0.452116	-1.10612	0.268674	0.430843	NS	FALSE
ERV3-16A3_LTR:ERVL:LTR	14.7569	14.2831	ERV3-16A3_LTR	14.52	-0.184936	0.470169	-0.393339	0.694069	0.809336	NS	FALSE
LTR10A:ERV1:LTR	21.0325	8.01146	LTR10A	14.522	-1.36832	0.442752	-3.0905	0.00199822	0.0096761	NS	FALSE
Tigger9b:TcMar-Tigger:DNA	13.1983	15.8663	Tigger9b	14.5323	0.172812	0.471572	0.366459	0.714022	0.821929	NS	FALSE
MER75:PiggyBac:DNA	11.5488	17.5181	MER75	14.5335	0.657551	0.486634	1.35122	0.176624	0.317988	NS	FALSE
Charlie20a:hAT-Charlie:DNA	13.1254	15.9594	Charlie20a	14.5424	0.239352	0.469175	0.510155	0.609943	0.754181	NS	FALSE
LTR88b:Gypsy:LTR	17.103	12.1413	LTR88b	14.6222	-0.616353	0.462883	-1.33155	0.183007	0.326279	NS	FALSE
LTR19A:ERV1:LTR	16.3041	13.1512	LTR19A	14.7277	-0.245504	0.507548	-0.483706	0.628594	0.76285	NS	FALSE
MSTB1-int:ERVL-MaLR:LTR	15.9962	13.554	MSTB1-int	14.7751	-0.187608	0.444381	-0.422178	0.672895	0.795883	NS	FALSE
MER4A1_:ERV1:LTR	18.0346	11.5289	MER4A1_	14.7817	-0.630197	0.435024	-1.44865	0.147436	0.279247	NS	FALSE
MLT1E1:ERVL-MaLR:LTR	17.9255	11.6708	MLT1E1	14.7981	-0.565379	0.466085	-1.21304	0.225115	0.376982	NS	FALSE
LTR42:ERVL:LTR	14.4839	15.2768	LTR42	14.8803	0.0743343	0.494553	0.150306	0.880523	0.920726	NS	FALSE
HERVIP10F-int:ERV1:LTR	14.0321	15.7734	HERVIP10F-int	14.9028	0.0344696	0.487948	0.070642	0.943683	0.96029	NS	FALSE
MER54B:ERVL:LTR	9.63761	20.4875	MER54B	15.0626	1.11025	0.577449	1.92268	0.0545199	0.132279	NS	FALSE
LTR40c:ERVL:LTR	21.8202	8.3868	LTR40c	15.1035	-1.31558	0.457975	-2.87261	0.00407091	0.0174747	NS	FALSE
MER107:hAT-Charlie:DNA	18.8751	11.9119	MER107	15.3935	-0.536891	0.594615	-0.902923	0.366567	0.547622	NS	FALSE
MER65D:ERV1:LTR	14.5468	16.4325	MER65D	15.4897	0.253292	0.451902	0.560501	0.575138	0.732332	NS	FALSE
LTR45B:ERV1:LTR	23.9776	7.12616	LTR45B	15.5519	-1.80765	0.479228	-3.772	0.000161946	0.00102705	LTR	TRUE
MER57B2:ERV1:LTR	19.5021	11.7097	MER57B2	15.6059	-0.738856	0.445275	-1.65933	0.09705	0.206494	NS	FALSE
MamGypLTR1b:Gypsy:LTR	13.4152	18.0767	MamGypLTR1b	15.7459	0.421479	0.463583	0.909177	0.363257	0.544331	NS	FALSE
LTR54:ERV1:LTR	17.0468	14.6075	LTR54	15.8272	-0.160222	0.44978	-0.356223	0.721673	0.82585	NS	FALSE
LTR26:ERV1:LTR	17.0749	14.6441	LTR26	15.8595	-0.26343	0.42932	-0.613599	0.53948	0.706137	NS	FALSE
LTR25-int:ERV1:LTR	16.812	15.0158	LTR25-int	15.9139	-0.169366	0.505581	-0.334992	0.737631	0.836322	NS	FALSE
MER83:ERV1:LTR	21.9393	9.91663	MER83	15.9279	-1.19204	0.403656	-2.9531	0.00314595	0.014317	NS	FALSE
LTR81A:Gypsy:LTR	20.7976	11.1532	LTR81A	15.9754	-0.915757	0.42003	-2.18022	0.0292411	0.0829027	NS	FALSE
MamRep1151:LTR:LTR?	11.1152	20.8723	MamRep1151	15.9937	0.749527	0.472454	1.58646	0.112636	0.232119	NS	FALSE
MLT1E:ERVL-MaLR:LTR	13.4961	18.8823	MLT1E	16.1892	0.543904	0.484051	1.12365	0.261162	0.42224	NS	FALSE
LTR33C:ERVL:LTR	24.4213	8.08207	LTR33C	16.2517	-1.62215	0.460801	-3.52028	0.000431088	0.00247812	LTR	TRUE
Penelope1_Vert:Penelope:LINE	15.2086	17.3987	Penelope1_Vert	16.3037	0.188636	0.445677	0.423258	0.672107	0.795883	NS	FALSE
L1M3e:L1:LINE	14.603	18.0868	L1M3e	16.3449	0.146139	0.448504	0.325837	0.744547	0.843191	NS	FALSE
HUERS-P1-int:ERV1:LTR	24.7552	8.01114	HUERS-P1-int	16.3832	-1.595	0.460322	-3.46498	0.000530278	0.00292844	LTR	TRUE
L1M3c:L1:LINE	18.7245	14.0566	L1M3c	16.3905	-0.539534	0.425851	-1.26695	0.205172	0.353831	NS	FALSE
HERV9-int:ERV1:LTR	23.6517	9.15049	HERV9-int	16.4011	-1.43992	0.407854	-3.53047	0.000414822	0.00239865	NS	FALSE
MLT1J-int:ERVL-MaLR:LTR	17.5828	15.3819	MLT1J-int	16.4824	-0.276863	0.525408	-0.526949	0.598229	0.743437	NS	FALSE
AluYh3a3:Alu:SINE	13.6152	19.3667	AluYh3a3	16.491	0.394603	0.481405	0.81969	0.412393	0.590936	NS	FALSE
Tigger9a:TcMar-Tigger:DNA	15.0547	17.9672	Tigger9a	16.511	0.234444	0.43521	0.538692	0.5901	0.739164	NS	FALSE
Tigger16b:TcMar-Tigger:DNA	14.3119	18.8185	Tigger16b	16.5652	0.388684	0.466962	0.832368	0.405201	0.582329	NS	FALSE
MER44D:TcMar-Tigger:DNA	16.6929	16.457	MER44D	16.5749	0.134029	0.460649	0.290956	0.771085	0.861337	NS	FALSE
MER9a3:ERVK:LTR	14.7288	18.589	MER9a3	16.6589	0.293886	0.429245	0.684656	0.493561	0.668279	NS	FALSE
LTR53:ERVL:LTR	17.0749	16.2838	LTR53	16.6794	-0.112443	0.429227	-0.261967	0.793347	0.874282	NS	FALSE
LTR7C:ERV1:LTR	11.241	22.1946	LTR7C	16.7178	1.00431	0.473124	2.12273	0.0337769	0.0919741	NS	FALSE
Tigger10:TcMar-Tigger:DNA	8.44311	25.061	Tigger10	16.7521	1.34695	0.518682	2.59688	0.00940751	0.0343776	NS	FALSE
MamRep1527:LTR:LTR	25.0731	8.59447	MamRep1527	16.8338	-1.56005	0.397882	-3.92089	8.82238e-05	0.000594	LTR	TRUE
HERV1_I-int:ERV1:LTR	31.4578	2.41513	HERV1_I-int	16.9364	-3.66854	0.526778	-6.96411	3.3049e-12	1.12025e-10	LTR	TRUE
LTR45C:ERV1:LTR	16.4131	17.6037	LTR45C	17.0084	0.118702	0.424557	0.279591	0.779792	0.86735	NS	FALSE
Looper:PiggyBac:DNA	11.7208	22.3292	Looper	17.025	0.998477	0.481538	2.07352	0.0381244	0.0999366	NS	FALSE
MER51B:ERV1:LTR	17.1379	17.1058	MER51B	17.1218	0.0108106	0.418492	0.0258322	0.979391	0.985406	NS	FALSE
LTR14B:ERVK:LTR	20.4088	14.1028	LTR14B	17.2558	-0.613726	0.399149	-1.53759	0.124149	0.248552	NS	FALSE
LOR1a:ERV1:LTR	19.3482	15.1982	LOR1a	17.2732	-0.359833	0.45073	-0.798334	0.424677	0.602727	NS	FALSE
MER124:DNA:DNA?	14.9008	19.7459	MER124	17.3233	0.373134	0.458014	0.814677	0.415257	0.593311	NS	FALSE
LTR28C:ERV1:LTR	20.3975	14.8202	LTR28C	17.6088	-0.348651	0.494644	-0.704852	0.480902	0.655654	NS	FALSE
MER85:PiggyBac:DNA	18.0694	17.3378	MER85	17.7036	0.10447	0.4608	0.226715	0.820646	0.887194	NS	FALSE
MLT1A1-int:ERVL-MaLR:LTR	21.0954	14.3688	MLT1A1-int	17.7321	-0.482915	0.432621	-1.11625	0.264313	0.426633	NS	FALSE
LTR37B:ERV1:LTR	19.5021	16.0054	LTR37B	17.7538	-0.286237	0.406024	-0.704975	0.480825	0.655654	NS	FALSE
MER67B:ERV1:LTR	16.9558	19.0944	MER67B	18.0251	0.28054	0.442211	0.634403	0.525818	0.695665	NS	FALSE
X6B_LINE:CR1:LINE	21.2145	14.8615	X6B_LINE	18.038	-0.557985	0.386434	-1.44394	0.148757	0.280148	NS	FALSE
Arthur1A:hAT-Tip100:DNA	19.0223	17.2574	Arthur1A	18.1399	-0.172635	0.406103	-0.425102	0.670763	0.795883	NS	FALSE
MER51C:ERV1:LTR	19.2672	17.0256	MER51C	18.1464	-0.238931	0.411204	-0.581052	0.561205	0.723518	NS	FALSE
TAR1:telo:Satellite	20.2087	16.1351	TAR1	18.1719	-0.331857	0.407072	-0.815229	0.414941	0.593311	NS	FALSE
LTR43:ERV1:LTR	32.8262	3.66919	LTR43	18.2477	-3.15778	0.448143	-7.04637	1.83646e-12	6.94325e-11	LTR	TRUE
LTR40b:ERVL:LTR	18.6964	17.8475	LTR40b	18.2719	-0.111513	0.412295	-0.270468	0.7868	0.869016	NS	FALSE
HERV35I-int:ERV1:LTR	26.2608	10.3067	HERV35I-int	18.2838	-1.43027	0.40815	-3.50428	0.000457849	0.00258658	NS	FALSE
Tigger8:TcMar-Tigger:DNA	13.5871	23.0262	Tigger8	18.3067	0.764373	0.459565	1.66325	0.096262	0.205262	NS	FALSE
MER89:ERV1:LTR	20.1358	16.5322	MER89	18.334	-0.250266	0.41358	-0.605121	0.545098	0.710652	NS	FALSE
MER89-int:ERV1:LTR	15.0547	21.8897	MER89-int	18.4722	0.521277	0.43546	1.19707	0.231279	0.384683	NS	FALSE
HERVL18-int:ERVL:LTR	18.1537	18.8306	HERVL18-int	18.4921	-0.0708079	0.403212	-0.17561	0.860601	0.911447	NS	FALSE
Charlie21a:hAT-Charlie:DNA	10.9051	26.1171	Charlie21a	18.5111	1.43169	0.529218	2.70529	0.0068245	0.02682	NS	FALSE
LTR56:ERV1:LTR	19.919	17.2915	LTR56	18.6052	-0.23105	0.444732	-0.519526	0.603394	0.748909	NS	FALSE
MER6B:TcMar-Tigger:DNA	14.9008	22.4262	MER6B	18.6635	0.56002	0.448662	1.2482	0.211958	0.360475	NS	FALSE
Chap1_Mam:hAT-Charlie:DNA	11.7489	25.7129	Chap1_Mam	18.7309	1.03358	0.464357	2.22584	0.0260251	0.0759747	NS	FALSE
LTR1A1:ERV1:LTR	16.5951	21.1163	LTR1A1	18.8557	0.268364	0.407225	0.659006	0.509892	0.67865	NS	FALSE
LTR29:ERV1:LTR	18.2333	19.6066	LTR29	18.9199	0.174103	0.487315	0.357269	0.72089	0.82585	NS	FALSE
MER72:ERV1:LTR	19.9009	17.9888	MER72	18.9449	-0.168786	0.407384	-0.414316	0.678643	0.798929	NS	FALSE
HERVK14-int:ERVK:LTR	17.7716	20.2922	HERVK14-int	19.0319	0.241202	0.419046	0.575598	0.564887	0.724914	NS	FALSE
MER61C:ERV1:LTR	34.2195	3.88863	MER61C	19.0541	-3.05886	0.466131	-6.56224	5.30068e-11	1.36119e-09	LTR	TRUE
MER45B:hAT-Tip100:DNA	23.5426	14.864	MER45B	19.2033	-0.705415	0.390401	-1.8069	0.0707779	0.160681	NS	FALSE
LTR16B:ERVL:LTR	18.5144	19.9141	LTR16B	19.2142	0.143955	0.407151	0.353567	0.723664	0.826807	NS	FALSE
MER4C:ERV1:LTR	19.8728	18.7306	MER4C	19.3017	-0.0150999	0.39501	-0.0382265	0.969507	0.977462	NS	FALSE
MER21-int:ERVL:LTR	24.5203	14.2101	MER21-int	19.3652	-0.791324	0.380389	-2.0803	0.0374976	0.0996211	NS	FALSE
LTR1:ERV1:LTR	35.5331	3.33222	LTR1	19.4327	-3.33541	0.478317	-6.97322	3.09776e-12	1.08754e-10	LTR	TRUE
L2-1_AMi:L2:LINE	15.4816	23.4849	L2-1_AMi	19.4833	0.45307	0.430939	1.05135	0.293096	0.460244	NS	FALSE
L1M3a:L1:LINE	14.5749	24.8	L1M3a	19.6874	0.71488	0.454039	1.57449	0.115374	0.236277	NS	FALSE
PABL_A-int:ERV1:LTR	32.6262	6.95041	PABL_A-int	19.7883	-2.18405	0.428849	-5.09281	3.5279e-07	4.56306e-06	LTR	TRUE
MER58D:hAT-Charlie:DNA	20.6256	19.0186	MER58D	19.8221	-0.147582	0.385259	-0.383073	0.701666	0.815292	NS	FALSE
MER34C2:ERV1:LTR	19.393	20.3387	MER34C2	19.8659	0.10615	0.418936	0.25338	0.799974	0.876672	NS	FALSE
MER77:ERVL:LTR	21.5504	18.2235	MER77	19.887	-0.342822	0.393579	-0.871037	0.383734	0.562454	NS	FALSE
Tigger17c:TcMar-Tigger:DNA	20.2449	19.5964	Tigger17c	19.9206	-0.0566269	0.415481	-0.136292	0.89159	0.92789	NS	FALSE
L1P4a:L1:LINE	23.8685	16.3032	L1P4a	20.0859	-0.58226	0.366131	-1.5903	0.111767	0.231298	NS	FALSE
LTR12E:ERV1:LTR	26.991	13.186	LTR12E	20.0885	-0.951843	0.58264	-1.63367	0.102327	0.214473	NS	FALSE
MER5C:hAT-Charlie:DNA	15.1805	25.3933	MER5C	20.2869	0.865768	0.446141	1.94057	0.0523105	0.128335	NS	FALSE
LTR10C:ERV1:LTR	18.8684	21.7582	LTR10C	20.3133	0.169189	0.431551	0.392049	0.695022	0.809486	NS	FALSE
MER54A:ERVL:LTR	23.6236	17.0202	MER54A	20.3219	-0.475972	0.388081	-1.22648	0.220019	0.370976	NS	FALSE
Charlie22a:hAT-Charlie:DNA	13.1354	27.5366	Charlie22a	20.336	0.912785	0.470429	1.94032	0.0523404	0.128335	NS	FALSE
Tigger12c:TcMar-Tigger:DNA	21.1684	19.753	Tigger12c	20.4607	-0.0582064	0.392238	-0.148396	0.88203	0.920726	NS	FALSE
LTR22B1:ERVK:LTR	1.62144	39.3004	LTR22B1	20.4609	4.53271	1.05445	4.29864	1.71846e-05	0.000139607	LTR	TRUE
LTR104_Mam:Gypsy:LTR	26.5058	14.4416	LTR104_Mam	20.4737	-0.963824	0.431166	-2.23539	0.0253918	0.0750295	NS	FALSE
Charlie23a:hAT-Charlie:DNA	9.04873	31.926	Charlie23a	20.4874	1.90113	0.509394	3.73213	0.000189866	0.0011964	DNA	TRUE
LTR54B:ERV1:LTR	21.5391	19.6282	LTR54B	20.5836	-0.0329983	0.424111	-0.0778058	0.937983	0.958458	NS	FALSE
MER57B1:ERV1:LTR	19.8548	21.6703	MER57B1	20.7625	0.193756	0.417381	0.464219	0.642491	0.773981	NS	FALSE
LTR85a:Gypsy:LTR	21.6033	20.031	LTR85a	20.8172	-0.0954445	0.392184	-0.243367	0.807721	0.883392	NS	FALSE
Charlie7a:hAT-Charlie:DNA	16.5851	25.1317	Charlie7a	20.8584	0.628619	0.429392	1.46397	0.143201	0.273865	NS	FALSE
LTR21A:ERV1:LTR	21.0673	20.7528	LTR21A	20.9101	0.118583	0.461175	0.257133	0.797076	0.875237	NS	FALSE
Charlie25:hAT-Charlie:DNA	20.5346	21.4016	Charlie25	20.9681	0.0720332	0.384794	0.1872	0.851504	0.90784	NS	FALSE
LTR9:ERV1:LTR	32.0386	9.91419	LTR9	20.9764	-1.70035	0.355363	-4.78483	1.71135e-06	1.86826e-05	LTR	TRUE
LTR6B:ERV1:LTR	2.97989	39.2516	LTR6B	21.1158	3.93873	0.86401	4.55866	5.14819e-06	4.86603e-05	LTR	TRUE
MER96:hAT-Tip100:DNA	23.5326	18.7009	MER96	21.1168	-0.302386	0.386438	-0.782495	0.433924	0.611311	NS	FALSE
LTR6A:ERV1:LTR	27.5912	14.9712	LTR6A	21.2812	-0.897782	0.357	-2.51479	0.0119102	0.0419633	NS	FALSE
MER91C:hAT-Tip100:DNA	8.50602	34.1288	MER91C	21.3174	1.89102	0.516939	3.65811	0.000254079	0.00154173	DNA	TRUE
LTR22A:ERVK:LTR	22.2538	20.5557	LTR22A	21.4047	0.0333547	0.456977	0.0729898	0.941814	0.960115	NS	FALSE
Arthur1:hAT-Tip100:DNA	15.6255	27.1929	Arthur1	21.4092	0.762483	0.410485	1.85752	0.0632377	0.148006	NS	FALSE
MER4CL34:ERV1:LTR	32.1196	10.7048	MER4CL34	21.4122	-1.57346	0.383312	-4.1049	4.04482e-05	0.000294523	LTR	TRUE
MER4E:ERV1:LTR	25.136	17.6985	MER4E	21.4172	-0.480299	0.364794	-1.31663	0.187962	0.333515	NS	FALSE
HERVK11-int:ERVK:LTR	19.747	23.5045	HERVK11-int	21.6257	0.21708	0.381137	0.569558	0.568978	0.728529	NS	FALSE
LTR49:ERV1:LTR	25.9878	17.6157	LTR49	21.8018	-0.576193	0.374016	-1.54056	0.123424	0.247604	NS	FALSE
MER65-int:ERV1:LTR	13.5242	30.2944	MER65-int	21.9093	1.08598	0.438618	2.47591	0.0132896	0.0453316	NS	FALSE
Charlie17a:hAT-Charlie:DNA	17.7649	26.0855	Charlie17a	21.9252	0.397405	0.456436	0.870671	0.383934	0.562454	NS	FALSE
MLT1B-int:ERVL-MaLR:LTR	17.0468	26.954	MLT1B-int	22.0004	0.723472	0.427174	1.69363	0.0903364	0.196028	NS	FALSE
MamRep1879:hAT-Tip100:DNA	24.0124	20.1336	MamRep1879	22.073	-0.211783	0.392006	-0.540255	0.589021	0.739164	NS	FALSE
LTR41B:ERVL:LTR	28.0429	16.3032	LTR41B	22.1731	-0.71744	0.358789	-1.99962	0.0455417	0.114495	NS	FALSE
CER:Satellite:Satellite	35.6174	8.87017	CER	22.2438	-2.05258	0.362703	-5.65913	1.52144e-08	2.41223e-07	Satellite	FALSE
SATR1:Satellite:Satellite	26.9575	17.5618	SATR1	22.2596	-0.655737	0.36086	-1.81715	0.0691938	0.158919	NS	FALSE
MER105:hAT-Charlie:DNA	15.6436	28.9369	MER105	22.2902	0.851371	0.474728	1.79339	0.0729111	0.164762	NS	FALSE
Ricksha_c:MULE-MuDR:DNA	21.2426	23.6242	Ricksha_c	22.4334	0.0374736	0.386824	0.096875	0.922826	0.948889	NS	FALSE
HERV16-int:ERVL:LTR	31.352	13.5199	HERV16-int	22.4359	-1.28478	0.427463	-3.00559	0.00265067	0.0122906	NS	FALSE
LTR9B:ERV1:LTR	27.5102	17.5447	LTR9B	22.5275	-0.690913	0.364816	-1.89387	0.0582429	0.139301	NS	FALSE
LTR2B:ERV1:LTR	32.4622	12.7148	LTR2B	22.5885	-1.25888	0.395205	-3.18538	0.00144566	0.00735584	NS	FALSE
LTR12_:ERV1:LTR	17.2008	28.2863	LTR12_	22.7435	0.792563	0.413067	1.91873	0.0550188	0.132883	NS	FALSE
HERVL74-int:ERVL:LTR	26.6664	19.0623	HERVL74-int	22.8644	-0.433497	0.354738	-1.22202	0.2217	0.371929	NS	FALSE
MER57A1:ERV1:LTR	25.0731	20.8777	MER57A1	22.9754	-0.28037	0.372692	-0.752282	0.451881	0.629178	NS	FALSE
LTR16A2:ERVL:LTR	27.4473	18.5698	LTR16A2	23.0085	-0.640306	0.365657	-1.75111	0.079927	0.177423	NS	FALSE
LTR32:ERVL:LTR	28.3969	17.9232	LTR32	23.1601	-0.653139	0.3484	-1.87468	0.0608363	0.144696	NS	FALSE
LTR75:ERVL:LTR	20.7976	26.0267	LTR75	23.4122	0.303929	0.382948	0.793656	0.427396	0.605374	NS	FALSE
MSTB2:ERVL-MaLR:LTR	30.0913	16.8937	MSTB2	23.4925	-0.845893	0.361033	-2.34298	0.0191303	0.0595099	NS	FALSE
LTR23:ERV1:LTR	36.3489	10.8823	LTR23	23.6156	-1.67554	0.374029	-4.4797	7.47463e-06	6.61943e-05	LTR	TRUE
LTR16B2:ERVL:LTR	27.7451	19.8433	LTR16B2	23.7942	-0.495597	0.369058	-1.34287	0.179314	0.321653	NS	FALSE
MER90:ERV1:LTR	35.7713	12.3024	MER90	24.0369	-1.57984	0.335996	-4.70196	2.57682e-06	2.72367e-05	LTR	TRUE
MER51-int:ERV1:LTR	33.1521	14.9587	MER51-int	24.0554	-1.11858	0.357289	-3.13073	0.00174373	0.00861348	NS	FALSE
Mam_R4:Dong-R4:LINE	8.74091	39.5446	Mam_R4	24.1428	2.20733	0.54938	4.01786	5.87302e-05	0.000415337	LINE	TRUE
MamRep564:MamRep564:Unknown	24.1134	24.2244	MamRep564	24.1689	-0.040754	0.394204	-0.103383	0.917659	0.945554	NS	FALSE
MLT1H-int:ERVL-MaLR:LTR	27.2834	21.4044	MLT1H-int	24.3439	-0.380391	0.347028	-1.09614	0.273018	0.436385	NS	FALSE
HERVIP10B3-int:ERV1:LTR	21.1235	28.0158	HERVIP10B3-int	24.5697	0.397754	0.403405	0.985992	0.324137	0.500986	NS	FALSE
AluYg6:Alu:SINE	24.0405	25.1732	AluYg6	24.6069	0.0410438	0.36203	0.113371	0.909736	0.940348	NS	FALSE
Charlie9:hAT-Charlie:DNA	21.9741	27.4205	Charlie9	24.6973	0.401175	0.37619	1.06642	0.286236	0.453091	NS	FALSE
MER119:hAT-Charlie:DNA	18.3424	31.177	MER119	24.7597	0.800863	0.381142	2.10122	0.0356216	0.0956721	NS	FALSE
MLT2C2:ERVL:LTR	16.0243	33.7162	MLT2C2	24.8702	1.00682	0.394513	2.55206	0.0107088	0.0382063	NS	FALSE
Arthur1B:hAT-Tip100:DNA	27.6822	22.2021	Arthur1B	24.9421	-0.358867	0.357896	-1.00271	0.315999	0.489176	NS	FALSE
PRIMA4-int:ERV1:LTR	25.409	24.5095	PRIMA4-int	24.9592	-0.107669	0.388664	-0.277023	0.781762	0.86735	NS	FALSE
Charlie3:hAT-Charlie:DNA	24.3483	25.5809	Charlie3	24.9646	0.0577543	0.350472	0.16479	0.869109	0.914705	NS	FALSE
AluYk2:Alu:SINE	22.4472	27.6059	AluYk2	25.0265	0.203642	0.381247	0.534146	0.593241	0.741928	NS	FALSE
LTR40a:ERVL:LTR	31.5588	18.643	LTR40a	25.1009	-0.782355	0.342017	-2.28748	0.022168	0.0672568	NS	FALSE
Tigger5:TcMar-Tigger:DNA	20.0729	30.1507	Tigger5	25.1118	0.567066	0.407491	1.3916	0.164042	0.302423	NS	FALSE
L1M3b:L1:LINE	29.9454	20.3841	L1M3b	25.1647	-0.536731	0.450327	-1.19187	0.233313	0.386757	NS	FALSE
AluYc3:Alu:SINE	16.9378	33.4045	AluYc3	25.1712	1.09714	0.430006	2.55146	0.0107273	0.0382063	NS	FALSE
LTR12:ERV1:LTR	30.6159	19.7771	LTR12	25.1965	-0.598461	0.371793	-1.60966	0.107471	0.224298	NS	FALSE
L1MDb:L1:LINE	31.8666	18.6384	L1MDb	25.2525	-0.787737	0.352454	-2.23501	0.0254169	0.0750295	NS	FALSE
MER50-int:ERV1:LTR	25.0731	25.6149	MER50-int	25.344	0.0144007	0.341521	0.0421665	0.966366	0.976298	NS	FALSE
HERVFH21-int:ERV1:LTR	17.0368	33.6972	HERVFH21-int	25.367	1.14018	0.468377	2.43431	0.0149202	0.0493822	NS	FALSE
HERVK13-int:ERVK:LTR	10.1904	40.8712	HERVK13-int	25.5308	2.00515	0.47495	4.22181	2.42343e-05	0.000186112	LTR	TRUE
MER31B:ERV1:LTR	32.3812	18.8307	MER31B	25.606	-0.707915	0.380053	-1.86268	0.0625077	0.146998	NS	FALSE
MER77B:ERVL:LTR	29.7554	21.7409	MER77B	25.7481	-0.420287	0.330835	-1.27039	0.203948	0.352958	NS	FALSE
Tigger6a:TcMar-Tigger:DNA	33.6319	18.1184	Tigger6a	25.8752	-0.861333	0.371763	-2.31689	0.0205099	0.0628077	NS	FALSE
MADE2:TcMar-Mariner:DNA	20.1358	31.9354	MADE2	26.0356	0.701075	0.372184	1.88368	0.0596083	0.142221	NS	FALSE
LTR12D:ERV1:LTR	33.4532	18.6799	LTR12D	26.0666	-0.914734	0.374138	-2.44491	0.0144889	0.0481167	NS	FALSE
LTR76:ERV1:LTR	41.5952	10.6118	LTR76	26.1035	-1.98836	0.338016	-5.88244	4.04267e-09	7.498e-08	LTR	TRUE
MER4D0:ERV1:LTR	25.8674	26.5754	MER4D0	26.2214	0.171379	0.492336	0.348094	0.727769	0.828966	NS	FALSE
Zaphod:hAT-Tip100:DNA	30.2633	22.1823	Zaphod	26.2228	-0.458544	0.327104	-1.40183	0.160967	0.297985	NS	FALSE
LTR48:ERV1:LTR	27.7451	24.7075	LTR48	26.2263	-0.17884	0.331599	-0.539327	0.589661	0.739164	NS	FALSE
Charlie10:hAT-Charlie:DNA	23.1157	29.7962	Charlie10	26.4559	0.419676	0.355035	1.18207	0.237178	0.391842	NS	FALSE
Tigger14a:TcMar-Tigger:DNA	8.89482	44.1332	Tigger14a	26.514	2.37029	0.509665	4.65069	3.30832e-06	3.28493e-05	DNA	TRUE
LTR16D:ERVL:LTR	21.3865	31.9061	LTR16D	26.6463	0.544089	0.435687	1.24881	0.211735	0.360475	NS	FALSE
MER57A-int:ERV1:LTR	28.4879	25.0319	MER57A-int	26.7599	-0.202831	0.329047	-0.616421	0.537617	0.704637	NS	FALSE
Tigger3:TcMar-Tigger:DNA	20.6437	33.114	Tigger3	26.8789	0.647639	0.355986	1.81928	0.0688684	0.158543	NS	FALSE
AluYk11:Alu:SINE	24.3202	29.8985	AluYk11	27.1093	0.366517	0.34961	1.04836	0.294472	0.461669	NS	FALSE
LTR33A:ERVL:LTR	34.2409	20.3108	LTR33A	27.2758	-0.799018	0.371637	-2.15	0.0315555	0.0873776	NS	FALSE
L1M3f:L1:LINE	18.3605	37.02	L1M3f	27.6902	1.04268	0.386581	2.69718	0.00699295	0.0271609	NS	FALSE
LTR52:ERVL:LTR	37.1726	18.9625	LTR52	28.0676	-0.910965	0.387206	-2.35266	0.0186396	0.0582973	NS	FALSE
Cheshire:hAT-Charlie:DNA	25.0798	31.4426	Cheshire	28.2612	0.48345	0.403039	1.19951	0.230328	0.384402	NS	FALSE
MER96B:hAT-Tip100:DNA	30.9318	25.9047	MER96B	28.4182	-0.162538	0.363193	-0.447525	0.654496	0.785555	NS	FALSE
HERVIP10FH-int:ERV1:LTR	21.7392	35.4679	HERVIP10FH-int	28.6035	0.736542	0.354618	2.077	0.0378013	0.0996211	NS	FALSE
MER34A:ERV1:LTR	34.9355	22.2875	MER34A	28.6115	-0.606188	0.429029	-1.41293	0.157676	0.292998	NS	FALSE
LTR9D:ERV1:LTR	29.6014	27.6923	LTR9D	28.6469	-0.0728994	0.37969	-0.191997	0.847744	0.906782	NS	FALSE
REP522:telo:Satellite	22.0932	35.8589	REP522	28.976	0.65769	0.368416	1.78518	0.0742318	0.166979	NS	FALSE
LTR64:ERV1:LTR	16.5222	41.979	LTR64	29.2506	1.31132	0.411826	3.18417	0.00145171	0.00735584	NS	FALSE
Tigger20a:TcMar-Tigger:DNA	19.828	38.7886	Tigger20a	29.3083	0.98185	0.371639	2.64194	0.00824321	0.0310463	NS	FALSE
Kanga2_a:TcMar-Tc2:DNA	26.2327	32.8112	Kanga2_a	29.522	0.28379	0.337732	0.84028	0.400751	0.578471	NS	FALSE
LTR37A:ERV1:LTR	23.7594	35.3291	LTR37A	29.5443	0.574914	0.354234	1.62297	0.104595	0.218759	NS	FALSE
HUERS-P2-int:ERV1:LTR	53.8936	5.43768	HUERS-P2-int	29.6656	-3.2549	0.368796	-8.82575	1.08728e-18	8.22152e-17	LTR	TRUE
X7A_LINE:CR1:LINE	14.6726	44.7895	X7A_LINE	29.731	1.84291	0.469358	3.92646	8.6206e-05	0.000588475	LINE	TRUE
MamGypsy2-I:Gypsy:LTR	36.0062	23.478	MamGypsy2-I	29.7421	-0.633016	0.303297	-2.08712	0.0368777	0.0982406	NS	FALSE
MER2B:TcMar-Tigger:DNA	24.3383	35.5919	MER2B	29.9651	0.608947	0.369304	1.6489	0.0991676	0.209638	NS	FALSE
MER45C:hAT-Tip100:DNA	48.6291	12.0193	MER45C	30.3242	-1.93504	0.43246	-4.4745	7.6592e-06	6.66275e-05	DNA	TRUE
MER6:TcMar-Tigger:DNA	37.1646	24.1316	MER6	30.6481	-0.57868	0.31539	-1.83481	0.0665342	0.154253	NS	FALSE
Tigger5b:TcMar-Tigger:DNA	21.3684	40.1812	Tigger5b	30.7748	0.873515	0.353059	2.47413	0.0133561	0.0453316	NS	FALSE
Charlie24:hAT-Charlie:DNA	23.4235	38.2558	Charlie24	30.8396	0.772213	0.377709	2.04447	0.0409074	0.105857	NS	FALSE
HERV17-int:ERV1:LTR	37.3018	24.4902	HERV17-int	30.896	-0.631324	0.297922	-2.11909	0.0340829	0.0922961	NS	FALSE
PABL_B:ERV1:LTR	21.1055	41.1375	PABL_B	31.1215	0.957214	0.360718	2.65363	0.00796302	0.0302226	NS	FALSE
LTR16A1:ERVL:LTR	39.9109	22.4264	LTR16A1	31.1686	-0.872398	0.301936	-2.88935	0.00386041	0.0167171	NS	FALSE
HUERS-P3b-int:ERV1:LTR	31.6036	30.9866	HUERS-P3b-int	31.2951	-0.0183866	0.320019	-0.0574545	0.954183	0.965975	NS	FALSE
HERV3-int:ERV1:LTR	35.2072	27.4302	HERV3-int	31.3187	-0.277354	0.333933	-0.830566	0.406219	0.582939	NS	FALSE
LTR7B:ERV1:LTR	29.4295	33.2432	LTR7B	31.3363	0.197203	0.323478	0.609634	0.542104	0.707687	NS	FALSE
MER4D:ERV1:LTR	27.5731	35.1515	MER4D	31.3623	0.335205	0.352087	0.952052	0.341071	0.517529	NS	FALSE
MER104:TcMar-Tc2:DNA	15.8423	46.9992	MER104	31.4208	1.61469	0.394395	4.09411	4.23801e-05	0.000306321	DNA	TRUE
L2-3_Crp:L2:LINE	33.1802	30.2598	L2-3_Crp	31.72	-0.159819	0.302911	-0.527612	0.597769	0.743437	NS	FALSE
MLT1A0-int:ERVL-MaLR:LTR	38.705	24.8243	MLT1A0-int	31.7647	-0.623497	0.326579	-1.90918	0.0562392	0.135278	NS	FALSE
MamGyp-int:Gypsy:LTR	10.7612	53.8254	MamGyp-int	32.2933	2.28951	0.446366	5.12922	2.90948e-07	3.86489e-06	LTR	TRUE
MER31-int:ERV1:LTR	24.0405	40.5652	MER31-int	32.3028	0.726	0.359857	2.01747	0.0436465	0.110579	NS	FALSE
LTR53-int:ERVL:LTR	39.4378	25.4227	LTR53-int	32.4302	-0.585476	0.318127	-1.84038	0.0657124	0.152707	NS	FALSE
MER70-int:ERVL:LTR	40.6985	24.3704	MER70-int	32.5345	-0.757044	0.338399	-2.23713	0.0252775	0.0750295	NS	FALSE
Charlie17:hAT-Charlie:DNA	46.3933	19.7014	Charlie17	33.0474	-1.18382	0.375773	-3.15036	0.0016307	0.00817847	NS	FALSE
MSTD-int:ERVL-MaLR:LTR	35.5893	31.1988	MSTD-int	33.3941	-0.190372	0.305611	-0.622924	0.533334	0.701831	NS	FALSE
LTR16E1:ERVL:LTR	38.2266	28.593	LTR16E1	33.4098	-0.478731	0.309803	-1.54528	0.12228	0.24581	NS	FALSE
LTR33A_:ERVL:LTR	33.106	33.8752	LTR33A_	33.4906	0.119486	0.31717	0.376726	0.706377	0.819798	NS	FALSE
LTR8B:ERV1:LTR	37.4108	29.7763	LTR8B	33.5936	-0.369335	0.326674	-1.13059	0.258226	0.418182	NS	FALSE
Charlie15b:hAT-Charlie:DNA	27.0485	40.3372	Charlie15b	33.6929	0.50254	0.31729	1.58385	0.113228	0.232852	NS	FALSE
MamGypLTR3a:Gypsy:LTR	18.7874	48.6737	MamGypLTR3a	33.7305	1.27901	0.368647	3.46947	0.000521485	0.00289957	NS	FALSE
Kanga1c:TcMar-Tc2:DNA	26.6744	40.9836	Kanga1c	33.829	0.687775	0.468982	1.46653	0.142504	0.273597	NS	FALSE
MER91B:hAT-Tip100:DNA	29.4295	38.4223	MER91B	33.9259	0.40748	0.309203	1.31784	0.187557	0.333397	NS	FALSE
MSTB-int:ERVL-MaLR:LTR	27.3396	40.7574	MSTB-int	34.0485	0.439237	0.351727	1.2488	0.211738	0.360475	NS	FALSE
HERV9NC-int:ERV1:LTR	33.8701	34.485	HERV9NC-int	34.1776	-0.071085	0.3175	-0.22389	0.822843	0.887194	NS	FALSE
MER34A1:ERV1:LTR	21.5224	47.6054	MER34A1	34.5639	1.11465	0.350258	3.18237	0.00146075	0.0073637	NS	FALSE
MER113A:hAT-Charlie:DNA	37.5895	31.7111	MER113A	34.6503	-0.179965	0.334239	-0.538432	0.590279	0.739164	NS	FALSE
Charlie19a:hAT-Charlie:DNA	23.2529	46.1559	Charlie19a	34.7044	0.919803	0.335605	2.74073	0.00613021	0.0248229	NS	FALSE
MER63D:hAT-Blackjack:DNA	39.057	31.2406	MER63D	35.1488	-0.273982	0.350428	-0.781848	0.434304	0.611311	NS	FALSE
MLT1M:ERVL-MaLR:LTR	43.5345	26.8664	MLT1M	35.2005	-0.742601	0.300791	-2.46882	0.0135558	0.0457915	NS	FALSE
MLT2F:ERVL:LTR	45.4471	25.0298	MLT2F	35.2384	-0.939993	0.32222	-2.91724	0.00353148	0.0157793	NS	FALSE
BLACKJACK:hAT-Blackjack:DNA	30.725	40.1369	BLACKJACK	35.431	0.39344	0.311982	1.2611	0.207274	0.356206	NS	FALSE
MLT2C1:ERVL:LTR	43.7594	27.1933	MLT2C1	35.4763	-0.676228	0.279638	-2.41823	0.0155963	0.0510584	NS	FALSE
Tigger2b_Pri:TcMar-Tigger:DNA	29.6295	41.8064	Tigger2b_Pri	35.718	0.460082	0.31368	1.46672	0.142452	0.273597	NS	FALSE
MER67C:ERV1:LTR	25.7878	45.8268	MER67C	35.8073	0.880759	0.33188	2.65385	0.00795801	0.0302226	NS	FALSE
Tigger3c:TcMar-Tigger:DNA	25.4451	46.3112	Tigger3c	35.8782	0.79097	0.335216	2.35958	0.0182956	0.0576428	NS	FALSE
LTR16E2:ERVL:LTR	45.9155	25.9639	LTR16E2	35.9397	-0.819451	0.322893	-2.53784	0.011154	0.0395826	NS	FALSE
AluYk3:Alu:SINE	37.1197	34.812	AluYk3	35.9659	-0.0750174	0.290344	-0.258374	0.796118	0.875237	NS	FALSE
L1MEb:L1:LINE	26.7407	45.611	L1MEb	36.1758	0.685865	0.325466	2.10733	0.0350889	0.0947592	NS	FALSE
LTR48B:ERV1:LTR	40.4075	31.9523	LTR48B	36.1799	-0.310334	0.353447	-0.878023	0.379931	0.558255	NS	FALSE
Tigger18a:TcMar-Tigger:DNA	26.8665	46.2705	Tigger18a	36.5685	0.769587	0.319926	2.40552	0.0161496	0.0522204	NS	FALSE
MER57F:ERV1:LTR	8.50602	66.465	MER57F	37.4855	2.8437	0.485091	5.86221	4.56744e-09	8.16327e-08	LTR	TRUE
MER9a2:ERVK:LTR	12.5994	63.2709	MER9a2	37.9352	2.40478	0.428661	5.60999	2.02342e-08	3.06003e-07	LTR	TRUE
MER44C:TcMar-Tigger:DNA	35.1624	41.259	MER44C	38.2107	0.293073	0.309431	0.947135	0.34357	0.519584	NS	FALSE
MER4B-int:ERV1:LTR	46.1056	31.2769	MER4B-int	38.6912	-0.554217	0.272512	-2.03374	0.0419779	0.106902	NS	FALSE
MER39B:ERV1:LTR	42.8527	35.1736	MER39B	39.0131	-0.246033	0.316826	-0.776557	0.43742	0.613387	NS	FALSE
MER65A:ERV1:LTR	49.1564	28.9377	MER65A	39.047	-0.717621	0.32937	-2.17877	0.0293491	0.0829027	NS	FALSE
AluYe5:Alu:SINE	37.8726	40.5377	AluYe5	39.2052	0.0659152	0.292932	0.225019	0.821965	0.887194	NS	FALSE
HERVE_a-int:ERV1:LTR	71.1325	8.34285	HERVE_a-int	39.7377	-3.06513	0.328421	-9.33292	1.02993e-20	1.01242e-18	LTR	TRUE
Charlie29a:hAT-Charlie:DNA	18.6335	61.986	Charlie29a	40.3097	1.62263	0.346918	4.67728	2.90711e-06	2.94607e-05	DNA	TRUE
CR1_Mam:CR1:LINE	33.9578	47.0025	CR1_Mam	40.4802	0.521527	0.304369	1.71347	0.0866262	0.189652	NS	FALSE
LOR1b:ERV1:LTR	67.0986	14.1516	LOR1b	40.6251	-2.18441	0.34408	-6.34853	2.17379e-10	5.21179e-09	LTR	TRUE
MER92B:ERV1:LTR	41.2593	40.4622	MER92B	40.8608	-0.0205236	0.304741	-0.0673476	0.946305	0.961963	NS	FALSE
MER74A:ERVL:LTR	53.2531	28.7547	MER74A	41.0039	-0.910516	0.279536	-3.25724	0.00112502	0.00588244	NS	FALSE
Charlie2a:hAT-Charlie:DNA	31.7756	51.2837	Charlie2a	41.5297	0.702617	0.313736	2.23952	0.0251222	0.0748338	NS	FALSE
L1MCb:L1:LINE	45.3808	38.1759	L1MCb	41.7784	-0.241228	0.266104	-0.906519	0.364661	0.545605	NS	FALSE
MER34:ERV1:LTR	38.695	45.546	MER34	42.1205	0.298492	0.286989	1.04008	0.298301	0.466185	NS	FALSE
LTR41:ERVL:LTR	53.3328	30.9745	LTR41	42.1537	-0.739787	0.272708	-2.71275	0.00667282	0.0263429	NS	FALSE
AluYi6:Alu:SINE	49.0293	35.5462	AluYi6	42.2877	-0.382592	0.283751	-1.34833	0.177551	0.319073	NS	FALSE
L1M3de:L1:LINE	26.2776	58.2995	L1M3de	42.2885	1.14901	0.32203	3.56803	0.000359682	0.00212992	NS	FALSE
LTR67B:ERVL:LTR	48.7234	36.4803	LTR67B	42.6019	-0.407173	0.347738	-1.17092	0.241632	0.396822	NS	FALSE
MER74B:ERVL:LTR	54.1117	31.6545	MER74B	42.8831	-0.747671	0.33894	-2.20591	0.0273904	0.0787273	NS	FALSE
MER68:ERVL:LTR	35.6355	50.5102	MER68	43.0728	0.44866	0.281443	1.59414	0.110904	0.229998	NS	FALSE
MamRep434:TcMar-Tigger:DNA	34.8298	51.7228	MamRep434	43.2763	0.498239	0.303205	1.64324	0.100333	0.211647	NS	FALSE
MER52C:ERV1:LTR	65.2604	21.9416	MER52C	43.601	-1.52136	0.335597	-4.53328	5.80735e-06	5.43679e-05	LTR	TRUE
MER63B:hAT-Blackjack:DNA	38.7231	48.6799	MER63B	43.7015	0.347378	0.291375	1.1922	0.233182	0.386757	NS	FALSE
MER61A:ERV1:LTR	74.3124	13.3467	MER61A	43.8296	-2.47432	0.271456	-9.11499	7.86772e-20	6.44497e-18	LTR	TRUE
SAR:Satellite:Satellite	62.1961	25.5443	SAR	43.8702	-1.34656	0.298551	-4.51031	6.47324e-06	5.89185e-05	NS	FALSE
LTR49-int:ERV1:LTR	57.3746	31.7285	LTR49-int	44.5516	-0.877355	0.251675	-3.48606	0.000490183	0.00275343	NS	FALSE
AmnSINE1:5S-Deu-L2:SINE	43.2796	45.8364	AmnSINE1	44.558	0.0803169	0.274016	0.293111	0.769438	0.861337	NS	FALSE
AluYk4:Alu:SINE	32.8824	56.468	AluYk4	44.6752	0.692731	0.298306	2.32222	0.0202212	0.0621171	NS	FALSE
LTR17:ERV1:LTR	61.6287	28.2132	LTR17	44.921	-1.06028	0.278548	-3.80646	0.000140968	0.000923808	NS	FALSE
Charlie16a:hAT-Charlie:DNA	22.4291	67.4935	Charlie16a	44.9613	1.4821	0.330449	4.48513	7.28708e-06	6.57174e-05	NS	FALSE
MER52D:ERV1:LTR	68.2054	23.139	MER52D	45.6722	-1.51341	0.26562	-5.69768	1.21452e-08	1.98979e-07	LTR	TRUE
MER31A:ERV1:LTR	70.9966	21.351	MER31A	46.1738	-1.72522	0.306818	-5.62296	1.8771e-08	2.88311e-07	LTR	TRUE
LTR101_Mam:ERVL:LTR	28.6867	63.8495	LTR101_Mam	46.2681	1.18405	0.301983	3.92092	8.82124e-05	0.000594	NS	FALSE
LTR13A:ERVK:LTR	58.3858	34.3511	LTR13A	46.3685	-0.695113	0.289722	-2.39924	0.016429	0.05295	NS	FALSE
MER81:hAT-Blackjack:DNA	40.7153	52.4154	MER81	46.5653	0.412051	0.278033	1.48202	0.138334	0.26874	NS	FALSE
LTR87:ERVL:LTR	55.3879	37.7589	LTR87	46.5734	-0.477334	0.281106	-1.69805	0.0894977	0.194638	NS	FALSE
LTR81:Gypsy:LTR	7.27338	86.0761	LTR81	46.6747	3.65742	0.538935	6.78638	1.14982e-11	3.64542e-10	LTR	TRUE
MER44B:TcMar-Tigger:DNA	46.5124	48.1881	MER44B	47.3503	0.0789296	0.28263	0.279269	0.780039	0.86735	NS	FALSE
Plat_L3:CR1:LINE	38.2433	56.7985	Plat_L3	47.5209	0.574777	0.281851	2.03929	0.041421	0.106437	NS	FALSE
MLT1G:ERVL-MaLR:LTR	57.8926	37.5223	MLT1G	47.7074	-0.688114	0.261215	-2.63429	0.00843146	0.0312759	NS	FALSE
L1PBa1:L1:LINE	43.4616	52.3472	L1PBa1	47.9044	0.229546	0.258732	0.887196	0.374973	0.555956	NS	FALSE
HERVS71-int:ERV1:LTR	12.4736	83.5583	HERVS71-int	48.016	2.63144	0.397895	6.61339	3.75615e-11	9.97917e-10	LTR	TRUE
MER45A:hAT-Tip100:DNA	53.498	42.96	MER45A	48.229	-0.350306	0.246726	-1.41982	0.15566	0.292011	NS	FALSE
MER90a:ERV1:LTR	57.4376	39.3082	MER90a	48.3729	-0.554296	0.256293	-2.16275	0.0305607	0.0858318	NS	FALSE
L1M4a2:L1:LINE	30.9251	66.3094	L1M4a2	48.6172	1.05718	0.314215	3.36451	0.000766786	0.00416437	NS	FALSE
L1MCc:L1:LINE	50.6359	46.8725	L1MCc	48.7542	-0.14182	0.281461	-0.503869	0.614354	0.754887	NS	FALSE
L1PA15-16:L1:LINE	66.9929	30.5379	L1PA15-16	48.7654	-1.11302	0.282342	-3.94211	8.07689e-05	0.000555215	NS	FALSE
L1PB:L1:LINE	58.1623	39.6323	L1PB	48.8973	-0.560831	0.241164	-2.32551	0.0200446	0.0619617	NS	FALSE
MER115:hAT-Tip100:DNA	55.0104	43.4203	MER115	49.2153	-0.356638	0.257109	-1.38711	0.165409	0.302787	NS	FALSE
MLT1A-int:ERVL-MaLR:LTR	68.8111	29.8888	MLT1A-int	49.35	-1.1461	0.310086	-3.69607	0.000218959	0.00135369	NS	FALSE
Charlie1b:hAT-Charlie:DNA	43.5526	55.2016	Charlie1b	49.3771	0.285418	0.26033	1.09637	0.272918	0.436385	NS	FALSE
Charlie2b:hAT-Charlie:DNA	46.6135	52.2025	Charlie2b	49.408	0.143651	0.261906	0.548483	0.583361	0.735905	NS	FALSE
PRIMA41-int:ERV1:LTR	41.2132	57.9089	PRIMA41-int	49.561	0.55155	0.270115	2.04191	0.0411604	0.106196	NS	FALSE
MLT2A1:ERVL:LTR	67.484	31.953	MLT2A1	49.7185	-1.10728	0.24757	-4.47261	7.7269e-06	6.66275e-05	NS	FALSE
MER63A:hAT-Blackjack:DNA	56.6319	44.5581	MER63A	50.595	-0.365582	0.248994	-1.46824	0.14204	0.273597	NS	FALSE
L1ME5:L1:LINE	48.5775	52.6936	L1ME5	50.6356	0.160478	0.254567	0.630395	0.528436	0.698189	NS	FALSE
MER4D1:ERV1:LTR	55.8958	45.709	MER4D1	50.8024	-0.228839	0.25894	-0.88375	0.376831	0.556466	NS	FALSE
Charlie5:hAT-Charlie:DNA	43.5674	58.4872	Charlie5	51.0273	0.489024	0.332116	1.47245	0.140899	0.272645	NS	FALSE
LTR78B:ERV1:LTR	51.1506	52.1307	LTR78B	51.6406	0.048312	0.286987	0.168342	0.866314	0.91372	NS	FALSE
MER44A:TcMar-Tigger:DNA	50.108	53.1774	MER44A	51.6427	0.134076	0.27463	0.488205	0.625404	0.760024	NS	FALSE
MLT1E3:ERVL-MaLR:LTR	64.5557	39.5986	MLT1E3	52.0772	-0.670665	0.269018	-2.49301	0.0126664	0.0440278	NS	FALSE
MADE1:TcMar-Mariner:DNA	48.2168	56.0013	MADE1	52.1091	0.193837	0.247922	0.781848	0.434304	0.611311	NS	FALSE
MER4A1:ERV1:LTR	58.8689	45.4928	MER4A1	52.1809	-0.378828	0.271744	-1.39406	0.163299	0.301734	NS	FALSE
LTR39:ERV1:LTR	70.9504	33.4672	LTR39	52.2088	-1.04339	0.253684	-4.11296	3.90622e-05	0.000286553	NS	FALSE
MER39:ERV1:LTR	57.9387	46.902	MER39	52.4204	-0.381588	0.279724	-1.36416	0.172517	0.312309	NS	FALSE
HERVL40-int:ERVL:LTR	73.8226	31.2409	HERVL40-int	52.5318	-1.22404	0.247356	-4.94847	7.47997e-07	9.07754e-06	NS	FALSE
MLT2B1:ERVL:LTR	67.302	37.8117	MLT2B1	52.5569	-0.836664	0.251572	-3.32575	0.000881812	0.00473673	NS	FALSE
Tigger16a:TcMar-Tigger:DNA	26.9294	79.0636	Tigger16a	52.9965	1.58168	0.310926	5.087	3.63769e-07	4.64396e-06	DNA	TRUE
L1M8:L1:LINE	50.9699	55.5793	L1M8	53.2746	0.124513	0.246568	0.504987	0.613568	0.754887	NS	FALSE
MER94:hAT-Blackjack:DNA	44.729	62.6126	MER94	53.6708	0.478692	0.250779	1.90882	0.0562856	0.135278	NS	FALSE
Tigger13a:TcMar-Tigger:DNA	41.0425	66.4399	Tigger13a	53.7412	0.678604	0.27223	2.49276	0.0126753	0.0440278	NS	FALSE
Helitron2Na_Mam:Helitron:RC?	46.1852	61.5554	Helitron2Na_Mam	53.8703	0.482154	0.320922	1.5024	0.132994	0.261375	NS	FALSE
MER51A:ERV1:LTR	75.7786	32.9115	MER51A	54.3451	-1.1719	0.265601	-4.41225	1.02302e-05	8.66921e-05	NS	FALSE
HERVK3-int:ERVK:LTR	57.8083	51.3885	HERVK3-int	54.5984	-0.155346	0.263674	-0.589157	0.555756	0.718826	NS	FALSE
AluSq10:Alu:SINE	47.9833	61.6811	AluSq10	54.8322	0.277334	0.284191	0.975872	0.329128	0.507104	NS	FALSE
MER61-int:ERV1:LTR	87.2491	22.5173	MER61-int	54.8832	-1.98169	0.25835	-7.67057	1.71239e-14	9.90166e-13	LTR	TRUE
Charlie1:hAT-Charlie:DNA	41.2132	69.3898	Charlie1	55.3015	0.812304	0.267013	3.04219	0.00234864	0.0111727	NS	FALSE
LTR79:ERVL:LTR	67.7189	42.9717	LTR79	55.3453	-0.669047	0.238482	-2.80544	0.00502474	0.020841	NS	FALSE
MER41-int:ERV1:LTR	67.4346	43.4207	MER41-int	55.4276	-0.560835	0.258471	-2.16982	0.0300204	0.084556	NS	FALSE
MER113:hAT-Charlie:DNA	41.5143	70.1525	MER113	55.8334	0.71199	0.261989	2.71764	0.006575	0.0261669	NS	FALSE
Charlie18a:hAT-Charlie:DNA	42.1828	69.5461	Charlie18a	55.8645	0.760282	0.264835	2.87078	0.00409461	0.0175	NS	FALSE
MER4E1:ERV1:LTR	39.2029	75.4568	MER4E1	57.3298	0.975578	0.262286	3.71952	0.000199603	0.00124183	NS	FALSE
MLT2D:ERVL:LTR	55.2553	60.0044	MLT2D	57.6299	0.0927552	0.251046	0.369475	0.711774	0.821694	NS	FALSE
Alu:Alu:SINE	47.6808	68.0137	Alu	57.8473	0.550744	0.28241	1.95016	0.0511573	0.127634	NS	FALSE
MER58C:hAT-Charlie:DNA	46.2494	71.4794	MER58C	58.8644	0.67539	0.267762	2.52235	0.0116573	0.0412198	NS	FALSE
MER102a:hAT-Charlie:DNA	53.7229	64.5615	MER102a	59.1422	0.282687	0.255404	1.10682	0.268371	0.430843	NS	FALSE
MER101-int:ERV1:LTR	35.4535	83.3898	MER101-int	59.4217	1.22507	0.273737	4.47536	7.62823e-06	6.66275e-05	NS	FALSE
Tigger4:TcMar-Tigger:DNA	53.5971	66.7569	Tigger4	60.177	0.300964	0.264839	1.1364	0.255788	0.414917	NS	FALSE
L1ME3C:L1:LINE	40.7614	80.1813	L1ME3C	60.4714	0.977898	0.265717	3.68022	0.000233032	0.00143169	NS	FALSE
MER41A:ERV1:LTR	79.1252	44.5618	MER41A	61.8435	-0.874844	0.2489	-3.51484	0.000440023	0.00251478	NS	FALSE
HERV4_I-int:ERV1:LTR	92.4708	31.3741	HERV4_I-int	61.9225	-1.53669	0.353358	-4.34881	1.3688e-05	0.000112128	LTR	TRUE
MER91A:hAT-Tip100:DNA	63.9568	60.2369	MER91A	62.0968	-0.0234402	0.267819	-0.0875228	0.930256	0.952602	NS	FALSE
MLT2B2:ERVL:LTR	93.6974	30.9009	MLT2B2	62.2991	-1.59829	0.277211	-5.7656	8.13697e-09	1.3557e-07	LTR	TRUE
LTR5B:ERVK:LTR	53.6125	71.5188	LTR5B	62.5656	0.501765	0.260834	1.9237	0.0543927	0.132279	NS	FALSE
LTR33B:ERVL:LTR	97.2428	28.2886	LTR33B	62.7657	-1.72702	0.280001	-6.16792	6.9194e-10	1.54586e-08	LTR	TRUE
LTR50:ERVL:LTR	84.377	43.4259	LTR50	63.9014	-0.974185	0.212024	-4.59469	4.33397e-06	4.1713e-05	NS	FALSE
LTR5A:ERVK:LTR	46.938	80.9971	LTR5A	63.9676	0.834503	0.256095	3.25856	0.00111977	0.00588244	NS	FALSE
MER8:TcMar-Tigger:DNA	48.4069	80.0786	MER8	64.2427	0.70717	0.255398	2.7689	0.00562463	0.0229419	NS	FALSE
LTR2C:ERV1:LTR	21.3865	108.102	LTR2C	64.7443	2.29538	0.321556	7.13836	9.44497e-13	3.8685e-11	LTR	TRUE
MER4B:ERV1:LTR	71.2977	60.1219	MER4B	65.7098	-0.281734	0.219657	-1.28261	0.19963	0.348555	NS	FALSE
MLT2B3:ERVL:LTR	77.5285	54.8769	MLT2B3	66.2027	-0.507933	0.218679	-2.32273	0.0201936	0.0621171	NS	FALSE
MER41B:ERV1:LTR	65.6638	67.1725	MER41B	66.4182	-0.0138058	0.234196	-0.0589497	0.952992	0.965764	NS	FALSE
Charlie7:hAT-Charlie:DNA	52.6194	80.7115	Charlie7	66.6654	0.580661	0.23746	2.4453	0.0144733	0.0481167	NS	FALSE
LTR25:ERV1:LTR	92.4166	41.3058	LTR25	66.8612	-1.10644	0.228699	-4.83796	1.31177e-06	1.48215e-05	NS	FALSE
MLT2A2:ERVL:LTR	75.1282	58.7964	MLT2A2	66.9623	-0.35558	0.228069	-1.55909	0.118976	0.240645	NS	FALSE
MER102c:hAT-Charlie:DNA	59.7208	74.608	MER102c	67.1644	0.295846	0.228547	1.29446	0.195505	0.343241	NS	FALSE
MER11A:ERVK:LTR	76.2417	59.6762	MER11A	67.959	-0.346006	0.239219	-1.4464	0.148065	0.279901	NS	FALSE
MLT1J1:ERVL-MaLR:LTR	68.1739	68.2602	MLT1J1	68.2171	-0.0606051	0.236528	-0.256228	0.797774	0.875237	NS	FALSE
L4_C_Mam:RTE-X:LINE	54.3038	84.3658	L4_C_Mam	69.3348	0.616317	0.22813	2.7016	0.00690064	0.026918	NS	FALSE
L1MEh:L1:LINE	58.7331	80.0632	L1MEh	69.3982	0.433436	0.232982	1.86038	0.0628313	0.147406	NS	FALSE
MER20B:hAT-Charlie:DNA	54.542	84.3921	MER20B	69.467	0.534828	0.254067	2.10506	0.0352859	0.0950303	NS	FALSE
Charlie4a:hAT-Charlie:DNA	62.6974	76.578	Charlie4a	69.6377	0.360274	0.259181	1.39005	0.164514	0.302423	NS	FALSE
LTR1A2:ERV1:LTR	110.782	28.5151	LTR1A2	69.6484	-1.97199	0.213593	-9.23245	2.64502e-20	2.36369e-18	LTR	TRUE
L1M7:L1:LINE	51.8947	88.0056	L1M7	69.9502	0.730691	0.256829	2.84504	0.00444052	0.018734	NS	FALSE
X9_LINE:L1:LINE	68.8559	71.107	X9_LINE	69.9815	0.130638	0.266991	0.489298	0.624631	0.760024	NS	FALSE
LTR16A:ERVL:LTR	95.11	45.5822	LTR16A	70.3461	-1.06067	0.212604	-4.98895	6.07098e-07	7.45971e-06	NS	FALSE
MER50:ERV1:LTR	88.3245	53.0226	MER50	70.6736	-0.720684	0.222843	-3.23405	0.0012205	0.00628139	NS	FALSE
THE1C-int:ERVL-MaLR:LTR	85.6377	56.3841	THE1C-int	71.0109	-0.644688	0.221269	-2.9136	0.00357292	0.0158922	NS	FALSE
L1P4:L1:LINE	71.6404	73.4446	L1P4	72.5425	0.0430677	0.2528	0.170363	0.864725	0.913658	NS	FALSE
MER117:hAT-Charlie:DNA	60.2274	86.1325	MER117	73.1799	0.51797	0.248075	2.08795	0.036802	0.0982406	NS	FALSE
MER53:hAT:DNA	54.5935	91.8891	MER53	73.2413	0.740076	0.230961	3.20434	0.00135374	0.00693086	NS	FALSE
Tigger17a:TcMar-Tigger:DNA	57.7668	89.3521	Tigger17a	73.5594	0.539386	0.250419	2.15393	0.0312454	0.0870092	NS	FALSE
MamRep137:TcMar-Tigger:DNA	55.4621	91.7287	MamRep137	73.5954	0.7487	0.229774	3.25841	0.00112037	0.00588244	NS	FALSE
MER21A:ERVL:LTR	74.0742	73.3584	MER21A	73.7163	0.0561433	0.230917	0.243132	0.807903	0.883392	NS	FALSE
MER112:hAT-Charlie:DNA	56.9116	91.0745	MER112	73.993	0.696284	0.22938	3.03551	0.00240131	0.0112942	NS	FALSE
MamRep38:hAT:DNA	100.741	50.3852	MamRep38	75.5629	-0.950327	0.237315	-4.00449	6.21508e-05	0.000436387	NS	FALSE
MamRep605:LTR:LTR?	74.3753	77.8644	MamRep605	76.1199	0.0862559	0.20997	0.410802	0.681218	0.800044	NS	FALSE
Charlie15a:hAT-Charlie:DNA	67.5088	86.6151	Charlie15a	77.062	0.392806	0.220463	1.78173	0.0747933	0.167858	NS	FALSE
MER52A:ERV1:LTR	114.584	40.4694	MER52A	77.5267	-1.49002	0.198918	-7.49063	6.85432e-14	3.54621e-12	NS	FALSE
LTR7Y:ERV1:LTR	149.044	9.29006	LTR7Y	79.1672	-4.02398	0.325888	-12.3478	5.0091e-35	1.64132e-32	LTR	TRUE
L1ME3D:L1:LINE	65.9797	92.4895	L1ME3D	79.2346	0.467841	0.226789	2.06289	0.0391231	0.102011	NS	FALSE
AluYh3:Alu:SINE	76.7215	81.9654	AluYh3	79.3434	0.112422	0.205223	0.547804	0.583827	0.735905	NS	FALSE
HAL1M8:L1:LINE	67.0404	92.1162	HAL1M8	79.5783	0.416686	0.214213	1.94519	0.0517517	0.128335	NS	FALSE
AluYf1:Alu:SINE	88.1378	73.5054	AluYf1	80.8216	-0.29926	0.231383	-1.29336	0.195888	0.343241	NS	FALSE
LTR2:ERV1:LTR	79.0657	83.2165	LTR2	81.1411	0.118742	0.23741	0.500155	0.616966	0.756206	NS	FALSE
MER61E:ERV1:LTR	18.2414	144.52	MER61E	81.3807	3.18783	0.401205	7.94562	1.93215e-15	1.2662e-13	LTR	TRUE
MER57-int:ERV1:LTR	108.504	54.4665	MER57-int	81.4852	-0.949061	0.217204	-4.36944	1.24565e-05	0.000102897	NS	FALSE
LTR78:ERV1:LTR	82.8994	80.2878	LTR78	81.5936	-0.0418695	0.219537	-0.190717	0.848747	0.906868	NS	FALSE
L1M4a1:L1:LINE	67.656	96.1865	L1M4a1	81.9213	0.479019	0.217644	2.20093	0.027741	0.0792715	NS	FALSE
HSMAR1:TcMar-Mariner:DNA	96.3481	67.6601	HSMAR1	82.0041	-0.468014	0.251161	-1.8634	0.0624055	0.146998	NS	FALSE
BSR/Beta:Satellite:Satellite	137.14	27.1274	BSR/Beta	82.1338	-2.37709	0.3187	-7.45871	8.73752e-14	4.29449e-12	Satellite	FALSE
MLT2B4:ERVL:LTR	99.3674	66.3154	MLT2B4	82.8414	-0.580055	0.206375	-2.81068	0.00494376	0.0206796	NS	FALSE
LTR8A:ERV1:LTR	81.5002	84.7348	LTR8A	83.1175	0.112364	0.322415	0.348509	0.727458	0.828966	NS	FALSE
LOR1-int:ERV1:LTR	82.4825	84.0908	LOR1-int	83.2867	0.0378588	0.216806	0.17462	0.861378	0.911447	NS	FALSE
AluSq4:Alu:SINE	66.2762	102.469	AluSq4	84.3724	0.683775	0.224392	3.04723	0.00230961	0.0110748	NS	FALSE
MER66B:ERV1:LTR	37.3366	133.344	MER66B	85.3403	1.89088	0.266721	7.08933	1.3476e-12	5.29875e-11	LTR	TRUE
MER4A:ERV1:LTR	120.905	51.3148	MER4A	86.1097	-1.19723	0.202628	-5.9085	3.45243e-09	6.52643e-08	NS	FALSE
MER102b:hAT-Charlie:DNA	76.0429	97.8472	MER102b	86.9451	0.357608	0.213116	1.678	0.0933477	0.200789	NS	FALSE
L1MA10:L1:LINE	63.412	113.625	L1MA10	88.5187	0.747834	0.297994	2.50956	0.012088	0.0424376	NS	FALSE
MamTip2:hAT-Tip100:DNA	82.5387	95.4276	MamTip2	88.9832	0.181944	0.211263	0.861224	0.389115	0.568351	NS	FALSE
MER4-int:ERV1:LTR	78.6688	99.8496	MER4-int	89.2592	0.362906	0.20257	1.7915	0.0732126	0.165064	NS	FALSE
MSTC:ERVL-MaLR:LTR	83.4522	96.8287	MSTC	90.1405	0.218039	0.233013	0.935739	0.349408	0.525984	NS	FALSE
GSATII:centr:Satellite	60.9321	120.258	GSATII	90.5951	1.03909	0.225662	4.60465	4.13154e-06	4.0211e-05	NS	FALSE
SVA_C:SVA:Retroposon	100.395	81.0181	SVA_C	90.7064	-0.253135	0.265871	-0.952096	0.341048	0.517529	NS	FALSE
MARNA:TcMar-Mariner:DNA	81.278	100.538	MARNA	90.908	0.314067	0.199392	1.57513	0.115228	0.236277	NS	FALSE
MLT1J2:ERVL-MaLR:LTR	98.9103	83.1025	MLT1J2	91.0064	-0.312304	0.234656	-1.3309	0.183221	0.326279	NS	FALSE
MLT1O:ERVL-MaLR:LTR	78.8756	103.721	MLT1O	91.2984	0.448471	0.211407	2.12136	0.0338915	0.0920313	NS	FALSE
LTR16B1:ERVL:LTR	40.6704	142.381	LTR16B1	91.5259	1.82845	0.272367	6.71318	1.90429e-11	5.50565e-10	LTR	TRUE
MER11B:ERVK:LTR	122.021	64.6295	MER11B	93.3254	-0.910521	0.191447	-4.756	1.97462e-06	2.10984e-05	NS	FALSE
LTR13:ERVK:LTR	45.4437	141.73	LTR13	93.5871	1.66858	0.269278	6.19648	5.77415e-10	1.32e-08	LTR	TRUE
L1PA12:L1:LINE	77.2475	110.65	L1PA12	93.9485	0.517525	0.198494	2.60726	0.00912702	0.0334771	NS	FALSE
L1M6B:L1:LINE	79.3387	109.127	L1M6B	94.2329	0.485327	0.204724	2.37064	0.0177573	0.0561268	NS	FALSE
HAL1b:L1:LINE	86.3604	102.815	HAL1b	94.5878	0.238202	0.205911	1.15682	0.247346	0.402552	NS	FALSE
Tigger2a:TcMar-Tigger:DNA	120.716	68.8185	Tigger2a	94.7672	-0.788698	0.180276	-4.37496	1.21457e-05	0.00010118	NS	FALSE
L4_B_Mam:RTE-X:LINE	106.278	83.3625	L4_B_Mam	94.8203	-0.341707	0.193457	-1.76632	0.0773424	0.17279	NS	FALSE
L1M6:L1:LINE	96.3092	96.6843	L1M6	96.4968	-0.0451958	0.223825	-0.201925	0.839975	0.900432	NS	FALSE
L1PA17:L1:LINE	111.852	81.387	L1PA17	96.6197	-0.498115	0.1934	-2.57557	0.0100074	0.0364345	NS	FALSE
Tigger19a:TcMar-Tigger:DNA	57.9702	138.097	Tigger19a	98.0334	1.30363	0.229329	5.68456	1.31153e-08	2.1135e-07	NS	FALSE
MER11C:ERVK:LTR	108.522	88.1221	MER11C	98.322	-0.251237	0.198939	-1.26289	0.20663	0.355722	NS	FALSE
MLT1H1:ERVL-MaLR:LTR	120.974	78.3037	MLT1H1	99.6389	-0.656155	0.219137	-2.99427	0.00275103	0.0126367	NS	FALSE
MER46C:TcMar-Tigger:DNA	88.457	114.226	MER46C	101.342	0.428675	0.256257	1.67283	0.0943601	0.202083	NS	FALSE
HERVK9-int:ERVK:LTR	93.7402	109.866	HERVK9-int	101.803	0.270864	0.194957	1.38935	0.164726	0.302423	NS	FALSE
AluYj4:Alu:SINE	101.278	102.794	AluYj4	102.036	0.0309147	0.187357	0.165004	0.868941	0.914705	NS	FALSE
L1P2:L1:LINE	122.691	82.4713	L1P2	102.581	-0.563235	0.194466	-2.89631	0.00377575	0.0165695	NS	FALSE
Tigger15a:TcMar-Tigger:DNA	76.233	130.924	Tigger15a	103.578	0.774633	0.238121	3.25311	0.0011415	0.00593702	NS	FALSE
L1MB1:L1:LINE	105.875	102.603	L1MB1	104.239	-0.0907685	0.203421	-0.446211	0.655445	0.785735	NS	FALSE
Tigger4b:TcMar-Tigger:DNA	83.3679	126.74	Tigger4b	105.054	0.669371	0.206901	3.23523	0.00121547	0.00628139	NS	FALSE
MER47A:TcMar-Tigger:DNA	51.0261	166.351	MER47A	108.688	1.63024	0.221341	7.36527	1.76793e-13	8.27559e-12	DNA	TRUE
L1PB2:L1:LINE	106.198	112.796	L1PB2	109.497	0.0630359	0.182907	0.344635	0.730369	0.830964	NS	FALSE
L1MEi:L1:LINE	93.4438	127.446	L1MEi	110.445	0.440147	0.194123	2.26737	0.0233678	0.0704619	NS	FALSE
MSTB1:ERVL-MaLR:LTR	107.982	113.006	MSTB1	110.494	0.0527852	0.180947	0.291716	0.770504	0.861337	NS	FALSE
MER30:hAT-Charlie:DNA	94.7728	127.022	MER30	110.897	0.46244	0.210505	2.19682	0.0280335	0.0798753	NS	FALSE
HERVK22-int:ERVK:LTR	73.8213	148.476	HERVK22-int	111.148	1.06909	0.217276	4.92042	8.63597e-07	1.03526e-05	NS	FALSE
L1MA6:L1:LINE	105.893	119.206	L1MA6	112.549	0.123413	0.198505	0.621709	0.534133	0.701942	NS	FALSE
L1PBa:L1:LINE	120.916	105.213	L1PBa	113.064	-0.190747	0.180417	-1.05726	0.290394	0.457464	NS	FALSE
MSTD:ERVL-MaLR:LTR	126.288	100.22	MSTD	113.254	-0.336312	0.16994	-1.97901	0.0478149	0.119903	NS	FALSE
L1MEj:L1:LINE	165.625	62.127	L1MEj	113.876	-1.39873	0.193355	-7.23401	4.68933e-13	2.00418e-11	NS	FALSE
AluYa5:Alu:SINE	144.899	84.1804	AluYa5	114.54	-0.763278	0.273527	-2.7905	0.00526265	0.0217361	NS	FALSE
MLT1F1-int:ERVL-MaLR:LTR	138.366	91.3062	MLT1F1-int	114.836	-0.567022	0.292209	-1.94046	0.0523234	0.128335	NS	FALSE
MLT1E2:ERVL-MaLR:LTR	130.234	99.6535	MLT1E2	114.944	-0.35284	0.192563	-1.83234	0.0669013	0.154739	NS	FALSE
MLT1H2:ERVL-MaLR:LTR	126.189	104.169	MLT1H2	115.179	-0.284096	0.172079	-1.65096	0.0987463	0.209197	NS	FALSE
LTR16:ERVL:LTR	54.5025	176.667	LTR16	115.585	1.70114	0.218215	7.7957	6.40531e-15	3.93526e-13	LTR	TRUE
MER6A:TcMar-Tigger:DNA	51.6598	179.84	MER6A	115.75	1.74427	0.237696	7.33825	2.16406e-13	9.66943e-12	DNA	TRUE
L1PA8A:L1:LINE	132.008	100.144	L1PA8A	116.076	-0.437544	0.2033	-2.15221	0.031381	0.08714	NS	FALSE
MLT1N2:ERVL-MaLR:LTR	108.73	124.663	MLT1N2	116.697	0.23747	0.217189	1.09338	0.274227	0.437606	NS	FALSE
Harlequin-int:ERV1:LTR	116.619	117.995	Harlequin-int	117.307	0.0638491	0.205805	0.310241	0.756378	0.85099	NS	FALSE
L1MA5A:L1:LINE	99.5059	135.344	L1MA5A	117.425	0.402609	0.207506	1.94022	0.0523524	0.128335	NS	FALSE
Tigger4a:TcMar-Tigger:DNA	75.1362	161.679	Tigger4a	118.408	1.12292	0.20114	5.58277	2.36714e-08	3.5256e-07	NS	FALSE
Tigger7:TcMar-Tigger:DNA	86.6669	156.29	Tigger7	121.479	0.873492	0.18597	4.69696	2.64057e-06	2.76136e-05	NS	FALSE
AluYc:Alu:SINE	128.687	116.144	AluYc	122.416	-0.135746	0.197523	-0.687244	0.491929	0.667909	NS	FALSE
HSMAR2:TcMar-Mariner:DNA	105.021	140.714	HSMAR2	122.867	0.402935	0.178748	2.25421	0.0241832	0.0722555	NS	FALSE
Tigger19b:TcMar-Tigger:DNA	118.896	128.113	Tigger19b	123.504	0.120469	0.180043	0.669109	0.503426	0.674698	NS	FALSE
L1MC2:L1:LINE	116.248	133.617	L1MC2	124.933	0.139087	0.209787	0.662992	0.507336	0.676677	NS	FALSE
MLT1E1A:ERVL-MaLR:LTR	106.368	144.201	MLT1E1A	125.284	0.465004	0.186915	2.48778	0.0128543	0.044336	NS	FALSE
THE1A:ERVL-MaLR:LTR	134.443	117.905	THE1A	126.174	-0.223489	0.181951	-1.22829	0.219337	0.370461	NS	FALSE
MLT1G1:ERVL-MaLR:LTR	170.343	84.131	MLT1G1	127.237	-0.986021	0.187328	-5.2636	1.41261e-07	1.90218e-06	NS	FALSE
L1ME3E:L1:LINE	128.959	126.915	L1ME3E	127.937	-0.0031523	0.167339	-0.0188378	0.984971	0.988995	NS	FALSE
L1PB3:L1:LINE	121.416	142.509	L1PB3	131.962	0.218053	0.168145	1.29682	0.194694	0.342983	NS	FALSE
L4_A_Mam:RTE-X:LINE	139.909	124.444	L4_A_Mam	132.177	-0.13725	0.176655	-0.776939	0.437195	0.613387	NS	FALSE
L1P3:L1:LINE	148.335	120.557	L1P3	134.446	-0.296415	0.163459	-1.8134	0.0697705	0.159128	NS	FALSE
L1MC:L1:LINE	111.889	161.139	L1MC	136.514	0.483736	0.185234	2.61149	0.00901493	0.0332213	NS	FALSE
HERVK-int:ERVK:LTR	52.1644	221.505	HERVK-int	136.835	2.12412	0.254547	8.3447	7.13923e-17	5.01276e-15	LTR	TRUE
ERVL-B4-int:ERVL:LTR	158.13	116.182	ERVL-B4-int	137.156	-0.470906	0.163684	-2.87691	0.00401584	0.0173139	NS	FALSE
L1MCa:L1:LINE	128.053	149.41	L1MCa	138.732	0.167774	0.250249	0.670429	0.502584	0.674698	NS	FALSE
L1M3:L1:LINE	142.369	137.715	L1M3	140.042	-0.0765292	0.164761	-0.464487	0.642299	0.773981	NS	FALSE
L1MA5:L1:LINE	124.96	155.74	L1MA5	140.35	0.280805	0.18701	1.50155	0.133214	0.261375	NS	FALSE
ERV3-16A3_I-int:ERVL:LTR	177.631	105.011	ERV3-16A3_I-int	141.321	-0.76827	0.156965	-4.89454	9.85366e-07	1.15311e-05	NS	FALSE
MLT1F:ERVL-MaLR:LTR	169.388	115.264	MLT1F	142.326	-0.564856	0.156992	-3.598	0.000320679	0.00191332	NS	FALSE
MLT1A1:ERVL-MaLR:LTR	190.822	96.7077	MLT1A1	143.765	-0.947802	0.167844	-5.64694	1.63329e-08	2.54845e-07	NS	FALSE
Tigger3a:TcMar-Tigger:DNA	137.738	157.654	Tigger3a	147.696	0.191609	0.172209	1.11266	0.265855	0.427718	NS	FALSE
MER103C:hAT-Charlie:DNA	133.3	163.036	MER103C	148.168	0.277172	0.180462	1.5359	0.124563	0.248872	NS	FALSE
L1PA14:L1:LINE	143.352	154.248	L1PA14	148.8	0.127853	0.161398	0.792157	0.428269	0.605739	NS	FALSE
SST1:centr:Satellite	210.477	91.227	SST1	150.852	-1.17944	0.200878	-5.87144	4.32017e-09	7.8643e-08	NS	FALSE
THE1D-int:ERVL-MaLR:LTR	174.431	128.22	THE1D-int	151.325	-0.432171	0.153971	-2.80684	0.00500308	0.0208391	NS	FALSE
LTR7:ERV1:LTR	193.68	109.622	LTR7	151.651	-0.817561	0.167504	-4.88084	1.05634e-06	1.22163e-05	NS	FALSE
LTR5_Hs:ERVK:LTR	178.136	125.893	LTR5_Hs	152.015	-0.468905	0.286621	-1.63597	0.101845	0.213918	NS	FALSE
LTR33:ERVL:LTR	177.71	130.845	LTR33	154.277	-0.43608	0.175087	-2.49065	0.0127509	0.0441344	NS	FALSE
MLT1F1:ERVL-MaLR:LTR	202.903	106.388	MLT1F1	154.645	-0.896747	0.211505	-4.23983	2.2369e-05	0.00017314	NS	FALSE
LTR8:ERV1:LTR	211.651	114.131	LTR8	162.891	-0.890139	0.144729	-6.15039	7.72927e-10	1.68842e-08	NS	FALSE
HUERS-P3-int:ERV1:LTR	45.7168	280.698	HUERS-P3-int	163.208	2.59348	0.240161	10.7989	3.48195e-27	4.88965e-25	LTR	TRUE
MLT1I:ERVL-MaLR:LTR	180.338	146.11	MLT1I	163.224	-0.300703	0.147816	-2.03431	0.0419203	0.106902	NS	FALSE
SVA_B:SVA:Retroposon	206.021	122.686	SVA_B	164.354	-0.716549	0.172863	-4.14517	3.39559e-05	0.000252869	NS	FALSE
SVA_A:SVA:Retroposon	134.47	194.272	SVA_A	164.371	0.583785	0.221538	2.63515	0.00841004	0.0312759	NS	FALSE
L1PA11:L1:LINE	168.395	163.128	L1PA11	165.761	-0.0781836	0.182293	-0.428891	0.668003	0.794972	NS	FALSE
FAM:Alu:SINE	127.129	206.349	FAM	166.739	0.721879	0.16869	4.27933	1.87455e-05	0.000149811	NS	FALSE
THE1C:ERVL-MaLR:LTR	204.6	129.706	THE1C	167.153	-0.686084	0.153044	-4.48292	7.36302e-06	6.57986e-05	NS	FALSE
L1MD3:L1:LINE	149.361	186.155	L1MD3	167.758	0.295305	0.15192	1.94383	0.0519166	0.128335	NS	FALSE
L1ME2z:L1:LINE	162.258	173.977	L1ME2z	168.118	0.0961089	0.153956	0.62426	0.532457	0.701615	NS	FALSE
ERVL-E-int:ERVL:LTR	177.698	160.275	ERVL-E-int	168.986	-0.184321	0.180105	-1.02341	0.306114	0.477635	NS	FALSE
HERVL-int:ERVL:LTR	199.722	139.387	HERVL-int	169.555	-0.519364	0.146874	-3.53611	0.000406062	0.00236189	NS	FALSE
Charlie4z:hAT-Charlie:DNA	178.706	160.45	Charlie4z	169.578	-0.144568	0.148757	-0.971838	0.331131	0.509393	NS	FALSE
AluYb8:Alu:SINE	244.089	95.8607	AluYb8	169.975	-1.31866	0.198661	-6.63773	3.1854e-11	8.69792e-10	NS	FALSE
L1ME4c:L1:LINE	109.188	231.55	L1ME4c	170.369	1.05087	0.174299	6.02914	1.64839e-09	3.30688e-08	NS	FALSE
Tigger3b:TcMar-Tigger:DNA	135.875	205.562	Tigger3b	170.719	0.563291	0.179494	3.13821	0.00169986	0.00843919	NS	FALSE
MSR1:Satellite:Satellite	157.824	185.115	MSR1	171.469	0.252286	0.236872	1.06507	0.286844	0.453323	NS	FALSE
L1PB4:L1:LINE	173.831	170.202	L1PB4	172.016	-0.0615407	0.22466	-0.273928	0.78414	0.868029	NS	FALSE
MER1A:hAT-Charlie:DNA	157.401	189.789	MER1A	173.595	0.292907	0.156484	1.8718	0.0612343	0.144696	NS	FALSE
MSTB:ERVL-MaLR:LTR	198.599	152.876	MSTB	175.737	-0.37645	0.161832	-2.32618	0.0200088	0.0619617	NS	FALSE
MER21B:ERVL:LTR	192.131	159.95	MER21B	176.041	-0.225485	0.224187	-1.00579	0.314515	0.487671	NS	FALSE
OldhAT1:hAT-Ac:DNA	237.109	115.598	OldhAT1	176.353	-1.007	0.159723	-6.30469	2.88765e-10	6.75848e-09	NS	FALSE
MER49:ERV1:LTR	214.01	148.791	MER49	181.401	-0.493469	0.186231	-2.64976	0.00805482	0.0304534	NS	FALSE
MLT1G3:ERVL-MaLR:LTR	311.088	55.8134	MLT1G3	183.451	-2.46625	0.163103	-15.1209	1.17979e-51	5.79866e-49	LTR	TRUE
MER21C:ERVL:LTR	212.047	159.993	MER21C	186.02	-0.382102	0.142724	-2.67721	0.00742389	0.0286184	NS	FALSE
AluYm1:Alu:SINE	191.481	181.931	AluYm1	186.706	-0.0359375	0.199716	-0.179943	0.857197	0.909962	NS	FALSE
LTR16C:ERVL:LTR	262.842	111.337	LTR16C	187.089	-1.26648	0.230678	-5.49023	4.01401e-08	5.71851e-07	NS	FALSE
MER58B:hAT-Charlie:DNA	144.917	245.125	MER58B	195.021	0.80206	0.159917	5.01547	5.29035e-07	6.58281e-06	NS	FALSE
L1MA8:L1:LINE	200.327	192.114	L1MA8	196.221	-0.100059	0.179721	-0.556745	0.577702	0.733696	NS	FALSE
Charlie1a:hAT-Charlie:DNA	143.57	257.643	Charlie1a	200.606	0.854148	0.161895	5.27593	1.32088e-07	1.80337e-06	NS	FALSE
MamRTE1:RTE-BovB:LINE	217.479	201.978	MamRTE1	209.728	-0.0723797	0.165903	-0.436277	0.662635	0.791012	NS	FALSE
MLT1L:ERVL-MaLR:LTR	223.827	195.721	MLT1L	209.774	-0.204011	0.139694	-1.46041	0.144177	0.275197	NS	FALSE
L1ME3F:L1:LINE	85.9241	337.715	L1ME3F	211.82	1.99961	0.185676	10.7693	4.80429e-27	5.90327e-25	LINE	TRUE
FordPrefect:hAT-Tip100:DNA	398.967	34.6955	FordPrefect	216.831	-3.51111	0.313241	-11.209	3.6834e-29	6.03464e-27	DNA	TRUE
L1MA7:L1:LINE	183.974	254.392	L1MA7	219.183	0.434185	0.146426	2.96522	0.0030247	0.0138292	NS	FALSE
L1ME3B:L1:LINE	147.895	293.743	L1ME3B	220.819	0.955948	0.164264	5.81957	5.89991e-09	1.01748e-07	NS	FALSE
L1M4b:L1:LINE	195.967	256.435	L1M4b	226.201	0.399092	0.257537	1.54965	0.121227	0.244693	NS	FALSE
MER1B:hAT-Charlie:DNA	236.417	219.285	MER1B	227.851	-0.0754601	0.188698	-0.399898	0.689232	0.805606	NS	FALSE
MLT1H:ERVL-MaLR:LTR	213.393	245.56	MLT1H	229.477	0.183701	0.146534	1.25364	0.209973	0.359588	NS	FALSE
L1P1:L1:LINE	193.327	271.487	L1P1	232.407	0.488524	0.18709	2.61116	0.00902348	0.0332213	NS	FALSE
MER2:TcMar-Tigger:DNA	189.248	278.318	MER2	233.783	0.573995	0.151088	3.79907	0.000145242	0.000945518	NS	FALSE
L1PA15:L1:LINE	266.822	216.456	L1PA15	241.639	-0.328627	0.153715	-2.1379	0.0325251	0.0893079	NS	FALSE
L1M4c:L1:LINE	165.547	324.827	L1M4c	245.187	0.958421	0.156916	6.10786	1.00977e-09	2.15783e-08	NS	FALSE
THE1B-int:ERVL-MaLR:LTR	254.64	236.782	THE1B-int	245.711	-0.130908	0.175089	-0.747666	0.454662	0.632153	NS	FALSE
MER3:hAT-Charlie:DNA	170.888	320.79	MER3	245.839	0.92584	0.154447	5.99454	2.04068e-09	4.01199e-08	NS	FALSE
Charlie8:hAT-Charlie:DNA	250.802	241.53	Charlie8	246.166	-0.0198179	0.169187	-0.117136	0.906752	0.94023	NS	FALSE
MER33:hAT-Charlie:DNA	254.228	239.175	MER33	246.702	-0.0611004	0.155027	-0.394129	0.693486	0.809336	NS	FALSE
MLT1A:ERVL-MaLR:LTR	216.377	279.004	MLT1A	247.691	0.385272	0.155297	2.48087	0.0131062	0.0448898	NS	FALSE
L1MD1:L1:LINE	268.08	231.43	L1MD1	249.755	-0.210427	0.297085	-0.708306	0.478755	0.654543	NS	FALSE
L1ME3Cz:L1:LINE	177.989	324.637	L1ME3Cz	251.313	0.821906	0.175277	4.68919	2.7429e-06	2.83818e-05	NS	FALSE
L1MB2:L1:LINE	214.417	297.793	L1MB2	256.105	0.454275	0.155227	2.92652	0.00342772	0.0154562	NS	FALSE
L1MA1:L1:LINE	282.049	238.334	L1MA1	260.192	-0.231804	0.127688	-1.8154	0.069463	0.159128	NS	FALSE
FRAM:Alu:SINE	216.319	309.891	FRAM	263.105	0.555243	0.165106	3.36295	0.00077115	0.00416506	NS	FALSE
L1MA2:L1:LINE	267.343	271.213	L1MA2	269.278	0.00816453	0.133841	0.0610017	0.951358	0.965103	NS	FALSE
THE1A-int:ERVL-MaLR:LTR	359.121	197.655	THE1A-int	278.388	-0.843767	0.128634	-6.55946	5.40047e-11	1.36119e-09	NS	FALSE
L1MA4:L1:LINE	269.752	288.106	L1MA4	278.929	0.0831042	0.124709	0.666384	0.505165	0.674698	NS	FALSE
L1PREC2:L1:LINE	284.943	287.332	L1PREC2	286.137	0.00135605	0.122166	0.0111	0.991144	0.993426	NS	FALSE
AluSc5:Alu:SINE	261.169	314.452	AluSc5	287.81	0.287674	0.134046	2.14608	0.0318667	0.0879915	NS	FALSE
L1MEf:L1:LINE	252.08	332.726	L1MEf	292.403	0.387854	0.134032	2.89375	0.00380674	0.0166312	NS	FALSE
MLT1J:ERVL-MaLR:LTR	340.417	258.959	MLT1J	299.688	-0.375728	0.1275	-2.94688	0.00321	0.0145411	NS	FALSE
L1ME3:L1:LINE	214.922	386.534	L1ME3	300.728	0.841991	0.151471	5.55877	2.71683e-08	3.92742e-07	NS	FALSE
L1MDa:L1:LINE	258.658	345.613	L1MDa	302.136	0.438054	0.151082	2.89944	0.00373825	0.0165527	NS	FALSE
MIR1_Amn:MIR:SINE	267.169	344.379	MIR1_Amn	305.774	0.399091	0.174579	2.28602	0.0222533	0.0673077	NS	FALSE
AluSg4:Alu:SINE	258.22	354.403	AluSg4	306.311	0.484151	0.179582	2.69598	0.00701819	0.0271609	NS	FALSE
L1ME3G:L1:LINE	260.135	369.681	L1ME3G	314.908	0.486877	0.170478	2.85595	0.00429084	0.0181806	NS	FALSE
MLT1K:ERVL-MaLR:LTR	321.265	315.893	MLT1K	318.579	-0.0297037	0.134102	-0.221501	0.824702	0.887194	NS	FALSE
Tigger2:TcMar-Tigger:DNA	235.865	406.438	Tigger2	321.152	0.810251	0.193176	4.19437	2.73634e-05	0.000208513	NS	FALSE
L1ME3A:L1:LINE	257.533	395.709	L1ME3A	326.621	0.604416	0.129094	4.682	2.84094e-06	2.90901e-05	NS	FALSE
L1PA8:L1:LINE	317.183	338.755	L1PA8	327.969	0.0751712	0.126097	0.596137	0.551083	0.717503	NS	FALSE
THE1D:ERVL-MaLR:LTR	355.25	301.618	THE1D	328.434	-0.212271	0.149481	-1.42005	0.155592	0.292011	NS	FALSE
L3b:CR1:LINE	249.808	407.913	L3b	328.861	0.735798	0.134387	5.47522	4.36958e-08	6.13614e-07	NS	FALSE
L1MA3:L1:LINE	301.504	358.126	L1MA3	329.815	0.224071	0.131368	1.70567	0.0880702	0.191958	NS	FALSE
L1PA10:L1:LINE	323.634	345.407	L1PA10	334.521	0.07039	0.132081	0.532929	0.594082	0.742037	NS	FALSE
MER58A:hAT-Charlie:DNA	297.9	378.159	MER58A	338.029	0.358366	0.130787	2.74006	0.00614271	0.0248229	NS	FALSE
L1MC4a:L1:LINE	318.111	358.973	L1MC4a	338.542	0.190137	0.201809	0.942164	0.346109	0.522619	NS	FALSE
L1M1:L1:LINE	323.761	359.83	L1M1	341.796	0.125658	0.128764	0.975881	0.329124	0.507104	NS	FALSE
L1MB4:L1:LINE	272.733	421.816	L1MB4	347.275	0.646811	0.171045	3.78151	0.000155878	0.0010007	NS	FALSE
SVA_E:SVA:Retroposon	635.356	63.581	SVA_E	349.469	-3.31327	0.291286	-11.3746	5.59341e-30	1.37458e-27	Retroposon	FALSE
L1PA13:L1:LINE	365.843	338.894	L1PA13	352.369	-0.126788	0.121745	-1.04142	0.297679	0.465954	NS	FALSE
MSTA-int:ERVL-MaLR:LTR	338.753	371.826	MSTA-int	355.29	0.139022	0.127384	1.09136	0.275113	0.438309	NS	FALSE
L1M2:L1:LINE	331.639	384.11	L1M2	357.875	0.197226	0.126092	1.56415	0.117783	0.239217	NS	FALSE
SVA_F:SVA:Retroposon	403.358	326.879	SVA_F	365.119	-0.322197	0.159331	-2.02219	0.0431571	0.109621	NS	FALSE
HAL1ME:L1:LINE	291.685	447.353	HAL1ME	369.519	0.632485	0.140057	4.5159	6.30488e-06	5.79224e-05	NS	FALSE
L1MD2:L1:LINE	282.489	478.198	L1MD2	380.343	0.743555	0.125044	5.94633	2.7422e-09	5.28546e-08	NS	FALSE
L1MEg:L1:LINE	312.397	459.679	L1MEg	386.038	0.552686	0.112686	4.90466	9.35889e-07	1.10841e-05	NS	FALSE
L1MB5:L1:LINE	315.523	465.793	L1MB5	390.658	0.550154	0.129686	4.24219	2.21347e-05	0.000172686	NS	FALSE
FLAM_A:Alu:SINE	314.862	469.813	FLAM_A	392.337	0.603228	0.133563	4.51644	6.28883e-06	5.79224e-05	NS	FALSE
L1MA4A:L1:LINE	313.313	475.277	L1MA4A	394.295	0.589827	0.123094	4.79168	1.65393e-06	1.82675e-05	NS	FALSE
MLT1F2:ERVL-MaLR:LTR	577.39	236.113	MLT1F2	406.752	-1.27715	0.191803	-6.65867	2.76307e-11	7.76029e-10	NS	FALSE
L1MC3:L1:LINE	398.979	417.694	L1MC3	408.336	0.0484379	0.120518	0.401913	0.687748	0.805606	NS	FALSE
L1PA16:L1:LINE	385.953	434.378	L1PA16	410.165	0.15452	0.1215	1.27177	0.203454	0.352726	NS	FALSE
L1HS:L1:LINE	294.591	547.866	L1HS	421.228	0.90084	0.241776	3.72593	0.000194598	0.00121841	NS	FALSE
L1ME2:L1:LINE	256.646	597.02	L1ME2	426.833	1.1982	0.128044	9.35775	8.14524e-21	8.89641e-19	NS	FALSE
L1MC5:L1:LINE	313.87	542.999	L1MC5	428.434	0.804217	0.118584	6.78182	1.18671e-11	3.64542e-10	NS	FALSE
AluSx4:Alu:SINE	426.88	448.554	AluSx4	437.717	0.0916053	0.143219	0.639618	0.522421	0.693036	NS	FALSE
MLT1A0:ERVL-MaLR:LTR	499.158	391.999	MLT1A0	445.578	-0.350494	0.142144	-2.46577	0.0136719	0.0458686	NS	FALSE
AluSg7:Alu:SINE	392.285	514.186	AluSg7	453.235	0.411918	0.166521	2.47366	0.0133735	0.0453316	NS	FALSE
MLT1B:ERVL-MaLR:LTR	446.295	470.856	MLT1B	458.576	0.0920825	0.134258	0.685864	0.492799	0.668168	NS	FALSE
L1MC1:L1:LINE	361.743	575.98	L1MC1	468.861	0.647522	0.135051	4.79465	1.62959e-06	1.82033e-05	NS	FALSE
L1MA9:L1:LINE	393.769	551.432	L1MA9	472.6	0.471781	0.112865	4.18006	2.91435e-05	0.00022037	NS	FALSE
MER34B-int:ERV1:LTR	263.448	687.616	MER34B-int	475.532	1.39341	0.25934	5.3729	7.7482e-08	1.07274e-06	NS	FALSE
L1ME4b:L1:LINE	336.442	625.533	L1ME4b	480.987	0.904606	0.128857	7.02024	2.21494e-12	8.06401e-11	NS	FALSE
MER5B:hAT-Charlie:DNA	439.52	539.159	MER5B	489.339	0.305636	0.137345	2.22531	0.0260605	0.0759747	NS	FALSE
THE1B:ERVL-MaLR:LTR	620.392	367.81	THE1B	494.101	-0.742624	0.113625	-6.53576	6.32853e-11	1.55524e-09	NS	FALSE
MER5A1:hAT-Charlie:DNA	685.022	327.813	MER5A1	506.417	-1.05133	0.181448	-5.7941	6.86901e-09	1.16418e-07	NS	FALSE
L1MD:L1:LINE	596.687	423.189	L1MD	509.938	-0.485094	0.281974	-1.72035	0.0853688	0.187316	NS	FALSE
MER20:hAT-Charlie:DNA	418.493	639.604	MER20	529.048	0.632576	0.136523	4.63346	3.59596e-06	3.53483e-05	NS	FALSE
L1ME4a:L1:LINE	459.98	620.412	L1ME4a	540.196	0.428235	0.107054	4.00017	6.32971e-05	0.000441244	NS	FALSE
L1MEc:L1:LINE	457.838	659.41	L1MEc	558.624	0.510197	0.191046	2.67054	0.007573	0.0290791	NS	FALSE
L1MB3:L1:LINE	462.391	661.316	L1MB3	561.853	0.509997	0.109092	4.67495	2.9403e-06	2.9493e-05	NS	FALSE
L1MB8:L1:LINE	412.052	730.236	L1MB8	571.144	0.803969	0.133163	6.0375	1.5652e-09	3.20541e-08	NS	FALSE
MLT1C:ERVL-MaLR:LTR	660.124	496.895	MLT1C	578.509	-0.404615	0.117441	-3.44524	0.000570545	0.00313321	NS	FALSE
L1PA6:L1:LINE	621.394	539.184	L1PA6	580.289	-0.215981	0.126355	-1.70933	0.0873907	0.1909	NS	FALSE
LTR12C:ERV1:LTR	785.23	384.672	LTR12C	584.951	-1.02086	0.168867	-6.04535	1.49084e-09	3.11807e-08	NS	FALSE
MLT1D:ERVL-MaLR:LTR	590.615	620.059	MLT1D	605.337	0.055525	0.112703	0.492665	0.622249	0.759776	NS	FALSE
L1M4:L1:LINE	521.359	752.021	L1M4	636.69	0.523207	0.102139	5.1225	3.01513e-07	3.95184e-06	NS	FALSE
L1MC5a:L1:LINE	597.629	696.931	L1MC5a	647.28	0.232699	0.10506	2.21492	0.0267657	0.0771575	NS	FALSE
L1MEd:L1:LINE	694.028	653.095	L1MEd	673.562	-0.09279	0.251521	-0.368916	0.712191	0.821694	NS	FALSE
MER5A:hAT-Charlie:DNA	669.863	683.789	MER5A	676.826	0.0431441	0.111329	0.387537	0.698359	0.81241	NS	FALSE
Tigger1:TcMar-Tigger:DNA	727.207	765.216	Tigger1	746.211	0.0805383	0.0965049	0.834552	0.40397	0.58141	NS	FALSE
L1PA5:L1:LINE	801.545	701.842	L1PA5	751.693	-0.204602	0.102234	-2.00131	0.0453586	0.114327	NS	FALSE
AluSq:Alu:SINE	678.656	890.471	AluSq	784.563	0.406709	0.120434	3.37701	0.000732775	0.00400176	NS	FALSE
FLAM_C:Alu:SINE	693.582	880.679	FLAM_C	787.131	0.360167	0.124531	2.89219	0.00382568	0.01664	NS	FALSE
L1PA7:L1:LINE	774.963	821.289	L1PA7	798.126	0.0713036	0.122836	0.58048	0.561591	0.723518	NS	FALSE
AluJr4:Alu:SINE	703.394	903.593	AluJr4	803.494	0.372824	0.169259	2.20269	0.0276168	0.0791466	NS	FALSE
L1MC4:L1:LINE	710.104	954.655	L1MC4	832.379	0.430413	0.131019	3.28512	0.0010194	0.0054166	NS	FALSE
L1PB1:L1:LINE	792.155	879.402	L1PB1	835.778	0.144469	0.113514	1.2727	0.203125	0.352726	NS	FALSE
L1PA2:L1:LINE	554.446	1160.11	L1PA2	857.277	1.064	0.156551	6.79652	1.0718e-11	3.51192e-10	NS	FALSE
HERVE-int:ERV1:LTR	296.695	1469.06	HERVE-int	882.878	2.3315	0.207351	11.2443	2.47178e-29	4.85952e-27	LTR	TRUE
MSTA:ERVL-MaLR:LTR	1326.76	513.702	MSTA	920.231	-1.36981	0.234045	-5.85279	4.83398e-09	8.48536e-08	NS	FALSE
L1ME1:L1:LINE	794.18	1141.24	L1ME1	967.711	0.51191	0.111456	4.59293	4.37075e-06	4.1713e-05	NS	FALSE
SVA_D:SVA:Retroposon	1188.01	750.644	SVA_D	969.329	-0.65605	0.224443	-2.92301	0.00346663	0.0155603	NS	FALSE
L1MB7:L1:LINE	877.222	1152.83	L1MB7	1015.03	0.402533	0.0994028	4.04951	5.13249e-05	0.000365597	NS	FALSE
HAL1:L1:LINE	1134.78	900.604	HAL1	1017.69	-0.323009	0.104831	-3.08124	0.00206138	0.00993301	NS	FALSE
HERVH-int:ERV1:LTR	1590.24	452.655	HERVH-int	1021.45	-1.80914	0.118458	-15.2723	1.1689e-52	1.14903e-49	LTR	TRUE
AluSc8:Alu:SINE	1006.29	1053.43	AluSc8	1029.86	0.0771013	0.0994301	0.775433	0.438084	0.613443	NS	FALSE
L1PA4:L1:LINE	850.259	1298.15	L1PA4	1074.21	0.59978	0.107879	5.55974	2.70182e-08	3.92742e-07	NS	FALSE
L1PA3:L1:LINE	989.959	1423.28	L1PA3	1206.62	0.523431	0.12325	4.2469	2.16747e-05	0.000171824	NS	FALSE
L3:CR1:LINE	1155.92	1337.64	L3	1246.78	0.220673	0.0990039	2.22894	0.0258182	0.0757591	NS	FALSE
L1M5:L1:LINE	963.799	1544.58	L1M5	1254.19	0.679945	0.100503	6.76544	1.32904e-11	3.95892e-10	NS	FALSE
AluSx3:Alu:SINE	1390.85	1616.59	AluSx3	1503.72	0.221136	0.208836	1.0589	0.289645	0.457016	NS	FALSE
L2:L2:LINE	1558.55	1630.57	L2	1594.56	0.0672134	0.0794657	0.845817	0.397655	0.576541	NS	FALSE
AluSg:Alu:SINE	1548.88	2046.29	AluSg	1797.59	0.408482	0.134472	3.03768	0.00238404	0.0112669	NS	FALSE
AluSc:Alu:SINE	1229.88	2431.19	AluSc	1830.53	0.991846	0.130946	7.57445	3.60643e-14	1.96951e-12	NS	FALSE
MIR3:MIR:SINE	1726.55	2106.98	MIR3	1916.77	0.294142	0.111476	2.63861	0.00832467	0.0311146	NS	FALSE
MIRc:MIR:SINE	1903.68	2710.09	MIRc	2306.88	0.515697	0.12156	4.24233	2.21207e-05	0.000172686	NS	FALSE
L2b:L2:LINE	2287.16	2624.53	L2b	2455.85	0.202231	0.0738685	2.73771	0.00618678	0.0248229	NS	FALSE
AluSz6:Alu:SINE	2004.21	2942.58	AluSz6	2473.4	0.559567	0.13477	4.15202	3.29559e-05	0.000247295	NS	FALSE
AluSq2:Alu:SINE	2506.13	3189.64	AluSq2	2847.88	0.352192	0.117528	2.99666	0.00272954	0.0125969	NS	FALSE
AluSp:Alu:SINE	2625.57	3585.84	AluSp	3105.71	0.453184	0.159765	2.83656	0.00456017	0.0191566	NS	FALSE
AluJo:Alu:SINE	2715.18	3828.77	AluJo	3271.98	0.499259	0.151797	3.28898	0.00100551	0.00537183	NS	FALSE
L2c:L2:LINE	3299.75	3702.74	L2c	3501.24	0.164335	0.0607717	2.70413	0.00684825	0.02682	NS	FALSE
MIR:MIR:SINE	3482.03	4623.83	MIR	4052.93	0.412702	0.103214	3.99852	6.37402e-05	0.000441244	NS	FALSE
AluJr:Alu:SINE	3093.17	5067.22	AluJr	4080.2	0.714948	0.16099	4.44094	8.95683e-06	7.65615e-05	NS	FALSE
AluY:Alu:SINE	4241.77	4318.48	AluY	4280.12	0.0285911	0.104265	0.274216	0.783918	0.868029	NS	FALSE
L2a:L2:LINE	4156.74	4554.89	L2a	4355.82	0.134838	0.0659574	2.04433	0.0409214	0.105857	NS	FALSE
AluSz:Alu:SINE	4386.84	5395.54	AluSz	4891.19	0.301065	0.143451	2.09873	0.0358411	0.0959996	NS	FALSE
AluSx:Alu:SINE	4839.4	5988.76	AluSx	5414.08	0.309624	0.144699	2.13978	0.0323727	0.0891382	NS	FALSE
AluSx1:Alu:SINE	4842.83	6115.12	AluSx1	5478.97	0.338846	0.132626	2.5549	0.0106219	0.0381069	NS	FALSE
MIRb:MIR:SINE	4569.38	6433.67	MIRb	5501.53	0.49643	0.0988357	5.02278	5.09276e-07	6.41818e-06	NS	FALSE
AluJb:Alu:SINE	4956.18	6836.69	AluJb	5896.44	0.46614	0.12957	3.59761	0.000321158	0.00191332	NS	FALSE

## Sheet: Fig. 1c and Supp. Fig. 3a
Fold-change (Log2) for TE subfamilies differntially expressed in at least one CME treatment in at least one cell lines shown in Figure 1c (treatment vs vehicle-treated cells from the same cell, absolute Log2FC > 2.5 and adjusted p-value < 0.05).
TE_subfamily	GP5d_DNMTi	GP5d_HDACi	GP5d_SETDB1i	GP5d_DNMTi_HDACi	OE19_DNMTi	OE19_HDACi	OE19_SETDB1i	OE19_DNMTi_HDACi	GP5d_p53_KO_DNMTi	GP5d_p53_KO_HDACi	GP5d_p53_KO_SETDB1i	GP5d_p53_KO_DNMTi_HDACi	LNCAP_1F5_DNMTi	LNCAP_1F5_HDACi	LNCAP_1F5_SETDB1i	LNCAP_1F5_DNMTi_HDACi	LNCAP_1F5_p53_KO_DNMTi	LNCAP_1F5_p53_KO_HDACi	LNCAP_1F5_p53_KO_SETDB1i	LNCAP_1F5_p53_KO_DNMTi_HDACi	TE_Class
MER9a1	1.69198	3.23315	0.183056	5.09775	0.409008	3.79613	0.785928	4.32033	0.172411	1.22093	0.325809	2.63934	2.97015	4.48162	-0.58837	4.70363	2.62297	3.63407	-0.485239	3.90778	LTR
HERV-Fc1-int	0	0	0	2.51633	8.57859	2.80566	-0.127037	8.42186	8.90034	0	0.848743	8.45614	0	3.19732	1.53792	7.51672	3.35731	3.34559	0.907087	5.68532	LTR
LTR12	1.47742	4.12627	2.40871	6.63089	0.357157	2.57921	1.17261	5.51326	1.80479	3.54662	0.734699	5.54382	0.609647	3.80985	0.448105	4.52888	1.84223	2.92996	0.720121	4.50638	LTR
LTR12D	1.03912	1.3914	-0.195836	6.00578	1.79707	2.75875	1.52633	5.8223	2.89593	2.73629	0.273554	6.1102	1.26651	2.81585	1.04782	5.29824	2.38114	2.54884	0.176971	5.21543	LTR
LTR12C	0.377052	2.61638	0.170161	5.02829	1.36854	2.81762	0.110969	5.50176	1.39417	2.19013	-0.610669	4.61115	1.39623	2.99392	1.16189	4.62131	2.56938	3.44853	1.13193	4.76079	LTR
HERV-Fc2-int	0	0	0	0.793783	1.89115	-2.52406	-2.98945	4.0849	6.37885	0.484584	-0.600852	5.86072	0	3.03146	-0.385662	6.2259	4.02946	3.2144	1.99468	5.48293	LTR
HERV9NC-int	0.768598	1.88351	-0.579762	5.30384	2.39233	4.82663	-0.292069	6.92379	1.42268	2.26986	-0.624641	5.033	1.58749	3.30159	-1.47735	4.15569	1.7866	3.51264	-0.524691	4.04364	LTR
LTR1B0	0	-1.75934	-2.72206	3.4954	3.46697	-0.220717	1.69768	7.02988	-0.464942	-3.12065	-2.06368	2.30394	1.96532	-1.77823	-2.25244	4.17638	6.5397	0.262128	0.147764	7.33289	LTR
LTR44	1.32573	2.49022	3.08859	4.59768	0.135431	2.58677	1.50914	3.95836	1.01126	1.29444	1.09828	2.82755	1.07911	0.648109	-1.2108	4.44472	3.52528	2.11943	-0.106698	4.6374	LTR
HERV9-int	0.654812	2.4212	-0.683319	5.12839	1.01413	1.84118	0.775405	5.62267	1.43149	3.2869	0.0705863	5.84926	0.154092	4.26227	1.74062	5.54731	1.17186	2.76135	1.17483	4.22453	LTR
HERV9N-int	0.0637994	1.14081	-0.181412	3.62996	0.229045	1.25725	1.47672	4.29259	1.92866	3.15278	1.20287	5.4264	-0.826165	2.54037	1.07582	3.64479	-0.826662	1.61011	-0.166476	3.6389	LTR
LTR76	0.378616	3.63166	-0.12318	3.59088	0.463982	1.20164	0.377492	3.54161	0.413391	3.53584	-0.547005	2.38119	0.560313	2.43282	1.89854	3.50366	1.96435	3.52605	2.09667	3.34288	LTR
LTR1C	0	0	0	3.79176	0.590396	1.81922	0.599706	2.66719	1.01481	0.667566	0.452995	3.45983	0	0	-0.331741	3.04529	3.27369	4.45591	2.26061	5.4411	LTR
HERVK13-int	-0.57709	1.09378	2.25377	0.966814	0.0225864	3.32521	3.01331	3.87902	0.103954	0.87976	2.72133	2.51746	-0.844595	1.40372	1.63912	2.09787	0.0960527	1.06437	1.98635	2.84444	LTR
LTR7Y	1.5243	-1.06744	-0.864432	-0.306275	4.61707	3.43521	0.0361017	5.48034	2.1966	0.592333	-1.48851	0.00186077	-0.257967	1.09549	2.99061	3.21031	-0.524445	0.013813	1.14928	3.42031	LTR
LTR22	0	0	0	0.610918	-2.41101	0	-0.580123	-0.928407	1.40429	3.00028	2.8773	1.84436	0	0	0	2.22668	4.41401	3.72569	2.93359	4.48106	LTR
LTR1F2	0	0	0	-0.106367	0.752725	2.09346	2.48792	1.54448	2.66886	1.82933	2.75236	2.3533	0	0	4.48942	2.77557	0	-2.75863	0	-1.08131	LTR
LTR12_	0.805946	1.32972	1.42388	5.46567	0.251043	-0.0748098	0.362912	2.56047	1.4959	1.65679	0.819941	5.36063	1.40623	1.87381	-0.260513	3.73716	1.29938	1.45633	-0.0434621	4.43068	LTR
LTR12E	0.0669115	-0.102552	0.853691	3.47629	0.31921	0.181554	0.622471	4.20705	0.909906	0.303133	-0.262939	3.36192	0.753902	1.15617	-0.40297	2.80674	1.22509	1.29941	0.373434	3.2584	LTR
LTR10B	0	0	0	-1.9306	2.52627	3.33313	2.15469	2.81788	0	-0.755992	-0.591645	-0.179125	0.592712	-1.45567	-3.93051	-1.59139	0.407189	-1.14361	-3.11709	-1.56426	LTR
LTR47B4	0	0	0	0.0575931	-0.052629	0.214041	0.687847	1.12592	0.426662	1.4603	0.562216	2.82026	0	0	3.41374	4.08437	2.3511	2.89484	0	4.49056	LTR
LTR54	0.96938	1.04983	2.30554	3.63288	0.43109	1.35937	1.18598	2.92854	1.45862	1.46211	1.00978	3.01473	0.491109	1.76337	1.01653	2.79663	0.123434	0.999863	0.748689	2.00192	LTR
LTR57-int	0	0	0	5.01595	0.315251	2.23461	1.34636	2.8516	0.706204	1.23361	1.07358	2.53695	0	0.487064	-0.63881	2.01086	0.520888	1.29965	-0.483777	2.61987	LTR
HERVL18-int	0.68749	-0.0702781	0.925847	2.36824	0.762623	-1.03833	-1.01975	0.39849	1.66405	0.459102	0.197869	2.55262	2.15464	3.62291	2.10754	6.04142	0.145498	0.577646	-0.863324	3.30483	LTR
LTR12B	0.52029	1.82141	0.0276907	4.51261	-0.364229	-0.292579	0.138553	3.60143	0.849334	1.28668	0.215356	3.69148	0.0380596	0.826265	0.181661	2.32739	-0.0381854	0.898384	0.443093	2.55278	LTR
LTR22B1	0	0	0	-0.0708971	0.0455389	-3.18217	-3.11857	-4.19874	-0.608827	-0.486851	-0.949666	-0.854411	0	0	1.11791	3.64051	0.917728	1.43651	0.0720076	0.460106	LTR
MER76-int	0	0	0	2.06134	-0.575967	-1.40039	-0.902517	3.53928	1.7814	0.0468478	0.36267	2.75858	0	0	1.1806	4.82138	-0.462236	0.48507	0.356556	5.15741	LTR
HERV1_LTRc	0	0	0	-3.26516	0.857331	-0.298718	3.10012	-0.217091	-0.309615	0.317105	0.538124	-2.01462	0	0	1.41258	3.16503	0	0.497584	0	3.32332	LTR
HERVKC4-int	0	0	0	-2.30312	-0.214159	1.67763	1.06899	1.73937	-1.13878	-1.01264	-0.789085	-0.973927	0	-1.17144	-2.58013	-1.18576	-3.90491	-2.95497	-2.52488	-0.388222	LTR
MER130	0	0	0	0.0950954	0.313909	0.428071	0.389292	-0.225971	1.43382	2.69941	3.4222	2.48596	0	0	-2.81988	-0.286377	0	0.490936	0	1.60997	DNA
MER97d	0	0	0	0	0	0	-1.52277	-0.802764	0	2.21224	2.61255	3.06763	0	0	0.977456	-0.264548	2.35109	2.33001	0	3.76072	DNA
L1P	0	0	0	0.723406	-0.203933	0	-1.56184	1.76036	0	2.20449	1.88835	3.33821	0	0	-1.98226	2.27137	-0.418953	4.5057	0.41303	4.9447	LINE
MLT1F1-int	-0.156583	-0.36484	-0.384883	-1.25573	-0.553187	-2.51654	-2.13748	-3.48966	-0.967659	-1.13312	-2.07745	-3.52053	0	-0.360346	-0.300847	0.206399	0.38699	0.938309	0.932612	0.382621	LTR
LTR23-int	0	0	0	0	1.702	0.0413566	2.61724	4.30186	-1.19611	0.115833	0.459727	1.93235	0	0	0.45893	2.6979	-2.3822	0.358713	0.930868	2.39872	LTR
HERV-Fc1_LTR1	0	0	0	0.849948	1.00124	-1.49527	-0.297352	2.07561	2.73864	1.27414	1.589	3.39462	0	0	1.53792	4.26002	0.153552	0.293343	0	1.32746	LTR
HERVI-int	2.74163	-0.699702	-0.599027	3.17763	0.611425	0.874868	0.936597	1.16697	2.87688	-0.275406	0.269957	0.626071	1.12951	0.176678	-1.53783	1.62137	0.996547	-0.0321575	-1.12733	2.22144	LTR
LTR73	0	0	0	1.04584	-0.555117	1.46709	0.702706	1.18058	1.69085	2.31605	2.90189	2.62943	0	0	-0.326773	3.38664	1.91651	-0.31584	-0.458223	1.27926	LTR
MamGypsy2-I	0.620956	-0.156959	0.871044	2.61726	0.312474	-0.121502	-0.420391	2.48844	0.160142	-0.427123	-0.118156	1.87967	0.126267	1.66659	0.0445818	3.53235	0.505	0.693994	-0.361363	3.36565	LTR
HERV1_LTRa	0	0	0	-0.101981	0.0506913	0.568135	1.7172	-1.19992	0.703213	1.68556	2.53999	0.772515	0.533977	1.56097	6.59029	1.92918	0.203435	0.040671	4.05375	1.35483	LTR
HUERS-P2-int	-0.800053	0.090581	-1.94181	-0.157315	1.13307	0.870063	-0.170147	1.20866	-0.245823	-0.403901	-1.717	-1.23665	0	1.526	-1.42846	2.75813	1.53785	2.6184	-0.283533	3.02934	LTR
LTR18A	0	0	0	0.390893	-0.676742	-0.768406	-0.861946	-0.477208	1.74658	0.934248	1.43484	2.10752	0.327328	1.34727	0.735868	4.18169	1.28429	-2.6862	1.12603	3.52825	LTR
LTR3B	0	0	-2.55167	-3.84839	-0.486888	-0.782838	0.46058	-1.08202	0.0476379	-1.23131	-0.459944	-1.18241	2.4688	-1.3011	-0.0504118	0.898091	3.803	0.41122	-0.210612	0.209797	LTR
LTR81	0	0	0	0.761897	-0.217049	-0.357669	-3.14568	-1.04524	0.533836	0.373172	-0.19518	2.47455	0	0	0	5.83792	1.36853	-0.516806	-1.50397	3.3184	LTR
HERV1_LTRd	0	0	0	0	0	0	1.81726	-1.51695	0	-1.05048	0.501169	-3.44434	0	0	3.53665	2.94326	-1.39796	0.201564	-0.364461	-1.17402	LTR
LTR108d_Mam	0	0	0	-1.40612	0	0	-0.672041	1.37437	0	3.13478	-0.600851	4.51609	0	0	0	0	0	-0.470927	0	2.78922	LTR
MER34D	0	0	0	1.164	0.364711	0.317474	2.5504	-0.146235	-0.394277	-0.382429	0.938216	-0.730606	0	2.23275	2.94857	1.55092	-2.88226	0.501524	1.33951	-0.744812	LTR
ORSL	2.15945	2.70646	2.47736	2.72396	0.0195469	0.418903	0.603557	0.15381	-0.00989564	0.265353	0.518263	0.691976	-0.402543	0.32221	-0.627953	0.850446	0.0174211	0.246958	-0.393552	0.961723	DNA
Tigger17	0	0	0	4.40645	-0.347874	1.43653	0.845391	0.876374	0.337401	2.02192	2.07869	1.13978	0.646004	-0.0183492	-2.80341	-1.11829	0.0151578	0.23183	-0.938977	-1.0988	DNA
MamTip3	0.424171	0.954296	2.80121	1.64772	0.220497	0.512513	0.952457	0.448691	0.292341	0.620689	1.26335	0.568257	0.524855	3.14173	1.52389	1.36317	0.6961	1.43887	1.08292	0.729118	DNA
Charlie12	0	0	0	0	0.0200275	0	-0.964361	1.32092	0	0.0299038	-3.34962	-1.1932	0	0	-2.41152	-1.41777	0	-2.07544	0	-3.80673	DNA
MER133B	0	0	0	0	0	0	-2.99887	-3.51878	0	-1.72852	-0.436643	-1.92686	0	0	0	0	0	0	0	0	DNA
Mam_R4	0	0	0	-0.817788	-0.703596	-2.04589	-2.61167	-2.73205	0.187928	0.213779	0.584229	-0.189819	0	0.495585	1.05195	0.570985	-0.0822882	-0.486051	-1.86976	-1.18804	LINE
ERV24B_Prim-int	0.807271	1.49862	3.13436	2.32139	0.146206	0.856426	2.76636	1.36224	0.624749	1.25426	1.95942	1.03162	0.344386	1.25009	1.06749	1.46225	-0.621542	0.572448	1.24628	0.198694	LTR
HERV1_I-int	0	0	-2.65144	-1.11381	0.424961	-1.06302	2.09566	-0.31545	-0.484291	-1.16242	0.104391	-2.17642	0	2.16325	1.97351	4.54136	1.20909	1.66849	1.69094	2.14845	LTR
HERVE-int	-0.243444	-0.397542	0.648763	0.129877	-0.540745	-1.72934	-3.069	-2.76757	0.000784325	-0.408795	-0.837555	-1.26951	0.417009	1.15465	0.16862	0.901693	0.631131	0.687222	0.750599	0.236015	LTR
HERVH48-int	0	0	0	-0.223336	1.09436	2.0363	0.586094	4.2579	0.688726	0.784899	0.0789186	2.69226	-1.04799	-0.0537571	-1.96558	1.34316	-0.523868	-0.294087	-1.63555	0.899083	LTR
LTR14C	-2.49513	1.37051	-2.39918	2.17375	0.812707	0.550832	0.257281	0.978556	0.74622	2.67691	-0.0747011	3.15813	0	0	-1.33126	1.9948	-1.7458	0.664733	-1.1458	1.33147	LTR
LTR38	0	0	0	2.09404	-0.464674	1.90474	2.26537	1.1297	0.519027	1.08897	1.90052	1.4132	0	1.56946	4.39813	1.85236	-1.75591	-0.196377	2.62327	1.20072	LTR
LTR3B_	0	0	0.0279125	1.41801	0.236274	-0.560849	0.338816	0.0726865	1.60561	0.816549	1.68579	2.78496	0	0	1.86644	0.198388	0.906175	-0.22122	2.50805	1.02257	LTR
MamGypLTR3	0	0	-0.0603286	2.90829	0.13814	0.462557	0.264787	0.423019	1.344	1.16827	1.14408	3.03297	0.863185	0.70524	-0.559703	0.311568	0.184934	0.148507	-0.394656	0.769398	LTR
MER72B	0	0	0	1.04215	0.180811	0.12293	0.830347	1.24904	2.01295	2.03118	3.17004	3.73404	0	0	2.04472	1.14756	-1.47406	1.14593	1.18947	1.62533	LTR
MER83C	0	0	0	-1.43341	1.97663	2.03014	3.08597	2.99395	0	-0.141303	-0.123762	0.684995	0	0	2.38095	2.37983	-1.30629	-0.377693	-0.0621439	-0.787154	LTR
HERVFH19-int	0	0	0	-2.78157	0.374234	1.22358	1.57813	0.78038	0.111246	0.172777	1.36621	0.32782	0	0	2.72902	2.26703	0.577243	0.22848	0	0.235614	LTR
LTR108e_Mam	0	0	0	-0.948582	-0.437087	0	-0.97468	0.00659953	0	3.11555	2.23455	4.27113	0	0	0	0	0	1.45716	0	0	LTR
LTR109A2	0	0	0	0	0	0	1.86696	3.29101	0	0.484584	1.77674	4.89641	0	0	0	0	0	0.488673	0	0	LTR
LTR13_	0	0	0.749561	1.58938	0.228955	0.881627	0.579283	0.688469	0.176692	1.58877	-0.345231	0.565142	0	1.07076	3.28018	0.958077	1.26912	1.05813	3.48583	1.29529	LTR
LTR21B	0	0	0	-3.06312	1.02153	-0.640086	1.93802	0.0611642	-0.636432	-0.608779	-0.0131429	-0.744901	0	-0.885118	-0.833652	-0.872735	-2.63703	-2.03115	-1.33666	-0.0819303	LTR
LTR26E	0	0	0	-1.12573	0.363296	-0.438856	1.59808	-0.00881613	0.39161	-1.28066	1.057	-1.31496	0	0	3.09311	0.825063	1.89869	-0.911951	4.23175	-0.198159	LTR
LTR38-int	0	0	0	0.214507	0	0	3.3004	2.7816	0	0.136028	0.974836	1.51769	0	0	1.11809	-1.11915	0.13537	0.829404	1.17785	-0.509414	LTR
MER34C	0	0	0	3.8127	-0.304794	-0.626965	0.408063	-0.440509	0.872579	-0.203734	1.38076	2.85729	0	0	-1.86866	-0.10542	-1.99481	-0.46237	-0.248165	0.692637	LTR
MER51D	0	0	0	0.563516	1.1765	1.02668	2.67375	0.898016	0.550486	0.955544	1.38474	0.544482	0	0.873742	2.84701	1.2858	-1.43728	-0.319413	1.57592	-0.835306	LTR
MLT1M-int	0	0	0	0	0	0	3.34352	0	0	0	4.28308	0.0506504	0	0	0	0	0	0	0	0	LTR
PRIMAX-int	0	0	0	-2.8011	1.34662	1.91411	3.65115	1.56499	-0.129807	0.971417	1.48831	0.33766	0	0	0.454545	-1.62652	-0.505581	-0.0431678	0.0929762	-0.831275	LTR
FordPrefect	-1.56137	-0.199129	-3.86422	-2.4845	0.621691	0.113298	0.0766143	0.398	0.0825439	0.607079	-1.33454	0.141621	1.14454	1.73058	1.93654	0.0828874	1.1129	-0.440989	1.72931	-0.128466	DNA
MER75	1.01763	-0.11784	-0.217945	2.60334	0.0070727	0.153714	-0.817279	1.34235	0.269512	-0.416138	-0.810012	1.63005	-0.000718187	1.12132	-0.0972677	0.774987	0.856717	0.81417	0.0369143	1.28344	DNA
Eulor6D	0	0	0	-2.13481	0	0	2.18185	1.43931	-0.533778	-2.03128	-1.11807	-1.90473	0	0	0.113735	1.01601	1.1341	-3.11881	-0.568071	-1.18623	DNA
MamRep38	-0.966238	-1.21037	-2.75773	-1.40248	-0.106293	-0.635613	-0.796916	-0.567292	-0.428673	-0.600081	-1.13672	-0.980917	0.386617	-0.0304005	0.057307	-0.39184	0.667242	-0.20452	0.174635	-0.236266	DNA
L1MEj	-0.000612152	-1.45309	-2.6481	-2.04638	-0.168885	0.0830032	-0.368176	0.5911	-0.258607	-0.907392	-1.34668	-1.17462	-0.382288	-0.227238	-0.588793	-0.0351109	-0.0424121	-0.0280431	-0.623465	0.00911848	LINE
L1P4e	0	0	0	0.452681	0.247234	-0.783446	-0.0928491	-0.112821	-0.0328357	0.376819	-1.69838	-0.336139	0	-0.010114	-3.21776	-0.312454	0.29327	1.33218	-0.512836	0.115364	LINE
X1_LINE	0	0	0	0	0	0	-4.14266	0.00108866	0	-2.48408	-1.53079	-1.11199	0	0	0.340043	0.962093	0	-2.29052	0	0	LINE
CR1-8_Crp	0	0	0	0	0	0	0.909936	-0.0894547	0	0	-0.93493	-4.1207	0	0	0	0	0	1.4571	0	0	LINE
LTR38C	0	0	0	-0.65644	-0.699285	0.0434186	2.10065	2.16204	2.21689	2.01355	2.3457	2.96117	0.624602	0.793863	1.99493	0.290139	-0.76432	-0.492804	0.718656	-0.758427	LTR
HERV30-int	0	0	0	-0.755042	-0.516719	-1.5664	-0.0671437	-1.73518	0.392815	-1.95178	-1.59294	-2.56093	0	0	1.02869	0.238056	-0.725496	-1.32355	0.0539039	-1.85789	LTR
LTR25	-0.759373	-3.30068	-0.588725	-1.39818	-0.346595	-1.76088	-0.921448	-2.33716	0.0302637	-1.67803	-0.393457	-1.94548	0.45267	-1.80568	-1.05292	-1.53861	-0.340312	-0.974805	-0.509931	-0.935726	LTR
LTR45	0	1.51957	2.47018	2.99459	-0.678343	0.0485129	-0.498604	-0.59704	1.04605	2.12297	1.5179	1.76906	0	1.33237	0.523176	0.792111	-1.64767	0.649691	-0.353498	0.668749	LTR
MER41E	-0.00146236	1.36846	2.55593	2.05248	-0.189223	1.91118	2.36049	2.01543	-0.186299	0.989583	1.28567	1.20383	-0.422242	1.77375	1.88401	1.6209	0.293284	1.3885	2.29051	2.19933	LTR
MER9B	0	0	0	-0.910978	-0.715178	-1.94253	-2.72945	-1.57025	0.416102	-1.33497	-2.11762	-2.031	0	-1.17838	-0.154555	-1.95943	0.403827	-1.71167	-1.20566	-1.43373	LTR
HERVH-int	0.729644	-0.644729	-0.880193	-0.263021	2.47015	1.66006	-0.829148	3.16175	2.05919	0.648158	-1.35798	0.121537	-0.373358	-0.280198	1.09779	1.24406	0.0697266	0.294346	1.00887	1.83219	LTR
HUERS-P3-int	-0.390227	-1.403	-0.825401	-1.04799	-0.541472	-2.05874	-2.37474	-2.63184	-0.0150989	-1.07931	-0.753696	-1.86829	0.467635	0.0341243	-1.61861	-0.437458	0.685827	-0.758774	-1.78474	-0.663189	LTR
LTR30	0	0	0	-0.608702	-0.350508	-1.80834	-1.26417	-2.40605	0.481756	-1.81919	-1.33883	-3.31597	0	-0.551622	-1.09488	-0.512779	-0.973848	-0.295997	-0.363061	-0.566046	LTR
MER34B-int	0.721113	0.342891	0.285597	0.344088	-0.196695	-0.956243	-2.91552	-2.23824	0.222642	-0.601403	-1.92029	-2.43601	0.335975	0.198041	0.726859	-0.247134	0.797588	0.716855	1.02122	-0.217482	LTR
MER41C	0	0	0	0.161805	0.322697	1.71113	1.77096	2.59764	1.41847	0.429967	1.69616	1.46036	0.104668	-0.0147422	1.2676	0.63985	0.810576	0.785409	1.57381	1.46257	LTR
MER48	0.141234	0.544013	0.575516	1.91235	1.07785	0.747209	0.799705	2.3908	1.54029	1.03725	0.308561	2.27488	0.475471	2.26241	0.654983	2.70425	1.2794	1.12169	-0.578125	2.29233	LTR
MER61E	0	0	0.322624	-0.832712	-0.561936	-2.20289	-2.42797	-3.14984	0.276854	-1.20933	-0.641146	-1.91543	0.393589	-1.36291	-0.384723	-0.401553	0.345014	-0.413274	-1.37601	-1.80234	LTR
HERVIP10F-int	0.931346	0.105078	0.39624	0.965584	1.58105	0.661209	1.97318	2.52813	0.605902	0.0215925	0.712752	0.603684	-1.65897	-0.686278	-1.80259	0.398783	0.0800654	-0.0155852	-0.0592968	1.34287	LTR
LTR12F	1.27112	0.106232	1.4854	3.36095	0.288255	0.0581133	0.795507	1.97927	0.812561	-0.0410785	0.678957	2.3061	-0.32957	0.882587	0.553824	1.29482	0.250697	0.0481615	0.423694	1.32562	LTR
LTR47A2	0	0	0	3.00849	0.469985	1.65561	1.34467	1.56385	0.218084	1.6928	0.58003	0.88248	0	1.2474	-0.207924	0.719335	-0.208649	0.992048	-0.0720646	0.48416	LTR
MER65D	0.353324	0.736963	0.601171	2.29755	-0.190425	1.14801	0.95008	2.74783	0.305988	1.37182	0.371614	2.36871	0.177717	1.08921	-0.387656	0.813796	-0.287676	0.483526	-0.334698	0.096378	LTR
MLT1E1A-int	0	0	0	-0.62438	-0.627738	-3.2582	-1.84163	-2.49996	0.701991	-0.441892	0.27127	-0.791285	0	-0.495731	-0.937984	-1.40262	-0.0745153	-0.0410668	-1.43713	-1.01128	LTR
HERVE_a-int	0.00585812	-1.28775	-1.65842	-0.462244	2.59209	-0.179382	-0.35982	1.14086	1.09431	-0.930937	-0.558222	-0.933578	0.674433	0.8586	0.310787	1.91856	0.474391	0.847241	0.520809	1.22928	LTR
LTR10F	0	0	0	-0.11785	0.761172	0.979655	1.73676	3.0502	0.457766	0.684736	0.494112	1.13213	0.513246	0.925512	2.09473	0.105412	0.527865	-0.291906	1.84963	-0.0645011	LTR
LTR16D	0.240701	0.0450568	0.454184	2.20496	0.0862846	-1.27312	-0.839542	0.387642	0.0930392	-0.0517363	-0.202027	2.52741	0.554723	0.540426	-0.556369	0.581668	1.8156	1.36815	1.20484	1.34711	LTR
LTR1C1	0	0	0	-0.0953611	-0.229383	1.86555	0.871771	0.619845	1.20108	1.57756	1.52305	1.50092	0	0	1.94054	0.901067	2.61659	2.07468	0.740929	2.09265	LTR
LTR75B	0	0	0	-0.934201	0.572551	0.805668	2.68812	1.67519	-0.176009	-0.153974	0.835036	0.181347	0	0	0.443723	2.05488	-2.07731	-0.818082	-0.762448	0.793167	LTR
MER41-int	0.0971668	0.287554	-0.570544	2.21624	0.0166331	1.16505	0.773014	3.95605	0.242218	0.34907	0.302286	1.26816	0.457339	1.40036	0.286378	2.48061	-0.251155	1.35632	-0.151245	2.15123	LTR
MER41D	0	0	1.81021	4.63859	0.645409	0.995579	0.682098	1.91374	0.616569	0.365428	0.685264	1.34175	-0.150783	0.0941149	0.731999	1.15712	0.609856	1.27337	1.51472	1.93655	LTR
MER52-int	0	0	0	-0.625001	-0.0730226	-1.16918	0.636803	2.07753	0.649216	1.09742	1.0283	2.70138	0	0	0.398036	1.62938	1.27276	-0.161052	0.00421822	2.48765	LTR
MLT1H1-int	0	0	0	-0.61845	0.091452	0.0273991	0.698899	0.27607	1.46219	1.36666	2.32408	2.24139	0	-0.0339207	-0.532716	0.848173	-1.30411	-0.894877	-2.97346	-0.0408414	LTR
MLT1L-int	0	0	0	3.49076	1.12403	1.11632	1.5992	0.385295	0.953605	0.716955	2.22534	0.302299	0	0	-0.810107	-1.15305	-0.196536	-0.863039	-1.45046	-0.244062	LTR
MST-int	0	0	0	-4.40233	0.413277	0.852225	1.38113	1.08047	0.453164	0.361114	1.78039	0.188582	0	-1.3505	-0.213586	-2.37674	-2.29272	-0.727068	0.886146	0.18836	LTR
MSTB1-int	-0.592107	0.861999	2.65738	0.527745	-0.647214	-0.604959	0.659797	-1.33028	-1.04941	-0.0067479	0.491473	-1.53857	-0.256472	-0.600539	0.882869	-1.56637	-0.0558307	-0.333873	1.49436	-0.736613	LTR
HERVIP10FH-int	0.133948	0.244204	0.480119	0.63545	0.355887	0.390276	0.742469	3.2214	0.496915	-0.161949	0.420897	1.41827	-1.7694	-0.66218	-0.690768	-0.084586	-0.616	-0.59229	-0.365587	0.630794	LTR
HERVK11D-int	0	0	0	1.45377	1.06604	-1.88404	-0.294778	0.120755	1.53435	1.14617	0.538178	0.629899	-0.334832	1.64743	-2.56995	1.72869	1.40083	1.37852	0.668644	-0.570533	LTR
HERVL32-int	0	0	0	0.709396	0.511444	-0.133387	-0.573415	1.57176	0	0.952968	2.31343	3.18589	0	0	0	0	0	-2.43057	0	-2.23827	LTR
HUERS-P3b-int	0.334474	0.277712	-1.84529	0.128265	-0.355768	0.135562	0.0460329	-0.536259	-0.0632328	-0.0596507	-0.21021	-0.0568331	-0.725955	-1.25554	-2.59421	-1.24574	-0.0378373	-0.198789	-1.82727	-0.21416	LTR
LTR10B1	0	0	0	3.19983	0.410332	-0.515652	1.75119	0.55818	0.683976	-0.622652	0.19076	0.0254173	1.02575	-0.238855	-1.37151	1.40689	1.33428	-0.448815	-1.74508	1.3706	LTR
LTR28B	0	0	0	-0.0360159	-0.167558	-0.242005	0.806304	0.169652	1.72172	0.7854	0.8328	1.29973	0	0	1.17336	0.337933	-0.57478	0.761115	2.56595	1.46702	LTR
LTR3	0	0	0	2.34119	0.967265	0.0314191	0.661812	0.281071	0.232978	-1.27132	-0.0230575	-1.86321	0	0	0.837728	-0.193118	2.48107	2.36869	4.02586	1.07223	LTR
LTR43-int	0	0	0	0.663402	-0.981764	-1.11827	0.482465	-2.48676	-0.0430865	0.504578	0.93034	-0.088919	0.0184424	1.08205	2.6988	0.990356	0.657392	-0.0590233	2.34846	-0.378239	LTR
LTR57	0	0	0	-0.810228	0.648976	1.41222	2.72387	1.33396	-0.0306479	0.430697	1.49545	0.631126	0	0	1.13535	0.1938	0	1.74444	0	-0.35571	LTR
LTR9B	-0.187424	-0.213754	0.917019	-0.129162	0.770463	0.114514	-0.0363056	1.98232	0.516449	0.380679	0.53272	0.664879	0.907231	-1.18372	-2.2085	-0.272191	0.70047	-1.79371	-3.31323	-0.406891	LTR
MamRep1151	0.562323	0.436236	2.50599	0.840666	-0.454151	-0.3279	0.258698	-0.623198	-0.420313	-0.0320155	0.459713	0.306127	-1.25219	-1.64726	-0.896827	-1.52115	-0.766068	-1.44762	-0.809202	-1.60715	LTR
MER61B	0	0	0	-0.186837	-0.422961	-0.234305	0.522472	0.621442	0.577852	0.494176	0.308945	1.53976	0	0.657023	0.389423	2.15005	1.34436	-0.801667	-0.909772	2.53928	LTR
MER74B	-0.408351	-0.75404	-2.77521	-0.937884	0.264209	-0.597554	-0.346835	-0.452593	0.405344	-0.311776	-0.898577	-0.767071	0.8502	-0.143324	-1.58649	0.317658	1.37157	-0.198604	-1.45981	0.0493132	LTR
MER74C	0	0	0	-1.90605	0.97825	0.1989	1.44514	2.53875	-0.263213	-0.651451	1.01562	1.3576	0	-1.33063	-2.02551	-1.09218	0.493412	-0.0992087	-1.9611	0.289117	LTR
MER83	-0.119647	-1.8751	2.73022	-0.91292	-0.240769	0.415288	1.43077	-0.00688292	-0.0625047	-0.0775624	0.924261	-0.159362	-0.00109928	-1.23652	1.36862	-1.56822	0.285206	-0.609941	1.57737	-1.251	LTR
MER83B	0	0	0	1.50654	-0.741734	0.0985364	-0.569088	2.21304	-0.207209	-0.570416	-0.273602	0.873083	0	0	1.18178	1.74988	-0.579286	-1.4732	-0.636323	3.2086	LTR
MER84-int	0	0	0	-0.147118	0.786286	0.250812	1.93624	-0.531855	-2.78286	0.579958	1.40264	-0.555449	0	0	0.737554	-1.43334	0	-0.339248	0	1.37014	LTR

## Sheet: Fig. 1d
Cellline	Treatment	TE	Log2FC	Padj	Sym
GP5d	DNMTi	LTR12C	0.377052	0.640491	ns
GP5d	DNMTi	LTR7Y	1.5243	0.00310357	**
GP5d	DNMTi	HERV9NC-Int	0.768598	0.640491	ns
GP5d	DNMTi	LTR12D	1.039	0.0778909	ns
GP5d	DNMTi	L1ME3E	0.275344	0.972085	ns
GP5d	HDACi	LTR12C	2.61	7.19307e-51	****
GP5d	HDACi	LTR7Y	-1.06744	0.0816472	ns
GP5d	HDACi	HERV9NC-Int	1.88	6.1136e-06	****
GP5d	HDACi	LTR12D	1.39	0.00114037	**
GP5d	HDACi	L1ME3E	0.59	0.576263	ns
GP5d	SetDB1i	LTR12C	0.17	0.556929	ns
GP5d	SetDB1i	LTR7Y	-0.864432	0.10263	ns
GP5d	SetDB1i	HERV9NC-Int	-0.579762	0.399956	ns
GP5d	SetDB1i	LTR12D	-0.195836	0.81183	ns
GP5d	SetDB1i	L1ME3E	1.6896	0.0051547	***
GP5d	DNMTi-HDACi	LTR12C	5.028	1.56952e-192	****
GP5d	DNMTi-HDACi	LTR7Y	-0.306275	0.733667	ns
GP5d	DNMTi-HDACi	HERV9NC-Int	5.3	4.22096e-57	****
GP5d	DNMTi-HDACi	LTR12D	6.00578	2.71017e-89	****
GP5d	DNMTi-HDACi	L1ME3E	0.3509	0.791298	ns
Cellline	Treatment	TE	Log2FC	Padj	Sym
OE19	DNMTi	LTR12C	1.36854	5.99056e-18	****
OE19	DNMTi	LTR7Y	4.61707	6.60877e-41	****
OE19	DNMTi	HERV9NC-Int	2.39233	6.35e-47	****
OE19	DNMTi	HERVK13-Int	0.0225864	0.955663	ns
OE19	DNMTi	AluYh9	0.881779	0.574921	ns
OE19	HDACi	LTR12C	2.81762	2.30542e-301	****
OE19	HDACi	LTR7Y	3.43521	2.08769e-59	****
OE19	HDACi	HERV9NC-Int	4.82663	2.3e-301	****
OE19	HDACi	HERVK13-Int	3.32521	7.33706e-131	****
OE19	HDACi	AluYh9	1.05303	0.2792	ns
OE19	SetDB1i	LTR12C	0.110969	0.584867	ns
OE19	SetDB1i	LTR7Y	0.0361017	0.947907	ns
OE19	SetDB1i	HERV9NC-Int	-0.29	0.142624	ns
OE19	SetDB1i	HERVK13-Int	3.01331	1.19848e-78	****
OE19	SetDB1i	AluYh9	2.40609	0.00089356	****
OE19	DNMTi-HDACi	LTR12C	5.50176	2.30542e-301	****
OE19	DNMTi-HDACi	LTR7Y	5.48034	2.08769e-59	****
OE19	DNMTi-HDACi	HERV9NC-Int	6.92379	2.08769e-301	****
OE19	DNMTi-HDACi	HERVK13-Int	3.87902	7.33706e-131	****
OE19	DNMTi-HDACi	AluYh9	0.337662	0.760212	ns

## Sheet: Fig. 2a
Cell line	Treatment	Downregulated	Upregulated
GP5d	DNMTi	14	32
GP5d	HDACi	436	503
GP5d	SetDBi	544	557
GP5d	DNMTi_HDACi	905	2301
GP5d	DNMTi_SETDB1i	3815	10658
GP5d	HDACi_SETDB1i	21	5463
OE19	DNMTi	42	685
OE19	HDACi	3513	5235
OE19	SetDBi	6348	16187
OE19	DNMTi_HDACi	6269	20964
OE19	DNMTi_SETDB1i	4565	8922
OE19	HDACi_SETDB1i	2151	2977
LNCaP-1F5	DNMTi	119	33
LNCaP-1F5	HDACi	527	616
LNCaP-1F5	SetDBi	2568	2638
LNCaP-1F5	DNMTi_HDACi	394	3258
LNCaP-1F5 p53-KO	DNMTi	822	636
LNCaP-1F5 p53-KO	HDACi	874	1072
LNCaP-1F5 p53-KO	SetDBi	5752	7583
LNCaP-1F5 p53-KO	DNMTi_HDACi	1101	6045
GP5d p53-KO	DNMTi	221	1018
GP5d p53-KO	HDACi	1523	2892
GP5d p53-KO	SetDBi	6892	14439
GP5d p53-KO	DNMTi_HDACi	5131	27489

## Sheet: Fig.2b and Supp Fig. 6b 
Percentage of derepressed TE loci by inhibition of CMEs treatment or SETDB1 KO shown in Figure 2b, and Supplementary Fig. 6c.
Cell_line	Treatment	Percentage of TE class				Total derepressed TE loci
		DNA	LINE	LTR	SINE
GP5d	DNMTi	6.25	15.625	40.625	37.5	32
GP5d	HDACi	10.9344	21.8688	25.2485	41.9483	503
GP5d	SETDB1i	10.5925	28.0072	19.2101	42.1903	557
GP5d	DNMTi-HDACi	9.03955	23.1638	41.4602	26.3364	2301
GP5d	DNMTi-SETDB1i	7.02758	30.5874	17.3391	45.046	10658
GP5d	HDACi-SETDB1i	0.750503	46.4214	4.33828	48.4898	5463
OE19	DNMTi	6.27737	31.8248	39.562	22.3358	685
OE19	HDACi	6.89589	34.7851	19.3123	39.0067	5235
OE19	SETDB1i	6.83264	37.8514	17.5882	37.7278	16187
OE19	DNMTi-HDACi	6.30605	34.4782	22.5148	36.701	20964
OE19	DNMTi-SETDB1i	6.72495	26.855	14.6156	51.8045	8922
OE19	HDACi-SETDB1i	5.27377	20.8263	12.5966	61.3033	2977
GP5d p53-KO	DNMTi	7.76031	26.8173	38.1139	27.3084	1018
GP5d p53-KO	HDACi	8.29876	36.8603	22.8907	31.9502	2892
GP5d p53-KO	SETDB1i	7.85373	44.3383	17.9999	29.8082	14439
GP5d p53-KO	DNMTi-HDACi	7.16287	41.0819	26.7089	25.0464	27489
A375	SETDB1-KO	5.60579	33.8156	42.6763	17.9024	553
LNCAP-1F5	DNMTi	3.0303	18.1818	48.4848	30.303	119
LNCAP-1F5	HDACi	8.76623	23.0519	28.8961	39.2857	616
LNCAP-1F5	SETDB1i	4.47309	13.4193	7.69522	74.4124	2638
LNCAP-1F5	DNMTi_HDACi	5.52486	34.6532	36.3106	23.5114	3258
LNCAP-1F5-p53-KO	DNMTi	9.1195	28.7736	20.4403	41.6667	635
LNCAP-1F5-p53-KO	HDACi	8.30224	35.0746	26.7724	29.8507	1071
LNCAP-1F5-p53-KO	SETDB1i	3.83965	12.2088	6.53391	77.4177	7682
LNCAP-1F5-p53-KO	DNMTi_HDACi	6.20347	34.574	32.5227	26.6998	6044

## Sheet: Fig. 2c
GP5d	Number of derepressed TEs		OE19	Number of derepressed TEs
DNMTi_SETDB1i	8933		DNMTi_HDACi	13754
HDACi_SETDB1i	4541		SETDB1i	8347
DNMTi_HDACi	1554		DNMTi_SETDB1i	2990
DNMTi_SETDB1i&HDACi_SETDB1i	834		DNMTi_HDACi&HDACi	2885
DNMTi_SETDB1i&SETDB1i	406		DNMTi_SETDB1i&SETDB1i	2616
DNMTi_HDACi&DNMTi_SETDB1i	262		DNMTi_HDACi&SETDB1i	1678
DNMTi_HDACi&HDACi	259		DNMTi_SETDB1i&HDACi_SETDB1i&SETDB1i	1394
HDACi	96		DNMTi_HDACi&HDACi&SETDB1i	769
DNMTi_HDACi&DNMTi_SETDB1i&HDACi	78		HDACi	638
SETDB1i	53		DNMTi_SETDB1i&HDACi_SETDB1i	442
DNMTi_HDACi&DNMTi_SETDB1i&SETDB1i	39		HDACi_SETDB1i	366
DNMTi_HDACi&HDACi_SETDB1i	20		DNMTi_HDACi&DNMTi_SETDB1i&SETDB1i	343
DNMTi_HDACi&DNMTi_SETDB1i&HDACi&SETDB1i	19		DNMTi_HDACi&DNMTi	223
DNMTi_HDACi&DNMTi_SETDB1i&HDACi_SETDB1i	19		DNMTi_HDACi&DNMTi_SETDB1i&HDACi&SETDB1i	205
DNMTi_SETDB1i&HDACi_SETDB1i&SETDB1i	17		DNMTi_HDACi&DNMTi_SETDB1i&HDACi_SETDB1i&HDACi&SETDB1i	201
DNMTi_SETDB1i&HDACi	15		DNMTi_HDACi&DNMTi_SETDB1i&HDACi_SETDB1i&SETDB1i	171
DNMTi_HDACi&DNMTi_SETDB1i&HDACi_SETDB1i&HDACi	10		DNMTi_HDACi&DNMTi_SETDB1i	146
DNMTi	10		DNMTi_HDACi&DNMTi&HDACi	109
DNMTi&DNMTi_HDACi&DNMTi_SETDB1i	7		HDACi&SETDB1i	103
DNMTi_HDACi&HDACi_SETDB1i&HDACi	7		HDACi_SETDB1i&SETDB1i	99
DNMTi_HDACi&SETDB1i	7		DNMTi	84
HDACi_SETDB1i&HDACi	6		DNMTi_HDACi&DNMTi_SETDB1i&DNMTi	73
DNMTi_HDACi&DNMTi_SETDB1i&HDACi_SETDB1i&HDACi&SETDB1i	4		DNMTi_HDACi&DNMTi_SETDB1i&HDACi	42
DNMTi_HDACi&HDACi&SETDB1i	4		DNMTi_HDACi&HDACi_SETDB1i&HDACi&SETDB1i	41
DNMTi_HDACi&DNMTi_SETDB1i&HDACi_SETDB1i&SETDB1i	4		DNMTi_HDACi&HDACi_SETDB1i&HDACi	40
DNMTi&DNMTi_SETDB1i	3		DNMTi_HDACi&HDACi_SETDB1i&SETDB1i	35
DNMTi&DNMTi_HDACi	2		DNMTi_HDACi&DNMTi_SETDB1i&HDACi_SETDB1i	33
HDACi&SETDB1i	2		DNMTi_SETDB1i&HDACi&SETDB1i	32
DNMTi&HDACi_SETDB1i	2		DNMTi_HDACi&HDACi_SETDB1i	31
DNMTi&DNMTi_HDACi&DNMTi_SETDB1i&HDACi_SETDB1i	2		DNMTi_HDACi&DNMTi_SETDB1i&DNMTi&HDACi&SETDB1i	29
DNMTi&HDACi	1		DNMTi_HDACi&DNMTi_SETDB1i&HDACi_SETDB1i&HDACi	28
DNMTi&HDACi&SETDB1i	1		DNMTi_SETDB1i&DNMTi	28
DNMTi&DNMTi_HDACi&DNMTi_SETDB1i&SETDB1i	1		DNMTi_HDACi&DNMTi_SETDB1i&DNMTi&HDACi	28
DNMTi&DNMTi_HDACi&HDACi	1		DNMTi_HDACi&DNMTi&HDACi&SETDB1i	24
DNMTi_HDACi&HDACi_SETDB1i&HDACi&SETDB1i	1		DNMTi_SETDB1i&HDACi_SETDB1i&HDACi&SETDB1i	24
DNMTi_SETDB1i&HDACi_SETDB1i&HDACi	1		DNMTi_HDACi&DNMTi_SETDB1i&DNMTi&HDACi_SETDB1i&HDACi&SETDB1i	19
DNMTi_SETDB1i&HDACi&SETDB1i	1		DNMTi_HDACi&DNMTi_SETDB1i&DNMTi&SETDB1i	16
HDACi_SETDB1i&SETDB1i	1		DNMTi_SETDB1i&HDACi	14
DNMTi&SETDB1i	1		HDACi_SETDB1i&HDACi	13
DNMTi&DNMTi_SETDB1i&SETDB1i	1		DNMTi_HDACi&DNMTi_SETDB1i&DNMTi&HDACi_SETDB1i&HDACi	13
DNMTi&DNMTi_HDACi&SETDB1i	0		DNMTi_HDACi&DNMTi&SETDB1i	12
DNMTi&DNMTi_HDACi&HDACi_SETDB1i&SETDB1i	0		DNMTi_SETDB1i&DNMTi&SETDB1i	9
DNMTi&DNMTi_HDACi&HDACi_SETDB1i	0		DNMTi_SETDB1i&HDACi_SETDB1i&HDACi	8
DNMTi_HDACi&HDACi_SETDB1i&SETDB1i	0		DNMTi_SETDB1i&DNMTi&HDACi_SETDB1i	7
HDACi_SETDB1i&HDACi&SETDB1i	0		DNMTi&SETDB1i	6
DNMTi&HDACi_SETDB1i&SETDB1i	0		DNMTi_HDACi&DNMTi_SETDB1i&DNMTi&HDACi_SETDB1i	6
DNMTi&DNMTi_HDACi&DNMTi_SETDB1i&HDACi_SETDB1i&SETDB1i	0		DNMTi_HDACi&DNMTi_SETDB1i&DNMTi&HDACi_SETDB1i&SETDB1i	6
DNMTi&DNMTi_SETDB1i&HDACi_SETDB1i&HDACi	0		DNMTi_SETDB1i&DNMTi&HDACi_SETDB1i&SETDB1i	3
DNMTi&DNMTi_SETDB1i&HDACi_SETDB1i&HDACi&SETDB1i	0		DNMTi_SETDB1i&DNMTi&HDACi_SETDB1i&HDACi	2
DNMTi&DNMTi_SETDB1i&HDACi&SETDB1i	0		DNMTi_HDACi&DNMTi&HDACi_SETDB1i	2
DNMTi&DNMTi_SETDB1i&HDACi	0		DNMTi_SETDB1i&DNMTi&HDACi&SETDB1i	1
DNMTi&DNMTi_HDACi&HDACi&SETDB1i	0		HDACi_SETDB1i&HDACi&SETDB1i	1
DNMTi&DNMTi_HDACi&HDACi_SETDB1i&HDACi	0		DNMTi_HDACi&DNMTi&HDACi_SETDB1i&HDACi	1
DNMTi&DNMTi_HDACi&HDACi_SETDB1i&HDACi&SETDB1i	0		DNMTi_HDACi&DNMTi&HDACi_SETDB1i&HDACi&SETDB1i	1
DNMTi_SETDB1i&HDACi_SETDB1i&HDACi&SETDB1i	0		DNMTi&HDACi	1
DNMTi&DNMTi_SETDB1i&HDACi_SETDB1i&SETDB1i	0		DNMTi&HDACi_SETDB1i	0
DNMTi&HDACi_SETDB1i&HDACi&SETDB1i	0		DNMTi&HDACi_SETDB1i&SETDB1i	0
DNMTi&HDACi_SETDB1i&HDACi	0		DNMTi_SETDB1i&DNMTi&HDACi_SETDB1i&HDACi&SETDB1i	0
DNMTi&DNMTi_HDACi&DNMTi_SETDB1i&HDACi_SETDB1i&HDACi&SETDB1i	0		DNMTi_SETDB1i&DNMTi&HDACi	0
DNMTi&DNMTi_HDACi&DNMTi_SETDB1i&HDACi_SETDB1i&HDACi	0		DNMTi&HDACi_SETDB1i&HDACi&SETDB1i	0
DNMTi&DNMTi_SETDB1i&HDACi_SETDB1i	0		DNMTi&HDACi_SETDB1i&HDACi	0
DNMTi&DNMTi_HDACi&DNMTi_SETDB1i&HDACi	0		DNMTi&HDACi&SETDB1i	0
DNMTi&DNMTi_HDACi&DNMTi_SETDB1i&HDACi&SETDB1i	0		DNMTi_HDACi&DNMTi&HDACi_SETDB1i&SETDB1i	0

## Sheet: Fig. 2d
Cell line	Tretament	Number of derepressed TEs
LNCaP-1F5	SETDB1i	2520
LNCaP-1F5	HDACi	224
LNCaP-1F5	HDACi&SETDB1i	43
LNCaP-1F5	DNMTi	117
LNCaP-1F5	DNMTi&SETDB1i	1
LNCaP-1F5	DNMTi_HDACi	2868
LNCaP-1F5	DNMTi_HDACi&SETDB1i	37
LNCaP-1F5	DNMTi_HDACi&HDACi	315
LNCaP-1F5	DNMTi_HDACi&HDACi&SETDB1i	37
LNCaP-1F5	DNMTi_HDACi&DNMTi	1

## Sheet: Fig. 3a
TE_subfamily	p53_null_average	Wild_type_average	Subfamily_name	baseMean	log2FoldChange	lfcSE	stat	pvalue	padj	Subfamily	genelabels	p53_null_Log2_Normalized_count	WT_Log2_Normalized_count
GSATX:centr:Satellite	1.50956	4.17318	GSATX	2.84137	1.42262	1.12422	1.26543	0.205718	0.413055	NS	FALSE	1.59413	3.06115
Helitron1Nb_Mam:Helitron:RC	2.78454	2.9178	Helitron1Nb_Mam	2.85117	0.114171	1.26228	0.0904484	0.927931	0.965088	NS	FALSE	2.47744	2.54488
LTR27B:ERV1:LTR	4.26743	1.4589	LTR27B	2.86316	-1.48414	1.3	-1.14165	0.253599	0.467238	NS	FALSE	3.09337	1.54488
MER61D:ERV1:LTR	3.11811	2.66211	MER61D	2.89011	-0.123078	1.15435	-0.106621	0.915089	0.961105	NS	FALSE	2.64067	2.41257
MER83A-int:ERV1:LTR	1.69207	4.17318	MER83A-int	2.93262	1.22168	1.0621	1.15025	0.250039	0.465846	NS	FALSE	1.75879	3.06115
LTR71A:ERV1:LTR	2.88534	3.07704	LTR71A	2.98119	0.105729	1.08654	0.0973081	0.922482	0.963404	NS	FALSE	2.52874	2.62154
MSTB2-int:ERVL-MaLR:LTR	1.40877	4.5881	MSTB2-int	2.99843	1.57755	1.21836	1.29481	0.195385	0.402111	NS	FALSE	1.49443	3.1979
UCON33:TcMar-Tigger:DNA	2.55722	3.49196	UCON33	3.02459	0.328934	1.08822	0.302269	0.762447	0.88248	NS	FALSE	2.35457	2.80404
LTR103_Mam:ERV1:LTR	4.46089	1.61813	LTR103_Mam	3.03951	-1.53187	1.27795	-1.1987	0.230646	0.446239	NS	FALSE	3.15733	1.69433
DNA1_Mam:TcMar:DNA	3.70567	2.39581	DNA1_Mam	3.05074	-0.664713	1.16808	-0.569064	0.569312	0.743179	NS	FALSE	2.88973	2.26052
LTR43B:ERV1:LTR	0.682646	5.47285	LTR43B	3.07775	3.02371	1.13311	2.6685	0.00761907	0.0479584	LTR	TRUE	0.44921	3.45229
MER92C:ERV1:LTR	1.91852	4.38457	MER92C	3.15155	0.936376	1.19789	0.781689	0.434398	0.64493	NS	FALSE	1.93999	3.13244
FordPrefect_a:hAT-Tip100:DNA	2.72729	3.70609	FordPrefect_a	3.21669	0.60545	1.07213	0.564716	0.572267	0.745977	NS	FALSE	2.44747	2.8899
MER87:ERV1:LTR	2.67945	3.75826	MER87	3.21885	0.520285	1.10887	0.469204	0.638924	0.79226	NS	FALSE	2.42194	2.91006
MER73:ERVL:LTR	2.18126	4.33241	MER73	3.25683	0.870176	1.05922	0.821527	0.411346	0.623808	NS	FALSE	2.12516	3.11517
LTR60B:ERV1:LTR	3.46961	3.07704	LTR60B	3.27332	-0.171213	1.04299	-0.164156	0.869609	0.939512	NS	FALSE	2.79477	2.62154
MLT1E2-int:ERVL-MaLR:LTR	5.0174	1.56597	MLT1E2-int	3.29169	-1.25897	1.17691	-1.06973	0.284743	0.497487	NS	FALSE	3.32694	1.64706
MER83C:ERV1:LTR	1.00747	5.57992	MER83C	3.29369	2.60077	1.07	2.43062	0.0150729	0.07782	NS	FALSE	1.01074	3.48024
X8_LINE:CR1:LINE	4.46613	2.14012	X8_LINE	3.30312	-0.991227	1.14148	-0.868372	0.385191	0.599983	NS	FALSE	3.15902	2.09769
HSAT5:Satellite:Satellite	2.26344	4.42887	HSAT5	3.34615	0.842804	1.04868	0.80368	0.421582	0.631	NS	FALSE	2.17851	3.14694
MER34D:ERV1:LTR	4.62988	2.14012	MER34D	3.385	-1.02815	1.16628	-0.881568	0.378011	0.592819	NS	FALSE	3.21098	2.09769
Charlie14a:hAT-Charlie:DNA	5.74789	1.04398	Charlie14a	3.39594	-2.0022	1.30064	-1.5394	0.123708	0.30342	NS	FALSE	3.52303	1.06209
MER51D:ERV1:LTR	2.79462	4.01395	MER51D	3.40429	0.492217	1.00783	0.488395	0.62527	0.7818	NS	FALSE	2.48265	3.00502
MER57E3:ERV1:LTR	3.5872	3.23627	MER57E3	3.41173	-0.211453	1.09701	-0.192754	0.847152	0.929572	NS	FALSE	2.84286	2.69433
LTR1F2:ERV1:LTR	0.407007	6.46467	LTR1F2	3.43584	4.12556	1.2425	3.32036	0.000899011	0.00860616	LTR	TRUE	-0.296873	3.69258
MER97a:hAT-Tip100:DNA	3.85518	3.02487	MER97a	3.44003	-0.13347	1.02876	-0.129739	0.896773	0.952399	NS	FALSE	2.9468	2.59687
LTR16D2:ERVL:LTR	1.95151	4.95086	LTR16D2	3.45119	1.25828	1.03801	1.2122	0.225434	0.440796	NS	FALSE	1.96459	3.30768
UCON55:TcMar-Tigger:DNA	4.72228	2.19229	UCON55	3.45728	-1.47629	1.31519	-1.12249	0.261654	0.474279	NS	FALSE	3.23948	2.13244
AluYd8:Alu:SINE	3.64163	3.43979	AluYd8	3.54071	0.0210419	1.00408	0.0209565	0.98328	0.989742	NS	FALSE	2.86458	2.78232
AluYh7:Alu:SINE	2.93755	4.17318	AluYh7	3.55536	0.409945	1.04792	0.391198	0.695651	0.835532	NS	FALSE	2.55461	3.06115
AluYh9:Alu:SINE	2.03833	5.11009	AluYh9	3.57421	1.29627	1.04384	1.24183	0.214299	0.423528	NS	FALSE	2.02739	3.35335
LTR28:ERV1:LTR	4.50289	2.66211	LTR28	3.5825	-0.611925	1.06485	-0.574658	0.565522	0.74245	NS	FALSE	3.17085	2.41257
ORSL-2a:hAT-Tip100:DNA	3.14149	4.06885	ORSL-2a	3.60517	0.57752	1.01414	0.569469	0.569038	0.743179	NS	FALSE	2.65145	3.02462
LTR10G:ERV1:LTR	4.61893	2.66211	LTR10G	3.64052	-0.655153	1.07834	-0.607555	0.543482	0.729653	NS	FALSE	3.20756	2.41257
HERVFH19-int:ERV1:LTR	1.9839	5.37639	HERVFH19-int	3.68015	1.46356	1.01096	1.44769	0.147704	0.341356	NS	FALSE	1.98834	3.42664
MER94B:hAT-Blackjack:DNA	3.84422	3.54686	MER94B	3.69554	0.0796532	1.05793	0.0752917	0.939983	0.969567	NS	FALSE	2.94269	2.82654
MLT1J1-int:ERVL-MaLR:LTR	4.38065	3.07704	MLT1J1-int	3.72884	-0.519638	1.01767	-0.510616	0.60962	0.771681	NS	FALSE	3.13115	2.62154
LTR80B:ERVL:LTR	3.87332	3.75826	LTR80B	3.81579	-0.0397954	0.98268	-0.0404968	0.967697	0.981582	NS	FALSE	2.95357	2.91006
MER66D:ERV1:LTR	4.05717	3.59902	MER66D	3.8281	-0.103209	0.962957	-0.107179	0.914647	0.961105	NS	FALSE	3.02047	2.84761
MER99:hAT:DNA	2.37471	5.52501	MER99	3.94986	1.07903	0.949345	1.1366	0.255704	0.468112	NS	FALSE	2.24775	3.46598
LTR45:ERV1:LTR	2.41819	5.52501	LTR45	3.9716	1.0558	1.02718	1.02786	0.304018	0.517636	NS	FALSE	2.27393	3.46598
LTR27D:ERV1:LTR	0.50209	7.45374	LTR27D	3.97792	3.86559	1.12616	3.43255	0.000597934	0.00666717	LTR	TRUE	0.0060191	3.89796
LTR22B:ERVK:LTR	4.48474	3.59902	LTR22B	4.04188	-0.246287	0.971177	-0.253596	0.799808	0.902977	NS	FALSE	3.16503	2.84761
LTR81C:Gypsy:LTR	2.44399	5.79131	LTR81C	4.11765	1.16492	0.916879	1.27053	0.203896	0.411826	NS	FALSE	2.28924	3.53389
LTR47B2:ERVL:LTR	1.72311	6.51683	LTR47B2	4.11997	1.96966	0.905434	2.17537	0.0296021	0.120373	NS	FALSE	1.78502	3.70417
MSTA1:ERVL-MaLR:LTR	3.20882	5.05793	MSTA1	4.13337	0.696773	0.898788	0.775237	0.4382	0.646397	NS	FALSE	2.68204	3.33855
MER57E1:ERV1:LTR	4.4246	3.85472	MER57E1	4.13966	-0.195888	0.957987	-0.204479	0.837979	0.928104	NS	FALSE	3.14555	2.94662
CR1-L3A_Croc:CR1:LINE	5.75253	2.55505	CR1-L3A_Croc	4.15379	-1.27026	1.07371	-1.18306	0.236786	0.452403	NS	FALSE	3.5242	2.35335
MER84:ERV1:LTR	3.79638	4.53594	MER84	4.16616	0.26948	0.905243	0.297688	0.765941	0.883766	NS	FALSE	2.92463	3.1814
MER135:DNA:DNA	4.23443	4.12101	MER135	4.17772	0.0649687	0.907246	0.0716109	0.942912	0.970063	NS	FALSE	3.08217	3.043
LTR81:Gypsy:LTR	1.86167	6.56899	LTR81	4.21533	1.74285	0.987804	1.76437	0.0776693	0.232952	NS	FALSE	1.8966	3.71567
MER41D:ERV1:LTR	6.97879	1.61813	MER41D	4.29846	-2.16856	1.2282	-1.76564	0.0774558	0.232952	NS	FALSE	3.80298	1.69433
LTR26E:ERV1:LTR	3.14088	5.52775	LTR26E	4.33432	1.01234	0.936738	1.0807	0.279829	0.493595	NS	FALSE	2.65117	3.46669
MamGypLTR3:Gypsy:LTR	3.85323	4.8544	MamGypLTR3	4.35382	0.282181	0.924128	0.305349	0.7601	0.882396	NS	FALSE	2.94607	3.27929
LTR1F1:ERV1:LTR	2.71768	5.99484	LTR1F1	4.35626	1.18053	0.867539	1.36078	0.173583	0.37359	NS	FALSE	2.44238	3.58372
HERVK14C-int:ERVK:LTR	3.15574	5.57992	HERVK14C-int	4.36783	0.921945	0.871097	1.05837	0.289886	0.502651	NS	FALSE	2.65798	3.48024
LTR24C:ERV1:LTR	5.28343	3.49196	LTR24C	4.3877	-0.710786	0.987101	-0.720074	0.471479	0.675958	NS	FALSE	3.40148	2.80404
LTR80A:ERVL:LTR	2.88204	5.99484	LTR80A	4.43844	1.07637	0.856601	1.25657	0.208911	0.418277	NS	FALSE	2.52709	3.58372
LTR86C:ERVL:LTR	3.4987	5.47285	LTR86C	4.48578	0.66086	0.88607	0.745832	0.455769	0.662837	NS	FALSE	2.80682	3.45229
LTR6B:ERV1:LTR	6.26813	2.71428	LTR6B	4.4912	-1.3962	1.0729	-1.30134	0.193143	0.398872	NS	FALSE	3.64803	2.44057
Tigger3d:TcMar-Tigger:DNA	7.02382	1.98089	Tigger3d	4.50235	-1.64719	1.0721	-1.53641	0.124438	0.30342	NS	FALSE	3.81226	1.98615
L1MEa:L1:LINE	7.03625	1.98089	L1MEa	4.50857	-1.65473	1.06973	-1.54687	0.121894	0.30113	NS	FALSE	3.81481	1.98615
LTR43-int:ERV1:LTR	5.33652	3.70609	LTR43-int	4.5213	-0.341709	0.963427	-0.354681	0.722828	0.857135	NS	FALSE	3.4159	2.8899
MLT2E:ERVL:LTR	2.46019	6.67606	MLT2E	4.56812	1.48519	0.848571	1.75022	0.0800806	0.234493	NS	FALSE	2.29877	3.739
LTR44:ERV1:LTR	4.51007	4.643	LTR44	4.57654	0.176641	0.864439	0.204342	0.838086	0.928104	NS	FALSE	3.17315	3.21506
MER67A:ERV1:LTR	3.61388	5.57992	MER67A	4.5969	0.717541	0.841161	0.853036	0.393639	0.606971	NS	FALSE	2.85355	3.48024
Charlie4:hAT-Charlie:DNA	4.75796	4.48377	Charlie4	4.62087	0.0909854	0.884918	0.102818	0.918108	0.963174	NS	FALSE	3.25034	3.16471
MER30B:hAT-Charlie:DNA	2.71768	6.5247	MER30B	4.62119	1.12772	0.935637	1.2053	0.228089	0.444096	NS	FALSE	2.44238	3.70591
MER95:ERV1:LTR	7.27452	1.98089	MER95	4.62771	-1.69677	1.07992	-1.5712	0.116137	0.29325	NS	FALSE	3.86285	1.98615
LTR13_:ERVK:LTR	4.16273	5.11009	LTR13_	4.63641	0.212867	0.907197	0.234643	0.814486	0.91282	NS	FALSE	3.05753	3.35335
MERX:TcMar-Tigger:DNA	5.43402	4.06611	MERX	4.75007	-0.684091	0.97428	-0.70215	0.482586	0.683353	NS	FALSE	3.44202	3.02365
LTR72:ERV1:LTR	7.00849	2.50288	LTR72	4.75569	-1.25932	0.984248	-1.27948	0.200729	0.408119	NS	FALSE	3.8091	2.32359
THE1-int:ERVL-MaLR:LTR	2.73912	6.78039	THE1-int	4.75975	1.18884	0.961344	1.23664	0.216219	0.426407	NS	FALSE	2.45371	3.76137
LTR24:ERV1:LTR	4.55792	5.00576	LTR24	4.78184	0.295123	0.885244	0.33338	0.738847	0.866072	NS	FALSE	3.18837	3.32359
L1M:L1:LINE	7.6171	1.98089	L1M	4.79899	-1.76384	1.1033	-1.59869	0.109889	0.285278	NS	FALSE	3.92924	1.98615
LTR103b_Mam:ERV1:LTR	4.54246	5.05793	LTR103b_Mam	4.80019	0.234935	0.881524	0.26651	0.789847	0.89503	NS	FALSE	3.18347	3.33855
LTR34:ERV1:LTR	5.15314	4.48377	LTR34	4.81846	-0.0402713	0.879726	-0.0457771	0.963488	0.979475	NS	FALSE	3.36545	3.16471
D20S16:Satellite:Satellite	2.96422	6.67606	D20S16	4.82014	1.18465	0.82573	1.43468	0.15138	0.345206	NS	FALSE	2.56765	3.739
MER121:hAT:DNA	3.17059	6.47253	MER121	4.82156	0.979894	0.874516	1.1205	0.262502	0.47488	NS	FALSE	2.66475	3.69433
GSAT:centr:Satellite	1.05861	8.60479	GSAT	4.8317	3.12454	0.912283	3.42496	0.00061488	0.00667196	Satellite	FALSE	1.08217	4.10514
HSAT4:centr:Satellite	0.700789	8.97541	HSAT4	4.8381	3.7434	1.00356	3.73011	0.000191394	0.00291302	Satellite	FALSE	0.487052	4.16598
MER101:ERV1:LTR	4.78571	4.95086	MER101	4.86829	-0.00851214	0.862683	-0.00986706	0.992127	0.994291	NS	FALSE	3.25873	3.30768
MLT1C-int:ERVL-MaLR:LTR	3.35114	6.51683	MLT1C-int	4.93399	1.01955	0.814259	1.25212	0.210526	0.420594	NS	FALSE	2.74465	3.70417
Ricksha_0:MULE-MuDR:DNA	5.28256	4.643	Ricksha_0	4.96278	-0.0514795	0.857325	-0.0600466	0.952118	0.97134	NS	FALSE	3.40124	3.21506
MLT1H1-int:ERVL-MaLR:LTR	0.651601	9.28327	MLT1H1-int	4.96744	3.74948	0.986782	3.7997	0.000144872	0.00236831	LTR	TRUE	0.382061	4.21463
LTR1F:ERV1:LTR	2.47833	7.55807	LTR1F	5.0182	1.48825	0.884924	1.68178	0.0926122	0.260277	NS	FALSE	2.30937	3.91802
Kanga1b:TcMar-Tc2:DNA	7.54136	2.50288	Kanga1b	5.02212	-1.38971	1.0284	-1.35133	0.176589	0.377408	NS	FALSE	3.91483	2.32359
L1P5:L1:LINE	3.17059	6.93175	L1P5	5.05117	1.13292	0.817323	1.38613	0.165707	0.363652	NS	FALSE	2.66475	3.79322
MER50C:ERV1:LTR	4.08822	6.10191	MER50C	5.09506	0.697781	0.810667	0.86075	0.389376	0.604453	NS	FALSE	3.03147	3.60926
LTR84a:ERVL:LTR	5.9685	4.22534	LTR84a	5.09692	-0.788426	0.973263	-0.810085	0.417891	0.630611	NS	FALSE	3.57737	3.07907
MER9a1:ERVK:LTR	6.86859	3.33273	MER9a1	5.10066	-1.11878	0.962494	-1.16238	0.245081	0.461536	NS	FALSE	3.78001	2.7367
AluYa8:Alu:SINE	6.52502	3.85472	AluYa8	5.18987	-0.743474	0.903875	-0.82254	0.41077	0.623808	NS	FALSE	3.70598	2.94662
L1P4d:L1:LINE	6.31402	4.12101	L1P4d	5.21752	-0.522706	0.882961	-0.591993	0.553856	0.735759	NS	FALSE	3.65856	3.043
LTR72B:ERV1:LTR	2.57012	7.86866	LTR72B	5.21939	1.58792	0.820172	1.93609	0.052857	0.183304	NS	FALSE	2.36184	3.97612
LTR35B:ERV1:LTR	4.49765	5.95054	LTR35B	5.22409	0.329244	0.918893	0.358305	0.720115	0.855908	NS	FALSE	3.16917	3.57302
Tigger17b:TcMar-Tigger:DNA	4.15992	6.3133	Tigger17b	5.23661	0.581788	0.828248	0.702432	0.48241	0.683353	NS	FALSE	3.05655	3.65839
LTR90B:LTR:LTR	4.23443	6.36547	LTR90B	5.29995	0.440547	0.837878	0.525789	0.599035	0.76272	NS	FALSE	3.08217	3.67027
MER34C_:ERV1:LTR	4.44409	6.15681	MER34C_	5.30045	0.717032	0.87429	0.82013	0.412142	0.623984	NS	FALSE	3.15189	3.62218
MLT1G1-int:ERVL-MaLR:LTR	4.30419	6.3133	MLT1G1-int	5.30874	0.533915	0.839576	0.635935	0.524819	0.716655	NS	FALSE	3.10574	3.65839
LTR22C0:ERVK:LTR	4.56363	6.10191	LTR22C0	5.33277	0.51934	0.823311	0.630794	0.528175	0.718074	NS	FALSE	3.19018	3.60926
Charlie6:hAT-Charlie:DNA	4.37152	6.3133	Charlie6	5.34241	0.517117	0.829877	0.623125	0.533203	0.720427	NS	FALSE	3.12813	3.65839
L1M2a1:L1:LINE	5.07378	5.84621	L1M2a1	5.46	0.324792	0.854383	0.380147	0.703836	0.84222	NS	FALSE	3.34306	3.5475
MER110:ERV1:LTR	3.02826	7.93143	MER110	5.47985	1.33446	0.815403	1.63656	0.101722	0.272544	NS	FALSE	2.59849	3.98758
AluYk12:Alu:SINE	4.3787	6.6239	AluYk12	5.5013	0.7253	0.776491	0.934074	0.350266	0.564824	NS	FALSE	3.1305	3.72768
Charlie26a:hAT-Charlie:DNA	5.43731	5.57992	Charlie26a	5.50862	0.129724	0.789035	0.164408	0.86941	0.939512	NS	FALSE	3.44289	3.48024
LTR107_Mam:LTR:LTR	6.44015	4.5881	LTR107_Mam	5.51413	-0.666842	0.898143	-0.742468	0.457804	0.662837	NS	FALSE	3.68709	3.1979
LTR88c:Gypsy:LTR	3.57759	7.45374	LTR88c	5.51567	1.09053	0.778974	1.39995	0.161527	0.359426	NS	FALSE	2.83899	3.89796
LTR55:ERVL:LTR	3.18631	7.87927	LTR55	5.53279	1.34839	0.838501	1.6081	0.107814	0.281481	NS	FALSE	2.67188	3.97806
MER34-int:ERV1:LTR	2.79657	8.29419	MER34-int	5.54538	1.55762	0.784959	1.98433	0.0472187	0.166356	NS	FALSE	2.48366	4.0521
LTR69:ERVL:LTR	4.39161	6.82469	LTR69	5.60815	0.564407	0.812642	0.694533	0.487348	0.686922	NS	FALSE	3.13475	3.77076
LSAU:Satellite:Satellite	2.46213	8.76402	LSAU	5.61308	1.91017	0.793791	2.40639	0.0161112	0.0804682	NS	FALSE	2.29991	4.13159
MER74C:ERVL:LTR	2.64074	8.65421	MER74C	5.64748	1.59014	0.854194	1.86156	0.0626647	0.209414	NS	FALSE	2.40094	4.1134
Tigger1a_Art:TcMar-Tigger:DNA	8.20284	3.1292	Tigger1a_Art	5.66602	-1.72864	1.01235	-1.70756	0.0877183	0.250351	NS	FALSE	4.03612	2.64579
LTR52-int:ERVL:LTR	4.3949	7.14315	LTR52-int	5.76902	0.593849	0.795284	0.746713	0.455237	0.662837	NS	FALSE	3.13583	3.83656
L1M2b:L1:LINE	4.56974	7.19805	L1M2b	5.8839	0.712039	0.780466	0.912326	0.361597	0.576643	NS	FALSE	3.19211	3.84761
MamGypLTR2c:Gypsy:LTR	5.14682	6.73096	MamGypLTR2c	5.93889	0.579043	0.780056	0.74231	0.4579	0.662837	NS	FALSE	3.36368	3.75081
MER126:DNA:DNA	4.23201	7.66514	MER126	5.94857	0.779642	0.821834	0.948662	0.342793	0.56069	NS	FALSE	3.08134	3.93831
Charlie17b:hAT-Charlie:DNA	6.52697	5.37639	Charlie17b	5.95168	-0.284665	0.807477	-0.352536	0.724436	0.857279	NS	FALSE	3.70641	3.42664
MamGypLTR2b:Gypsy:LTR	6.6363	5.42855	MamGypLTR2b	6.03243	-0.429635	0.867173	-0.495444	0.620287	0.778028	NS	FALSE	3.73038	3.44057
LTR51:ERV1:LTR	4.59992	7.50591	LTR51	6.05291	0.641319	0.766228	0.836983	0.402602	0.615626	NS	FALSE	3.20161	3.90803
LTR28B:ERV1:LTR	2.3948	9.74249	LTR28B	6.06865	1.96993	0.815628	2.41523	0.0157253	0.0798428	NS	FALSE	2.25991	4.28429
MLT1H2-int:ERVL-MaLR:LTR	4.75077	7.40945	MLT1H2-int	6.08011	0.601773	0.788822	0.762876	0.445538	0.654072	NS	FALSE	3.24816	3.88937
LTR46:ERV1:LTR	5.73439	6.67606	LTR46	6.20522	0.262518	0.751033	0.349543	0.726682	0.857279	NS	FALSE	3.51964	3.739
MLT1J2-int:ERVL-MaLR:LTR	4.73128	7.70943	MLT1J2-int	6.22036	0.712204	0.783855	0.908592	0.363566	0.576643	NS	FALSE	3.24223	3.94662
LTR90A:LTR:LTR	9.57229	2.9178	LTR90A	6.24505	-1.64474	0.933506	-1.7619	0.0780866	0.232952	NS	FALSE	4.25886	2.54488
AluYi6_4d:Alu:SINE	5.69152	6.82469	AluYi6_4d	6.2581	0.177397	0.789253	0.224765	0.822162	0.918064	NS	FALSE	3.50881	3.77076
LTR1E:ERV1:LTR	5.07231	7.56081	LTR1E	6.31656	0.684364	0.751487	0.91068	0.362464	0.576643	NS	FALSE	3.34264	3.91854
L1M3d:L1:LINE	4.56316	8.0828	L1M3d	6.32298	0.908113	0.767176	1.18371	0.236529	0.452403	NS	FALSE	3.19003	4.01485
UCON105:UCON105:Unknown	5.30265	7.39884	UCON105	6.35075	0.334245	0.794677	0.420605	0.674043	0.817211	NS	FALSE	3.40671	3.8873
MST-int:ERVL-MaLR:LTR	3.81258	8.92051	MST-int	6.36654	1.1211	0.761027	1.47315	0.140712	0.329044	NS	FALSE	2.93077	4.15713
LTR10B2:ERV1:LTR	4.00603	8.76128	LTR10B2	6.38366	1.04589	0.752613	1.38968	0.164626	0.363652	NS	FALSE	3.00217	4.13114
ERV24B_Prim-int:ERV1:LTR	6.58187	6.26114	ERV24B_Prim-int	6.4215	0.0228934	0.782097	0.0292718	0.976648	0.985551	NS	FALSE	3.7185	3.64642
L1MEg2:L1:LINE	6.50553	6.51683	L1MEg2	6.51118	0.0550261	0.740675	0.0742918	0.940778	0.969567	NS	FALSE	3.70167	3.70417
Zaphod2:hAT-Tip100:DNA	6.18837	6.88746	Zaphod2	6.53791	0.046784	0.793017	0.058995	0.952956	0.97134	NS	FALSE	3.62956	3.78397
LTR3A:ERVK:LTR	7.25698	5.84621	LTR3A	6.5516	-0.192455	0.833353	-0.23094	0.817361	0.914348	NS	FALSE	3.85937	3.5475
HERV9N-int:ERV1:LTR	4.73128	8.40126	HERV9N-int	6.56627	0.896123	0.728144	1.2307	0.218437	0.429857	NS	FALSE	3.24223	4.07061
LTR26D:ERV1:LTR	2.87486	10.2645	LTR26D	6.56967	1.84718	0.785463	2.35171	0.0186871	0.0867348	NS	FALSE	2.52349	4.35959
LTR12B:ERV1:LTR	7.60043	5.57992	LTR12B	6.59017	-0.352553	0.750983	-0.469455	0.638745	0.79226	NS	FALSE	3.92608	3.48024
LTR3B_:ERVK:LTR	2.1535	11.0606	LTR3B_	6.60707	2.29513	0.774463	2.96351	0.00304154	0.0235247	LTR	TRUE	2.10668	4.46736
MamRep1894:hAT:DNA	6.90427	6.51683	MamRep1894	6.71055	-0.0109114	0.744472	-0.0146565	0.988306	0.991543	NS	FALSE	3.78749	3.70417
MER54B:ERVL:LTR	4.81433	8.64635	MER54B	6.73034	0.844543	0.795289	1.06193	0.288267	0.501737	NS	FALSE	3.26734	4.11209
Mam_R4:Dong-R4:LINE	5.61787	7.86866	Mam_R4	6.74327	0.477964	0.723229	0.660876	0.508692	0.703725	NS	FALSE	3.49002	3.97612
Charlie13b:hAT-Charlie:DNA	8.69484	4.84379	Charlie13b	6.76932	-1.04233	0.901746	-1.1559	0.247721	0.463423	NS	FALSE	4.12016	3.27614
MamGypLTR1a:Gypsy:LTR	4.831	9.01971	MamGypLTR1a	6.92536	1.00793	0.745201	1.35256	0.176196	0.377408	NS	FALSE	3.27232	4.17308
MER106A:hAT-Charlie:DNA	10.9813	3.02487	MER106A	7.00307	-1.59577	0.861906	-1.85144	0.0641064	0.21116	NS	FALSE	4.45697	2.59687
SATR2:Satellite:Satellite	8.06099	5.99484	SATR2	7.02792	-0.403411	0.752625	-0.536005	0.591955	0.758388	NS	FALSE	4.01096	3.58372
LTR15:ERV1:LTR	10.4165	3.65393	LTR15	7.03521	-1.11923	0.83105	-1.34677	0.178055	0.378778	NS	FALSE	4.3808	2.86945
MSTC-int:ERVL-MaLR:LTR	9.55463	4.53594	MSTC-int	7.04528	-1.04524	0.793906	-1.31658	0.187978	0.389959	NS	FALSE	4.2562	3.1814
LTR9A1:ERV1:LTR	8.0968	5.99484	LTR9A1	7.04582	-0.414854	0.755207	-0.549325	0.582782	0.754334	NS	FALSE	4.01735	3.58372
MER61F:ERV1:LTR	9.51068	4.5881	MER61F	7.04939	-1.22775	0.832129	-1.47544	0.140095	0.329044	NS	FALSE	4.24955	3.1979
LTR86A2:ERVL:LTR	6.70618	7.40945	LTR86A2	7.05781	0.0683434	0.733418	0.0931848	0.925757	0.965088	NS	FALSE	3.74549	3.88937
Ricksha_b:MULE-MuDR:DNA	9.0737	5.05793	Ricksha_b	7.06582	-0.779128	0.763731	-1.02016	0.307653	0.521916	NS	FALSE	4.18169	3.33855
UCON26:UCON26:Unknown	7.44849	6.72822	UCON26	7.08836	-0.236231	0.743136	-0.317884	0.750573	0.877579	NS	FALSE	3.89695	3.75023
LTR40A1:ERVL:LTR	7.69685	6.67606	LTR40A1	7.18646	-0.164183	0.712834	-0.230325	0.817839	0.914348	NS	FALSE	3.94427	3.739
MamRep488:hAT-Tip100:DNA	5.7278	8.65695	MamRep488	7.19238	0.644025	0.681885	0.944478	0.344925	0.563031	NS	FALSE	3.51798	4.11386
MER11D:ERVK:LTR	6.85374	7.56081	MER11D	7.20728	0.242982	0.693103	0.350571	0.725911	0.857279	NS	FALSE	3.77689	3.91854
Tigger6b:TcMar-Tigger:DNA	10.4528	3.96178	Tigger6b	7.20728	-1.22692	0.797248	-1.53895	0.123817	0.30342	NS	FALSE	4.38581	2.98615
HERV15-int:ERV1:LTR	9.47305	4.95086	HERV15-int	7.21195	-1.00557	0.782562	-1.28498	0.1988	0.406899	NS	FALSE	4.24383	3.30768
LTR75_1:ERV1:LTR	5.13063	9.63542	LTR75_1	7.38303	0.828352	0.750669	1.10348	0.269817	0.482416	NS	FALSE	3.35914	4.26835
MamTip1:hAT-Tip100:DNA	10.1247	4.643	MamTip1	7.38383	-0.972193	0.759734	-1.27965	0.200668	0.408119	NS	FALSE	4.3398	3.21506
MamGyp-int:Gypsy:LTR	5.02701	9.7531	MamGyp-int	7.39005	0.962709	0.673791	1.42879	0.153063	0.347477	NS	FALSE	3.3297	4.28586
L1PBb:L1:LINE	5.19077	9.59386	L1PBb	7.39232	0.937147	0.675847	1.38663	0.165556	0.363652	NS	FALSE	3.37595	4.26211
AluYe6:Alu:SINE	8.69068	6.10191	AluYe6	7.39629	-0.409432	0.755733	-0.541768	0.587979	0.757857	NS	FALSE	4.11947	3.60926
LTR89:ERVL:LTR	8.65903	6.26114	LTR89	7.46009	-0.376698	0.713392	-0.528038	0.597473	0.76272	NS	FALSE	4.11421	3.64642
LTR1B0:ERV1:LTR	8.3504	6.72822	LTR1B0	7.53931	-0.399605	0.716627	-0.557619	0.577104	0.751217	NS	FALSE	4.06185	3.75023
MamGypsy2-LTR:Gypsy:LTR	4.70158	10.4316	MamGypsy2-LTR	7.56658	1.01803	0.737071	1.38118	0.167224	0.364167	NS	FALSE	3.23315	4.38289
LTR4:ERV1:LTR	7.96483	7.19805	LTR4	7.58144	-0.0782678	0.690822	-0.113297	0.909795	0.959105	NS	FALSE	3.99364	3.84761
HERVH48-int:ERV1:LTR	5.19991	10.0088	HERVH48-int	7.60435	0.938221	0.679267	1.38123	0.16721	0.364167	NS	FALSE	3.37849	4.3232
LTR19B:ERV1:LTR	7.59324	7.7722	LTR19B	7.68272	0.0248108	0.690506	0.0359313	0.971337	0.983104	NS	FALSE	3.92472	3.95832
LTR83:ERVL:LTR	10.1642	5.21716	LTR83	7.69069	-0.929246	0.744596	-1.24799	0.212036	0.421507	NS	FALSE	4.34543	3.38326
MER52-int:ERV1:LTR	1.71787	13.9706	MER52-int	7.84422	3.05433	0.790311	3.86472	0.000111217	0.00192847	LTR	TRUE	1.78062	4.80432
HERVL66-int:ERVL:LTR	11.0495	4.643	HERVL66-int	7.84624	-1.09918	0.760511	-1.44532	0.148368	0.341356	NS	FALSE	4.46591	3.21506
MamGypLTR1d:Gypsy:LTR	6.36395	9.33543	MamGypLTR1d	7.84969	0.42995	0.743929	0.577945	0.563301	0.741967	NS	FALSE	3.66992	4.22272
MER83B-int:ERV1:LTR	6.11862	9.58326	MER83B-int	7.85094	0.622204	0.743181	0.837218	0.40247	0.615626	NS	FALSE	3.61321	4.26052
MER110A:ERV1:LTR	6.92497	8.86835	MER110A	7.89666	0.301301	0.693629	0.434384	0.66401	0.808543	NS	FALSE	3.79181	4.14867
LTR1D1:ERV1:LTR	7.47235	8.3491	LTR1D1	7.91072	0.312557	0.679184	0.460195	0.645376	0.797179	NS	FALSE	3.90156	4.06162
LTR19C:ERV1:LTR	7.93621	8.23929	LTR19C	8.08775	-0.0928029	0.707277	-0.131212	0.895608	0.952399	NS	FALSE	3.98845	4.04252
MLT-int:ERVL-MaLR:LTR	5.17263	11.0528	MLT-int	8.1127	1.14651	0.649334	1.76567	0.0774507	0.232952	NS	FALSE	3.3709	4.46634
LTR102_Mam:ERVL:LTR	5.16167	11.1571	LTR102_Mam	8.15938	1.02518	0.653547	1.56864	0.116731	0.29325	NS	FALSE	3.36784	4.47989
LTR14C:ERVK:LTR	2.08093	14.3306	LTR14C	8.20576	2.71899	0.717043	3.79195	0.000149469	0.00236831	LTR	TRUE	2.05723	4.84103
HERVKC4-int:ERVK:LTR	9.43287	7.08038	HERVKC4-int	8.25662	-0.504062	0.786764	-0.640677	0.521732	0.714563	NS	FALSE	4.2377	3.82383
LTR22E:ERVK:LTR	7.62952	8.97541	LTR22E	8.30247	0.257413	0.661739	0.388995	0.69728	0.835532	NS	FALSE	3.93159	4.16598
Charlie30a:hAT-Charlie:DNA	9.35922	7.25021	Charlie30a	8.30472	-0.401433	0.696454	-0.576396	0.564347	0.741967	NS	FALSE	4.22639	3.85802
Tigger11a:TcMar-Tigger:DNA	13.0223	3.65393	Tigger11a	8.33811	-1.42726	0.810159	-1.76171	0.0781186	0.232952	NS	FALSE	4.70291	2.86945
LTR27C:ERV1:LTR	5.4277	11.2642	LTR27C	8.34593	1.02763	0.645065	1.59307	0.111145	0.286916	NS	FALSE	3.44034	4.49367
LTR24B:ERV1:LTR	8.63457	8.18713	LTR24B	8.41085	-0.128363	0.668103	-0.19213	0.84764	0.929572	NS	FALSE	4.11012	4.03336
hAT-N1_Mam:hAT-Tip100:DNA	6.92934	9.91233	hAT-N1_Mam	8.42083	0.501139	0.672822	0.744831	0.456374	0.662837	NS	FALSE	3.79272	4.30922
MLT1I-int:ERVL-MaLR:LTR	9.65932	7.19805	MLT1I-int	8.42868	-0.357014	0.677552	-0.526917	0.598251	0.76272	NS	FALSE	4.27192	3.84761
L1P4e:L1:LINE	8.36028	8.54989	L1P4e	8.45508	0.0424161	0.687453	0.0617004	0.950801	0.97134	NS	FALSE	4.06355	4.09591
LTR10D:ERV1:LTR	10.2788	6.6788	LTR10D	8.4788	-0.345214	0.741603	-0.465496	0.641576	0.793551	NS	FALSE	4.3616	3.73959
LTR10F:ERV1:LTR	7.32015	9.64603	LTR10F	8.48309	0.344571	0.700102	0.492173	0.622597	0.779519	NS	FALSE	3.87187	4.26994
LTR2752:ERV1:LTR	4.94046	12.0524	LTR2752	8.49646	1.30005	0.647406	2.0081	0.044633	0.160104	NS	FALSE	3.30465	4.59125
MER41C:ERV1:LTR	8.28939	8.81618	MER41C	8.55279	0.113472	0.669641	0.169452	0.865441	0.939512	NS	FALSE	4.05127	4.14015
MER70A:ERVL:LTR	3.87137	13.2972	MER70A	8.5843	1.72656	0.637496	2.70835	0.0067619	0.044387	LTR	TRUE	2.95285	4.73305
LTR35:ERV1:LTR	14.6304	2.55505	LTR35	8.5927	-2.64154	0.957149	-2.7598	0.00578367	0.0402666	LTR	TRUE	4.87089	2.35335
Arthur1C:hAT-Tip100:DNA	7.95119	9.23897	Arthur1C	8.59508	0.0839365	0.838823	0.100065	0.920293	0.963404	NS	FALSE	3.99117	4.20773
MER41G:ERV1:LTR	7.29448	9.90172	MER41G	8.5981	0.420081	0.713594	0.588683	0.556074	0.73742	NS	FALSE	3.86681	4.30768
UCON132b:hAT-Tip100:DNA	8.90934	8.29419	UCON132b	8.60177	-0.0851131	0.660536	-0.128855	0.897473	0.952399	NS	FALSE	4.15532	4.0521
LTR65:ERV1:LTR	7.72461	9.53896	LTR65	8.63178	0.208506	0.662868	0.314552	0.753102	0.8783	NS	FALSE	3.94946	4.25383
MLT1E1A-int:ERVL-MaLR:LTR	6.08502	11.2014	MLT1E1A-int	8.64321	0.878865	0.680158	1.29215	0.196305	0.402689	NS	FALSE	3.60526	4.48561
LTR85c:Gypsy:LTR	5.40627	12.0003	LTR85c	8.70328	1.21098	0.626863	1.93181	0.0533831	0.184432	NS	FALSE	3.43463	4.585
ERV24_Prim-int:ERV1:LTR	4.67907	12.7337	ERV24_Prim-int	8.70637	1.48012	0.711533	2.08019	0.0375085	0.142439	NS	FALSE	3.22622	4.67058
Tigger12A:TcMar-Tigger:DNA	12.1448	5.26932	Tigger12A	8.70708	-1.34852	0.753852	-1.78884	0.0736413	0.227622	NS	FALSE	4.60227	3.39762
Helitron3Na_Mam:Helitron:RC	11.255	6.26114	Helitron3Na_Mam	8.75805	-0.751297	0.690135	-1.08862	0.27632	0.489767	NS	FALSE	4.49249	3.64642
Charlie10a:hAT-Charlie:DNA	8.82521	8.76128	Charlie10a	8.79325	-0.113505	0.690822	-0.164304	0.869492	0.939512	NS	FALSE	4.14163	4.13114
MER124:DNA:DNA?	4.1962	13.4486	MER124	8.82239	1.71947	0.633539	2.71407	0.00664625	0.0439418	DNA	TRUE	3.06908	4.74938
LTR88a:Gypsy:LTR	4.97588	12.7258	LTR88a	8.85084	1.45285	0.630719	2.30347	0.0212521	0.0959585	NS	FALSE	3.31495	4.66968
ERVL-int:ERVL:LTR	5.47031	12.4179	ERVL-int	8.94413	1.32204	0.656368	2.01418	0.0439908	0.160104	NS	FALSE	3.45162	4.63435
MER50B:ERV1:LTR	6.54511	11.3712	MER50B	8.95817	0.810862	0.609943	1.32941	0.183714	0.386347	NS	FALSE	3.71042	4.50732
LTR71B:ERV1:LTR	10.0845	7.87653	LTR71B	8.9805	-0.5734	0.723298	-0.792757	0.42792	0.638406	NS	FALSE	4.33406	3.97756
X7C_LINE:CR1:LINE	11.9157	6.047	X7C_LINE	8.98135	-1.10088	0.733219	-1.50143	0.133244	0.31723	NS	FALSE	4.57479	3.59622
LTR26C:ERV1:LTR	6.05592	11.9897	LTR26C	9.0228	1.0184	0.612201	1.66351	0.0962112	0.26632	NS	FALSE	3.59835	4.58372
MER63C:hAT-Blackjack:DNA	9.66651	8.56049	MER63C	9.1135	-0.116339	0.658874	-0.176573	0.859844	0.937539	NS	FALSE	4.27299	4.09769
HERVP71A-int:ERV1:LTR	8.94428	9.4425	HERVP71A-int	9.19339	-0.0288877	0.655286	-0.044084	0.964837	0.979763	NS	FALSE	4.16097	4.23917
MER67D:ERV1:LTR	6.184	12.5666	MER67D	9.37528	1.1374	0.616547	1.84479	0.0650679	0.212048	NS	FALSE	3.62854	4.65152
MamGypLTR1b:Gypsy:LTR	6.53987	12.2117	MamGypLTR1b	9.37578	0.903277	0.625289	1.44458	0.148577	0.341356	NS	FALSE	3.70926	4.61019
LTR1B:ERV1:LTR	5.25676	13.6157	LTR1B	9.43622	1.28742	0.617789	2.08392	0.0371676	0.14173	NS	FALSE	3.39417	4.7672
MER92-int:ERV1:LTR	10.4022	8.49772	MER92-int	9.44998	-0.217166	0.633595	-0.342752	0.731785	0.861089	NS	FALSE	4.37882	4.08708
MER65C:ERV1:LTR	6.36126	12.616	MER65C	9.48863	0.910173	0.611649	1.48806	0.136734	0.324524	NS	FALSE	3.66931	4.65718
MER87B:ERV1:LTR	3.98984	15.0224	MER87B	9.50613	1.891	0.603342	3.13421	0.00172317	0.0148082	LTR	TRUE	2.99633	4.90905
LTR61:ERV1:LTR	8.86492	10.2723	LTR61	9.56863	0.0490934	0.66422	0.0739114	0.941081	0.969567	NS	FALSE	4.14811	4.36069
LTR41C:ERVL:LTR	10.7221	8.50833	LTR41C	9.61521	-0.197413	0.679593	-0.290487	0.771443	0.886558	NS	FALSE	4.42251	4.08888
HERV30-int:ERV1:LTR	15.9483	3.43979	HERV30-int	9.69404	-2.07095	0.803137	-2.57858	0.00992078	0.0573969	NS	FALSE	4.99533	2.78232
LTR7C:ERV1:LTR	9.29908	10.168	LTR7C	9.73355	0.121253	0.605382	0.200292	0.841252	0.928104	NS	FALSE	4.21709	4.34597
MER47C:TcMar-Tigger:DNA	11.5048	8.0385	MER47C	9.77165	-0.480834	0.654707	-0.734426	0.462689	0.667522	NS	FALSE	4.52416	4.00693
MLT1-int:ERVL-MaLR:LTR	10.9491	8.65695	MLT1-int	9.80305	-0.279277	0.621775	-0.449161	0.653315	0.803171	NS	FALSE	4.45275	4.11386
AluYb9:Alu:SINE	8.8234	10.8492	AluYb9	9.83632	0.281482	0.601252	0.46816	0.63967	0.79226	NS	FALSE	4.14133	4.43952
MER57C2:ERV1:LTR	11.5339	8.18713	MER57C2	9.86051	-0.554766	0.637695	-0.869956	0.384324	0.59965	NS	FALSE	4.52781	4.03336
MLT1D-int:ERVL-MaLR:LTR	12.2017	7.72004	MLT1D-int	9.96086	-0.566783	0.632592	-0.895968	0.37027	0.582668	NS	FALSE	4.60901	3.94861
X7B_LINE:CR1:LINE	16.3391	3.59902	X7B_LINE	9.96906	-2.09904	0.789007	-2.66035	0.00780584	0.0487998	LINE	TRUE	5.03026	2.84761
MER68B:ERVL:LTR	13.0259	6.98392	MER68B	10.0049	-1.02576	0.692243	-1.48179	0.138396	0.326118	NS	FALSE	4.70331	3.80404
LTR86A1:ERVL:LTR	14.99	5.05793	LTR86A1	10.024	-1.48932	0.712925	-2.08903	0.0367054	0.140639	NS	FALSE	4.90593	3.33855
LTR19-int:ERV1:LTR	6.78204	13.3	LTR19-int	10.041	1.04541	0.591527	1.76731	0.0771764	0.232952	NS	FALSE	3.76172	4.73335
LTR1A1:ERV1:LTR	5.02312	15.0773	LTR1A1	10.0502	1.64548	0.604314	2.72288	0.00647148	0.0437301	LTR	TRUE	3.32858	4.91431
PABL_B-int:ERV1:LTR	7.67824	12.5638	PABL_B-int	10.121	0.695564	0.593441	1.17209	0.241163	0.456966	NS	FALSE	3.94077	4.6512
L1MEg1:L1:LINE	12.6346	7.66788	L1MEg1	10.1513	-0.554758	0.648062	-0.856026	0.391983	0.606407	NS	FALSE	4.65931	3.93883
MER61B:ERV1:LTR	3.98131	16.4292	MER61B	10.2052	2.04604	0.597726	3.42305	0.000619226	0.00667196	LTR	TRUE	2.99324	5.03819
MER65-int:ERV1:LTR	8.26493	12.256	MER65-int	10.2605	0.619911	0.575388	1.07738	0.281311	0.494312	NS	FALSE	4.047	4.61541
LTR66:ERVL:LTR	9.35788	11.2147	LTR66	10.2863	0.433385	0.610452	0.709942	0.47774	0.679634	NS	FALSE	4.22618	4.48732
LTR82B:ERVL:LTR	11.1833	9.60447	LTR82B	10.3939	-0.12965	0.625949	-0.207125	0.835912	0.928104	NS	FALSE	4.48327	4.26371
ORSL-2b:hAT-Tip100:DNA	11.811	9.17894	ORSL-2b	10.495	-0.291004	0.612048	-0.47546	0.634459	0.790065	NS	FALSE	4.56206	4.19833
LTR106_Mam:LTR:LTR	11.8941	9.12404	LTR106_Mam	10.5091	-0.448144	0.641256	-0.698852	0.484644	0.685212	NS	FALSE	4.57218	4.18967
Charlie21a:hAT-Charlie:DNA	11.2783	9.79465	Charlie21a	10.5365	-0.323347	0.643963	-0.502121	0.615582	0.776022	NS	FALSE	4.49548	4.29199
LTR1D:ERV1:LTR	4.79337	16.3221	LTR1D	10.5577	1.76464	0.584527	3.01892	0.00253679	0.0204501	LTR	TRUE	3.26104	5.02875
LTR105_Mam:ERVL:LTR	11.4298	9.70093	LTR105_Mam	10.5654	-0.147299	0.598206	-0.246235	0.8055	0.906094	NS	FALSE	4.51473	4.27812
MLT1E:ERVL-MaLR:LTR	9.035	12.2011	MLT1E	10.618	0.380924	0.575959	0.661374	0.508373	0.703725	NS	FALSE	4.17552	4.60894
MLT1F-int:ERVL-MaLR:LTR	14.1068	7.40158	MLT1F-int	10.7542	-0.79459	0.63569	-1.24997	0.211312	0.421249	NS	FALSE	4.81832	3.88783
LTR70:ERV1:LTR	12.7162	9.01697	LTR70	10.8666	-0.642133	0.633501	-1.01363	0.310761	0.525948	NS	FALSE	4.6686	4.17264
MER45R:hAT-Tip100:DNA	7.16701	14.764	MER45R	10.9655	0.929255	0.630702	1.47337	0.140652	0.329044	NS	FALSE	3.84137	4.88401
CR1-3_Croc:CR1:LINE	14.5195	7.41218	CR1-3_Croc	10.9659	-0.764673	0.642624	-1.18992	0.234076	0.450156	NS	FALSE	4.85992	3.8899
MER68-int:ERVL:LTR	10.7284	11.212	MER68-int	10.9702	0.0952235	0.567828	0.167698	0.866821	0.939512	NS	FALSE	4.42336	4.48697
Kanga1:TcMar-Tc2:DNA	11.2783	10.7449	Kanga1	11.0116	0.0478742	0.578253	0.0827912	0.934018	0.966624	NS	FALSE	4.49548	4.42558
MER48:ERV1:LTR	5.4277	16.7006	MER48	11.0641	1.51988	0.681356	2.23067	0.0257029	0.109237	NS	FALSE	3.44034	5.06183
ORSL:hAT-Tip100:DNA	16.8044	5.32423	ORSL	11.0643	-1.50239	0.680986	-2.2062	0.0273702	0.113816	NS	FALSE	5.07077	3.41257
MLT2C2:ERVL:LTR	7.58228	14.5553	MLT2C2	11.0688	0.976043	0.557743	1.74999	0.0801205	0.234493	NS	FALSE	3.92263	4.86348
HERVI-int:ERV1:LTR	11.8764	10.2751	HERVI-int	11.0757	-0.167646	0.580465	-0.288814	0.772724	0.886558	NS	FALSE	4.57002	4.36108
LTR81B:Gypsy:LTR	10.9549	11.212	LTR81B	11.0834	0.0638529	0.56522	0.11297	0.910054	0.959105	NS	FALSE	4.4535	4.48697
MLT1E1:ERVL-MaLR:LTR	6.24414	16.2778	MLT1E1	11.261	1.3489	0.580011	2.32564	0.0200376	0.0920231	NS	FALSE	3.6425	5.02483
Charlie13a:hAT-Charlie:DNA	11.9682	10.5829	Charlie13a	11.2756	-0.233139	0.587628	-0.396745	0.691555	0.834041	NS	FALSE	4.58113	4.40367
Kanga1d:TcMar-Tc2:DNA	17.0567	5.63208	Kanga1d	11.3444	-1.64705	0.682694	-2.41258	0.0158402	0.0799843	NS	FALSE	5.09226	3.49367
LTR10E:ERV1:LTR	14.2854	8.45616	LTR10E	11.3708	-0.546406	0.63773	-0.856798	0.391556	0.606407	NS	FALSE	4.83647	4.08
MER66C:ERV1:LTR	8.33226	14.5032	MER66C	11.4177	0.88297	0.552041	1.59947	0.109717	0.285278	NS	FALSE	4.05871	4.8583
MamRep4096:hAT-Tip100:DNA	13.0312	9.95662	MamRep4096	11.4939	-0.319681	0.592345	-0.539687	0.589413	0.758388	NS	FALSE	4.70389	4.31566
LTR82A:ERVL:LTR	9.39416	13.6627	LTR82A	11.5284	0.645179	0.552199	1.16838	0.242653	0.458844	NS	FALSE	4.23176	4.77217
LTR85b:Gypsy:LTR	7.71365	15.3852	LTR85b	11.5494	0.988872	0.539299	1.83362	0.0667098	0.215867	NS	FALSE	3.94741	4.94347
X6A_LINE:CR1:LINE	13.0946	10.0115	X6A_LINE	11.5531	-0.205721	0.602776	-0.34129	0.732885	0.861281	NS	FALSE	4.7109	4.32359
ERV3-16A3_LTR:ERVL:LTR	9.80419	13.407	ERV3-16A3_LTR	11.6056	0.549015	0.573729	0.956924	0.338605	0.558002	NS	FALSE	4.2934	4.74492
LTR64:ERV1:LTR	8.48809	14.9075	LTR64	11.6978	0.830502	0.565009	1.46989	0.141591	0.33026	NS	FALSE	4.08544	4.89796
MER76:ERVL:LTR	9.97843	13.7227	MER76	11.8506	0.415137	0.558651	0.743107	0.457417	0.662837	NS	FALSE	4.31881	4.7785
MER113B:hAT-Charlie:DNA	16.7189	7.09098	MER113B	11.905	-1.261	0.626711	-2.0121	0.0442095	0.160104	NS	FALSE	5.06341	3.82599
MER66-int:ERV1:LTR	9.71435	14.1325	MER66-int	11.9234	0.670389	0.574568	1.16677	0.243303	0.459129	NS	FALSE	4.28012	4.82095
Kanga11a:TcMar-Tc2:DNA	14.1953	9.65663	Kanga11a	11.926	-0.53968	0.616699	-0.87511	0.381514	0.597293	NS	FALSE	4.82734	4.27152
LTR42:ERVL:LTR	10.7763	13.0858	LTR42	11.931	0.279223	0.543104	0.514125	0.607165	0.769633	NS	FALSE	4.42978	4.70993
MamGypLTR1c:Gypsy:LTR	10.4567	13.66	MamGypLTR1c	12.0583	0.344298	0.546888	0.629558	0.528984	0.718074	NS	FALSE	4.38635	4.77188
MER110-int:ERV1:LTR	12.9492	11.3606	MER110-int	12.1549	-0.224562	0.576074	-0.389815	0.696674	0.835532	NS	FALSE	4.6948	4.50597
L5:RTE-X:LINE	12.1726	12.3109	L5	12.2417	0.161699	0.556717	0.290451	0.771471	0.886558	NS	FALSE	4.60556	4.62186
LTR62:ERVL:LTR	12.0583	12.4595	LTR62	12.2589	0.146773	0.56518	0.259692	0.795101	0.899874	NS	FALSE	4.59195	4.63917
MER34B:ERV1:LTR	16.781	7.82711	MER34B	12.3041	-0.934173	0.600163	-1.55653	0.119582	0.297566	NS	FALSE	5.06876	3.96848
PABL_A:ERV1:LTR	14.7742	9.91233	PABL_A	12.3433	-0.568679	0.594667	-0.956298	0.338922	0.558002	NS	FALSE	4.88501	4.30922
MER4A1_:ERV1:LTR	8.42687	16.3221	MER4A1_	12.3745	0.935491	0.542434	1.72462	0.0845963	0.243712	NS	FALSE	4.075	5.02875
MER51E:ERV1:LTR	13.0119	11.8826	MER51E	12.4473	-0.154267	0.559492	-0.275727	0.782758	0.888092	NS	FALSE	4.70176	4.57078
MER41E:ERV1:LTR	14.6381	10.3272	MER41E	12.4827	-0.54173	0.608439	-0.89036	0.373272	0.586389	NS	FALSE	4.87166	4.36838
MER91C:hAT-Tip100:DNA	17.425	7.72004	MER91C	12.5725	-1.07741	0.595327	-1.80978	0.0703294	0.222269	NS	FALSE	5.12308	3.94861
LTR19A:ERV1:LTR	10.3627	14.8189	LTR19A	12.5908	0.446123	0.571941	0.780016	0.435382	0.645108	NS	FALSE	4.37332	4.88937
LTR36:ERV1:LTR	8.67086	16.5335	LTR36	12.6022	0.882094	0.541378	1.62935	0.103239	0.275804	NS	FALSE	4.11617	5.04732
LTR14:ERVK:LTR	13.1977	12.0418	LTR14	12.6198	-0.16917	0.554906	-0.304863	0.76047	0.882396	NS	FALSE	4.72222	4.58998
MER57F:ERV1:LTR	17.5264	7.72004	MER57F	12.6232	-1.09063	0.597555	-1.82515	0.0679786	0.218435	NS	FALSE	5.13146	3.94861
LTR25-int:ERV1:LTR	10.1238	15.2887	LTR25-int	12.7062	0.587237	0.564642	1.04002	0.298332	0.513422	NS	FALSE	4.33968	4.9344
ACRO1:acro:Satellite	3.20687	22.2126	ACRO1	12.7097	2.84862	0.557218	5.11222	3.18391e-07	1.77489e-05	Satellite	FALSE	2.68117	5.47331
MamTip3:hAT-Tip100:DNA	11.1522	14.2969	MamTip3	12.7246	0.275284	0.556066	0.495057	0.62056	0.778028	NS	FALSE	4.47926	4.83763
Tigger9b:TcMar-Tigger:DNA	13.4906	12.0003	Tigger9b	12.7455	-0.0982488	0.546447	-0.179796	0.857313	0.937539	NS	FALSE	4.75389	4.585
MamRep1151:LTR:LTR?	15.7463	10.0637	MamRep1151	12.905	-0.509986	0.568725	-0.896718	0.369869	0.582668	NS	FALSE	4.97694	4.33109
MER67B:ERV1:LTR	10.6941	15.3303	MER67B	13.0122	0.432466	0.528969	0.817563	0.413607	0.625172	NS	FALSE	4.41874	4.93831
MER44D:TcMar-Tigger:DNA	11.1341	15.1267	MER44D	13.1304	0.316855	0.549553	0.576569	0.564231	0.741967	NS	FALSE	4.47691	4.91903
LTR18B:ERVL:LTR	12.2292	14.1298	LTR18B	13.1795	0.248276	0.557452	0.445376	0.656048	0.803363	NS	FALSE	4.61226	4.82067
MER65D:ERV1:LTR	13.3569	13.138	MER65D	13.2474	-0.0842979	0.539709	-0.156191	0.875882	0.941445	NS	FALSE	4.73951	4.71567
LTR81A:Gypsy:LTR	7.67387	18.825	LTR81A	13.2494	1.31399	0.559332	2.34921	0.0188133	0.0868815	NS	FALSE	3.93995	5.23458
MER5C1:hAT-Charlie:DNA	16.1041	10.4237	MER5C1	13.2639	-0.65761	0.569371	-1.15498	0.2481	0.463423	NS	FALSE	5.00936	4.3818
MER131:DNA:DNA?	11.1179	15.7974	MER131	13.4576	0.3613	0.56929	0.63465	0.525657	0.716734	NS	FALSE	4.47481	4.98161
Kanga1a:TcMar-Tc2:DNA	16.7771	10.1759	Kanga1a	13.4765	-0.891136	0.615989	-1.44668	0.147988	0.341356	NS	FALSE	5.06843	4.34708
LTR37-int:ERV1:LTR	14.0562	13.3	LTR37-int	13.6781	0.00863332	0.522049	0.0165374	0.986806	0.99112	NS	FALSE	4.81313	4.73335
LTR3B:ERVK:LTR	5.6858	21.6957	LTR3B	13.6908	1.83208	0.566242	3.2355	0.0012143	0.0113872	LTR	TRUE	3.50736	5.43934
LTR26:ERV1:LTR	11.9953	15.4922	LTR26	13.7438	0.406251	0.503504	0.806848	0.419754	0.631	NS	FALSE	4.5844	4.95347
MER47B:TcMar-Tigger:DNA	16.2776	11.212	MER47B	13.7448	-0.511887	0.534643	-0.957437	0.338347	0.558002	NS	FALSE	5.02482	4.48697
MER106B:hAT-Charlie:DNA	14.5877	12.9372	MER106B	13.7625	-0.110185	0.537506	-0.204993	0.837577	0.928104	NS	FALSE	4.86669	4.69345
MLT1B-int:ERVL-MaLR:LTR	12.4353	15.4373	MLT1B-int	13.9363	0.262137	0.506845	0.517194	0.605021	0.767976	NS	FALSE	4.63637	4.94835
LTR12F:ERV1:LTR	14.5278	13.5114	LTR12F	14.0196	-0.0922318	0.524257	-0.175929	0.86035	0.937539	NS	FALSE	4.86075	4.7561
Tigger9a:TcMar-Tigger:DNA	14.5506	13.6078	Tigger9a	14.0792	-0.0750633	0.510873	-0.146931	0.883186	0.945977	NS	FALSE	4.86301	4.76636
MER57B2:ERV1:LTR	10.7367	17.6218	MER57B2	14.1792	0.711181	0.502718	1.41467	0.157165	0.351779	NS	FALSE	4.42448	5.13929
LTR88b:Gypsy:LTR	12.8613	15.5471	LTR88b	14.2042	0.376196	0.528056	0.712417	0.476207	0.679556	NS	FALSE	4.68497	4.95858
HERVL18-int:ERVL:LTR	12.0478	16.4841	HERVL18-int	14.2659	0.551086	0.506736	1.08752	0.276806	0.489767	NS	FALSE	4.5907	5.043
TAR1:telo:Satellite	10.1695	18.3658	TAR1	14.2676	0.854952	0.512124	1.66943	0.0950331	0.264029	NS	FALSE	4.34617	5.19895
HERVK13-int:ERVK:LTR	19.3551	9.23111	HERVK13-int	14.2931	-1.07187	0.561683	-1.90832	0.0563498	0.192511	NS	FALSE	5.27464	4.2065
MER75:PiggyBac:DNA	18.1592	10.4865	MER75	14.3229	-0.840644	0.552891	-1.52045	0.128398	0.30991	NS	FALSE	5.18263	4.39046
MER57D:ERV1:LTR	10.8158	17.8332	MER57D	14.3245	0.681567	0.495214	1.37631	0.168726	0.36657	NS	FALSE	4.43507	5.15649
LTR16B:ERVL:LTR	11.9533	16.737	LTR16B	14.3452	0.453006	0.496916	0.911635	0.361961	0.576643	NS	FALSE	4.57934	5.06497
MER65B:ERV1:LTR	16.0366	12.9345	MER65B	14.4855	-0.401554	0.559415	-0.71781	0.472875	0.676903	NS	FALSE	5.00329	4.69315
Tigger12:TcMar-Tigger:DNA	17.3753	11.6818	Tigger12	14.5286	-0.470718	0.540915	-0.870225	0.384177	0.59965	NS	FALSE	5.11897	4.54619
LTR84b:ERVL:LTR	13.8976	15.2259	LTR84b	14.5618	0.138605	0.496412	0.279213	0.780081	0.887469	NS	FALSE	4.79677	4.92846
LTR12_:ERV1:LTR	13.5379	15.5966	LTR12_	14.5672	0.145323	0.505901	0.287255	0.773917	0.88682	NS	FALSE	4.75893	4.96316
MER89-int:ERV1:LTR	15.635	13.6078	MER89-int	14.6214	-0.178245	0.509019	-0.350174	0.726208	0.857279	NS	FALSE	4.96671	4.76636
LTR16D:ERVL:LTR	10.392	19.2842	LTR16D	14.8381	0.93651	0.515646	1.81619	0.0693416	0.221648	NS	FALSE	4.3774	5.26935
LTR53:ERVL:LTR	14.2989	15.4922	LTR53	14.8956	0.143051	0.501938	0.284998	0.775646	0.887469	NS	FALSE	4.83784	4.95347
Charlie20a:hAT-Charlie:DNA	17.9734	11.8304	Charlie20a	14.9019	-0.558001	0.535381	-1.04225	0.297295	0.512597	NS	FALSE	5.16779	4.56443
AluYc3:Alu:SINE	14.7479	15.393	AluYc3	15.0705	-0.0351079	0.527847	-0.0665114	0.946971	0.970636	NS	FALSE	4.88244	4.94421
L1M3e:L1:LINE	17.1474	13.2478	L1M3e	15.1976	-0.233492	0.512012	-0.456028	0.64837	0.799801	NS	FALSE	5.09992	4.72768
Tigger14a:TcMar-Tigger:DNA	22.443	8.0279	Tigger14a	15.2354	-1.52988	0.590945	-2.58887	0.00962907	0.0567251	NS	FALSE	5.48819	4.00502
MER51C:ERV1:LTR	13.0037	17.4731	MER51C	15.2384	0.478106	0.492338	0.971093	0.331502	0.550904	NS	FALSE	4.70085	5.12707
LTR30:ERV1:LTR	25.2679	5.63208	LTR30	15.45	-2.21133	0.663329	-3.33369	0.000857029	0.00845083	LTR	TRUE	5.65923	3.49367
Tigger8:TcMar-Tigger:DNA	18.7126	12.3081	Tigger8	15.5104	-0.612282	0.529446	-1.15646	0.247494	0.463423	NS	FALSE	5.22594	4.62154
X6B_LINE:CR1:LINE	11.9022	19.1877	X6B_LINE	15.545	0.724696	0.470268	1.54103	0.12331	0.30342	NS	FALSE	4.57316	5.26211
Chap1_Mam:hAT-Charlie:DNA	20.5378	10.6378	Chap1_Mam	15.5878	-0.86634	0.523802	-1.65394	0.0981387	0.268421	NS	FALSE	5.36021	4.41113
REP522:telo:Satellite	11.2019	20.0282	REP522	15.615	0.869442	0.481327	1.80634	0.0708648	0.222269	NS	FALSE	4.48567	5.32396
LTR54:ERV1:LTR	15.8027	15.4373	LTR54	15.62	-0.0805159	0.491787	-0.163721	0.869951	0.939512	NS	FALSE	4.9821	4.94835
Arthur1:hAT-Tip100:DNA	17.1111	14.1298	Arthur1	15.6205	-0.238957	0.491833	-0.485849	0.627074	0.781928	NS	FALSE	5.09686	4.82067
MER72:ERV1:LTR	13.2273	18.0473	MER72	15.6373	0.473535	0.479513	0.987533	0.323382	0.541325	NS	FALSE	4.72545	5.17371
LTR47A:ERVL:LTR	19.3577	11.9375	LTR47A	15.6476	-0.601243	0.517884	-1.16096	0.245658	0.461675	NS	FALSE	5.27484	4.57743
MER83:ERV1:LTR	11.468	19.8689	MER83	15.6685	0.815561	0.487899	1.67158	0.0946081	0.264029	NS	FALSE	4.51955	5.31244
MER51B:ERV1:LTR	15.8725	15.5444	MER51B	15.7085	-0.0479499	0.493004	-0.0972606	0.922519	0.963404	NS	FALSE	4.98846	4.95832
MER34C2:ERV1:LTR	13.8402	17.5775	MER34C2	15.7088	0.315456	0.479857	0.657396	0.510926	0.70396	NS	FALSE	4.79079	5.13565
MER45B:hAT-Tip100:DNA	10.0683	21.3906	MER45B	15.7294	1.11542	0.479961	2.32397	0.0201269	0.0920231	NS	FALSE	4.33174	5.41891
MLT1J-int:ERVL-MaLR:LTR	15.5852	15.9621	MLT1J-int	15.7736	0.128278	0.504899	0.254066	0.799445	0.902977	NS	FALSE	4.96211	4.99658
MLT1A1-int:ERVL-MaLR:LTR	12.5776	19.0258	MLT1A1-int	15.8017	0.546935	0.48619	1.12494	0.260614	0.473329	NS	FALSE	4.65279	5.24988
Penelope1_Vert:Penelope:LINE	17.8501	13.767	Penelope1_Vert	15.8086	-0.366959	0.494458	-0.742145	0.458	0.662837	NS	FALSE	5.15786	4.78315
MER9a2:ERVK:LTR	20.2424	11.4234	MER9a2	15.8329	-0.878733	0.535687	-1.64038	0.100925	0.271995	NS	FALSE	5.33931	4.51392
LTR28C:ERV1:LTR	13.1934	18.5222	LTR28C	15.8578	0.389789	0.545369	0.714725	0.474779	0.678572	NS	FALSE	4.72174	5.21119
LTR37B:ERV1:LTR	14.1217	17.6218	LTR37B	15.8717	0.320378	0.480727	0.666446	0.505126	0.701225	NS	FALSE	4.81984	5.13929
L1M2a:L1:LINE	17.907	13.8741	L1M2a	15.8905	-0.316333	0.490415	-0.64503	0.518908	0.712819	NS	FALSE	5.16245	4.79432
LTR29:ERV1:LTR	15.4717	16.5963	LTR29	16.034	0.0385046	0.555406	0.069327	0.944729	0.970063	NS	FALSE	4.95156	5.05279
LTR40c:ERVL:LTR	12.4878	19.707	LTR40c	16.0974	0.612352	0.47314	1.29423	0.195586	0.402111	NS	FALSE	4.64245	5.30063
PRIMA4_LTR:ERV1:LTR	17.3758	15.1738	PRIMA4_LTR	16.2748	-0.135637	0.479968	-0.282596	0.777486	0.887469	NS	FALSE	5.11901	4.92351
MER6B:TcMar-Tigger:DNA	19.3234	13.4486	MER6B	16.386	-0.488484	0.495347	-0.986145	0.324062	0.541478	NS	FALSE	5.27228	4.74938
AluYh3a3:Alu:SINE	20.415	12.363	AluYh3a3	16.389	-0.614002	0.500952	-1.22567	0.220323	0.432642	NS	FALSE	5.35156	4.62796
Charlie23a:hAT-Charlie:DNA	24.8553	8.18713	Charlie23a	16.5212	-1.67149	0.575795	-2.90292	0.00369703	0.0273998	DNA	TRUE	5.63548	4.03336
Tigger16b:TcMar-Tigger:DNA	20.1905	12.9894	Tigger16b	16.5899	-0.633347	0.497697	-1.27256	0.203176	0.411275	NS	FALSE	5.3356	4.69926
LTR40b:ERVL:LTR	16.4645	16.9511	LTR40b	16.7078	0.0714039	0.476119	0.149971	0.880788	0.945612	NS	FALSE	5.04128	5.08331
LTR46-int:ERV1:LTR	20.4993	12.9372	LTR46-int	16.7182	-0.594347	0.526133	-1.12965	0.258622	0.471576	NS	FALSE	5.3575	4.69345
SATR1:Satellite:Satellite	9.31393	24.4049	SATR1	16.8594	1.423	0.449097	3.16859	0.00153179	0.0134068	NS	FALSE	4.21939	5.6091
MER89:ERV1:LTR	15.623	18.1959	MER89	16.9094	0.203618	0.470045	0.433188	0.664878	0.808543	NS	FALSE	4.9656	5.18554
HERVIP10F-int:ERV1:LTR	21.1669	12.7258	HERVIP10F-int	16.9464	-0.600839	0.496532	-1.21007	0.226252	0.441456	NS	FALSE	5.40374	4.66968
MSTB1-int:ERVL-MaLR:LTR	19.4399	14.5004	MSTB1-int	16.9702	-0.465105	0.48747	-0.95412	0.340023	0.558002	NS	FALSE	5.28095	4.85802
Zaphod3:hAT-Tip100:DNA	24.0007	9.95662	Zaphod3	16.9787	-1.18347	0.541163	-2.1869	0.0287496	0.118064	NS	FALSE	5.58501	4.31566
LTR33C:ERVL:LTR	11.8066	22.2311	LTR33C	17.0189	0.925666	0.518026	1.78691	0.0739519	0.227622	NS	FALSE	4.56153	5.47451
MamGypLTR3a:Gypsy:LTR	17.009	17.0582	MamGypLTR3a	17.0336	0.0650085	0.479631	0.135539	0.892186	0.951903	NS	FALSE	5.08822	5.09239
Charlie25:hAT-Charlie:DNA	15.477	18.6214	Charlie25	17.0492	0.257849	0.475833	0.541889	0.587895	0.757857	NS	FALSE	4.95205	5.21889
LOR1a:ERV1:LTR	16.6387	17.4625	LOR1a	17.0506	0.0845758	0.467724	0.180824	0.856505	0.937539	NS	FALSE	5.05647	5.12619
Arthur1A:hAT-Tip100:DNA	17.1174	17.2068	Arthur1A	17.1621	0.0325798	0.462564	0.070433	0.943849	0.970063	NS	FALSE	5.09739	5.10491
X7A_LINE:CR1:LINE	21.1752	13.2423	X7A_LINE	17.2088	-0.86284	0.54816	-1.57407	0.115472	0.29325	NS	FALSE	5.4043	4.72708
LTR14B:ERVK:LTR	16.1963	18.5171	LTR14B	17.3567	0.257358	0.464846	0.553641	0.579824	0.752625	NS	FALSE	5.01759	5.21079
LTR21A:ERV1:LTR	15.7793	18.9709	LTR21A	17.3751	0.155459	0.512013	0.303624	0.761414	0.882396	NS	FALSE	4.97996	5.24571
MamRep564:MamRep564:Unknown	13.041	21.9126	MamRep564	17.4768	0.787612	0.454563	1.73268	0.0831522	0.241063	NS	FALSE	4.70499	5.45369
MER34A1:ERV1:LTR	15.5815	19.5062	MER34A1	17.5438	0.350454	0.44982	0.779099	0.435922	0.645108	NS	FALSE	4.96176	5.28586
Charlie10b:hAT-Charlie:DNA	24.8849	10.3822	Charlie10b	17.6335	-1.15019	0.515709	-2.23031	0.0257268	0.109237	NS	FALSE	5.6372	4.37603
LTR45B:ERV1:LTR	13.6133	21.6906	LTR45B	17.6519	0.723446	0.466273	1.55155	0.12077	0.299157	NS	FALSE	4.76694	5.439
LTR104_Mam:Gypsy:LTR	11.3677	24.0449	LTR104_Mam	17.7063	1.14928	0.46892	2.45091	0.0142495	0.076072	NS	FALSE	4.50687	5.58766
LTR22A:ERVK:LTR	15.4516	20.1298	LTR22A	17.7907	0.253395	0.507558	0.499244	0.617608	0.776445	NS	FALSE	4.94968	5.33126
PABL_B:ERV1:LTR	16.6571	19.1434	PABL_B	17.9003	0.21117	0.476537	0.443134	0.657669	0.80372	NS	FALSE	5.05807	5.25878
LTR56:ERV1:LTR	17.8311	17.9845	LTR56	17.9078	0.0389738	0.460464	0.0846402	0.932547	0.966573	NS	FALSE	5.15632	5.16868
L1M3a:L1:LINE	22.6454	13.1929	L1M3a	17.9192	-0.729645	0.480418	-1.51877	0.12882	0.30991	NS	FALSE	5.50115	4.72169
LTR85a:Gypsy:LTR	16.3578	19.4956	LTR85a	17.9267	0.24419	0.453548	0.5384	0.590301	0.758388	NS	FALSE	5.03191	5.28508
MER77:ERVL:LTR	16.4615	19.5611	MER77	18.0113	0.329857	0.450989	0.731409	0.464529	0.668243	NS	FALSE	5.04102	5.28992
L1M2c:L1:LINE	24.8873	11.2147	L1M2c	18.051	-0.947368	0.523683	-1.80905	0.0704434	0.222269	NS	FALSE	5.63734	4.48732
Tigger17c:TcMar-Tigger:DNA	17.8622	18.2402	Tigger17c	18.0512	0.0473093	0.473716	0.0998686	0.920449	0.963404	NS	FALSE	5.15883	5.18905
MamRep1527:LTR:LTR	13.4013	22.7425	MamRep1527	18.0719	0.773811	0.445679	1.73625	0.0825192	0.239985	NS	FALSE	4.7443	5.50732
MER107:hAT-Charlie:DNA	19.18	16.99	MER107	18.085	-0.316403	0.542321	-0.583423	0.559609	0.741038	NS	FALSE	5.26153	5.08661
HERVK11-int:ERVK:LTR	18.3269	17.8881	HERVK11-int	18.1075	-0.00242365	0.450194	-0.00538358	0.995705	0.996789	NS	FALSE	5.19589	5.16092
Tigger10:TcMar-Tigger:DNA	28.5892	7.66788	Tigger10	18.1285	-1.69355	0.553445	-3.06003	0.00221317	0.0183235	DNA	TRUE	5.8374	3.93883
MER61C:ERV1:LTR	5.32214	30.979	MER61C	18.1506	2.48927	0.487479	5.10642	3.28325e-07	1.77489e-05	LTR	TRUE	3.41201	5.95322
Charlie7a:hAT-Charlie:DNA	21.3637	14.9596	Charlie7a	18.1617	-0.529339	0.476645	-1.11055	0.266761	0.479122	NS	FALSE	5.41709	4.903
LTR54B:ERV1:LTR	17.2411	19.5662	LTR54B	18.4037	0.0934507	0.479851	0.19475	0.845589	0.929572	NS	FALSE	5.10778	5.29029
MER57B1:ERV1:LTR	18.8907	18.0552	MER57B1	18.4729	-0.126454	0.520001	-0.24318	0.807866	0.907614	NS	FALSE	5.23961	5.17434
MER96:hAT-Tip100:DNA	15.7425	21.2729	MER96	18.5077	0.414858	0.437389	0.948487	0.342881	0.56069	NS	FALSE	4.97659	5.41095
MER50-int:ERV1:LTR	14.4077	22.7425	MER50-int	18.5751	0.678599	0.44251	1.53352	0.125147	0.304145	NS	FALSE	4.84877	5.50732
HERVK14-int:ERVK:LTR	21.1512	16.1186	HERVK14-int	18.6349	-0.438743	0.467973	-0.937539	0.348481	0.564824	NS	FALSE	5.40267	5.01065
LTR41B:ERVL:LTR	11.9352	25.3391	LTR41B	18.6371	1.03572	0.43878	2.36045	0.0182527	0.0867348	NS	FALSE	4.57715	5.66329
LTR10A:ERV1:LTR	18.3181	18.9736	LTR10A	18.6459	0.0398064	0.472896	0.0841759	0.932917	0.966573	NS	FALSE	5.1952	5.24592
L1M3c:L1:LINE	20.3375	17.006	L1M3c	18.6718	-0.146366	0.468954	-0.312112	0.754956	0.879346	NS	FALSE	5.34607	5.08798
LTR49:ERV1:LTR	13.9224	23.4574	LTR49	18.6899	0.774354	0.440638	1.75735	0.0788589	0.232952	NS	FALSE	4.79933	5.55197
HERVL74-int:ERVL:LTR	13.2651	24.1465	HERVL74-int	18.7058	0.827381	0.442238	1.8709	0.0613592	0.207313	NS	FALSE	4.72956	5.59374
HERV9-int:ERV1:LTR	16.3941	21.4349	HERV9-int	18.9145	0.448717	0.433746	1.03452	0.300895	0.5159	NS	FALSE	5.03511	5.42189
LTR9B:ERV1:LTR	12.9866	24.9896	LTR9B	18.9881	0.976273	0.435247	2.24303	0.0248946	0.108427	NS	FALSE	4.69895	5.64326
MER9a3:ERVK:LTR	25.0359	13.3521	MER9a3	19.194	-0.871029	0.476897	-1.82645	0.0677824	0.218435	NS	FALSE	5.64593	4.739
Ricksha_c:MULE-MuDR:DNA	19.4284	19.2426	Ricksha_c	19.3355	0.0888809	0.456719	0.194608	0.8457	0.929572	NS	FALSE	5.28009	5.26623
MER4E:ERV1:LTR	16.0325	22.7946	MER4E	19.4136	0.481459	0.446322	1.07873	0.28071	0.494201	NS	FALSE	5.00293	5.51062
MLT1F2-int:ERVL-MaLR:LTR	22.0472	16.8856	MLT1F2-int	19.4664	-0.455455	0.485756	-0.937621	0.348439	0.564824	NS	FALSE	5.46252	5.07772
MER5C:hAT-Charlie:DNA	25.2342	13.7121	MER5C	19.4732	-0.984369	0.490764	-2.00579	0.0448789	0.160104	NS	FALSE	5.65731	4.77738
HUERS-P1-int:ERV1:LTR	16.9957	22.3063	HUERS-P1-int	19.651	0.36748	0.454941	0.807754	0.419232	0.631	NS	FALSE	5.08709	5.47938
L1P4a:L1:LINE	17.811	21.6463	L1P4a	19.7287	0.3072	0.432497	0.710293	0.477523	0.679634	NS	FALSE	5.1547	5.43605
MER4D0:ERV1:LTR	16.0693	23.4182	MER4D0	19.7437	0.406016	0.491965	0.825295	0.409204	0.622613	NS	FALSE	5.00623	5.54956
MER77B:ERVL:LTR	12.6436	26.905	MER77B	19.7743	1.06563	0.419426	2.5407	0.0110631	0.061994	NS	FALSE	4.66034	5.7498
LTR32:ERVL:LTR	14.0131	25.6497	LTR32	19.8314	0.873777	0.432208	2.02166	0.0432115	0.158213	NS	FALSE	4.8087	5.68087
MER54A:ERVL:LTR	18.3164	21.38	MER54A	19.8482	0.23422	0.431483	0.542825	0.58725	0.757857	NS	FALSE	5.19506	5.41819
LTR31:ERV1:LTR	18.5965	21.1137	LTR31	19.8551	0.164522	0.445846	0.369012	0.712119	0.848816	NS	FALSE	5.21696	5.40011
MER21-int:ERVL:LTR	17.7421	22.1577	MER21-int	19.9499	0.331231	0.431331	0.767928	0.44253	0.651739	NS	FALSE	5.14911	5.46974
MER4C:ERV1:LTR	21.9648	17.9924	MER4C	19.9786	-0.347817	0.448111	-0.776185	0.43764	0.646397	NS	FALSE	5.45712	5.16931
Charlie3:hAT-Charlie:DNA	18.1502	22.0612	Charlie3	20.1057	0.287798	0.4219	0.682146	0.495147	0.692426	NS	FALSE	5.18192	5.46344
MER57A1:ERV1:LTR	17.4805	22.7425	MER57A1	20.1115	0.38706	0.422835	0.915393	0.359985	0.576643	NS	FALSE	5.12767	5.50732
HERVFH21-int:ERV1:LTR	24.9724	15.3197	HERVFH21-int	20.1461	-0.834359	0.517449	-1.61245	0.106864	0.279796	NS	FALSE	5.64227	4.93731
LTR16A2:ERVL:LTR	15.5056	24.9375	LTR16A2	20.2215	0.742514	0.428996	1.73082	0.0834846	0.241265	NS	FALSE	4.95472	5.64024
Looper:PiggyBac:DNA	29.9268	10.5829	Looper	20.2549	-1.55892	0.511255	-3.0492	0.0022945	0.0188272	DNA	TRUE	5.90336	4.40367
MER4D:ERV1:LTR	15.5251	25.0418	MER4D	20.2834	0.704093	0.430082	1.63711	0.101607	0.272544	NS	FALSE	4.95653	5.64627
CER:Satellite:Satellite	8.77992	32.2842	CER	20.532	1.90498	0.425972	4.47207	7.74677e-06	0.00018735	Satellite	FALSE	4.13421	6.01275
LTR10C:ERV1:LTR	24.083	17.0476	LTR10C	20.5653	-0.465431	0.450577	-1.03297	0.301619	0.516179	NS	FALSE	5.58995	5.0915
MER58D:hAT-Charlie:DNA	22.4539	18.7285	MER58D	20.5912	-0.243486	0.43896	-0.554689	0.579108	0.752625	NS	FALSE	5.4889	5.22716
Charlie17a:hAT-Charlie:DNA	25.08	16.1762	Charlie17a	20.6281	-0.493085	0.483499	-1.01983	0.307811	0.521916	NS	FALSE	5.64847	5.0158
LTR12E:ERV1:LTR	16.9822	24.525	LTR12E	20.7536	0.424187	0.508524	0.834153	0.404195	0.617035	NS	FALSE	5.08595	5.61618
Tigger12c:TcMar-Tigger:DNA	22.3296	19.1956	Tigger12c	20.7626	-0.2531	0.436283	-0.580128	0.561828	0.741839	NS	FALSE	5.48089	5.2627
LTR75:ERVL:LTR	22.9832	18.825	LTR75	20.9041	-0.265802	0.427241	-0.622135	0.533853	0.720427	NS	FALSE	5.52251	5.23458
L2-1_AMi:L2:LINE	27.7761	14.0882	L2-1_AMi	20.9322	-0.850647	0.46857	-1.81541	0.0694609	0.221648	NS	FALSE	5.79577	4.81642
LTR101_Mam:ERVL:LTR	15.9406	26.0309	LTR101_Mam	20.9858	0.695311	0.42856	1.62244	0.10471	0.2775	NS	FALSE	4.99464	5.70215
Arthur1B:hAT-Tip100:DNA	17.043	25.0861	Arthur1B	21.0646	0.57713	0.433577	1.33109	0.18316	0.386347	NS	FALSE	5.09111	5.64882
LTR37A:ERV1:LTR	20.6118	21.602	LTR37A	21.1069	0.0629906	0.43695	0.14416	0.885374	0.946115	NS	FALSE	5.3654	5.43309
LTR2C:ERV1:LTR	22.953	19.2842	LTR2C	21.1186	-0.211871	0.447157	-0.473817	0.63563	0.790452	NS	FALSE	5.52061	5.26935
HERV35I-int:ERV1:LTR	18.5799	23.7786	HERV35I-int	21.1792	0.438741	0.459652	0.954508	0.339826	0.558002	NS	FALSE	5.21567	5.57159
MLT1H-int:ERVL-MaLR:LTR	17.7036	24.6606	MLT1H-int	21.1821	0.498149	0.418697	1.18976	0.23414	0.450156	NS	FALSE	5.14597	5.62413
AluYk11:Alu:SINE	20.4362	22.0063	AluYk11	21.2213	0.0512938	0.429095	0.11954	0.904848	0.958013	NS	FALSE	5.35305	5.45985
Charlie22a:hAT-Charlie:DNA	30.5342	11.9481	Charlie22a	21.2412	-1.20649	0.491882	-2.45281	0.0141747	0.076072	NS	FALSE	5.93235	4.57871
PRIMA4-int:ERV1:LTR	19.7879	23.1158	PRIMA4-int	21.4518	0.265752	0.435576	0.610116	0.541785	0.72899	NS	FALSE	5.30654	5.53081
MER61E:ERV1:LTR	26.5325	16.4158	MER61E	21.4742	-0.83389	0.494136	-1.68757	0.0914938	0.258716	NS	FALSE	5.72969	5.03701
LTR40a:ERVL:LTR	14.547	28.5781	LTR40a	21.5626	0.976518	0.436418	2.23758	0.0252486	0.109237	NS	FALSE	4.86265	5.83684
MSTB2:ERVL-MaLR:LTR	16.1128	27.2784	MSTB2	21.6956	0.76472	0.411821	1.85692	0.0633223	0.210084	NS	FALSE	5.01013	5.76969
(CATTC)n:Satellite:Satellite	5.50464	37.9323	(CATTC)n	21.7185	2.87093	0.491996	5.83526	5.37079e-09	6.17e-07	Satellite	FALSE	3.46065	6.24536
MER31B:ERV1:LTR	14.233	29.3087	MER31B	21.7708	0.973934	0.414079	2.35205	0.0186702	0.0867348	NS	FALSE	4.83116	5.87326
Tigger5:TcMar-Tigger:DNA	25.5723	18.1437	Tigger5	21.858	-0.474639	0.4318	-1.09921	0.271677	0.484798	NS	FALSE	5.67651	5.1814
AluYg6:Alu:SINE	22.0496	21.7428	AluYg6	21.8962	0.00950641	0.415968	0.0228537	0.981767	0.989302	NS	FALSE	5.46268	5.44246
L1M3f:L1:LINE	27.3228	16.5778	L1M3f	21.9503	-0.741244	0.451831	-1.64053	0.100894	0.271995	NS	FALSE	5.77203	5.05118
LTR45C:ERV1:LTR	29.0837	14.8632	LTR45C	21.9734	-0.987362	0.451567	-2.18652	0.0287772	0.118064	NS	FALSE	5.86214	4.89367
HERV1_I-int:ERV1:LTR	15.6939	28.3533	HERV1_I-int	22.0236	0.813003	0.440683	1.84487	0.0650563	0.212048	NS	FALSE	4.97214	5.82545
MamRep1879:hAT-Tip100:DNA	22.4157	21.6879	MamRep1879	22.0518	-0.0852899	0.418126	-0.203981	0.838368	0.928104	NS	FALSE	5.48644	5.43882
LTR43:ERV1:LTR	14.4665	29.7264	LTR43	22.0964	1.03502	0.402597	2.57087	0.0101444	0.0579586	NS	FALSE	4.85464	5.89367
MER105:hAT-Charlie:DNA	30.2816	14.067	MER105	22.1743	-1.058	0.481744	-2.19619	0.0280785	0.116235	NS	FALSE	5.92037	4.81425
MER119:hAT-Charlie:DNA	27.7219	16.6406	MER119	22.1812	-0.770193	0.461441	-1.66911	0.0950964	0.264029	NS	FALSE	5.79295	5.05663
HERVS71-int:ERV1:LTR	33.1212	11.3191	HERVS71-int	22.2201	-1.45834	0.483799	-3.01436	0.00257522	0.0205794	NS	FALSE	6.04968	4.50068
AluYk2:Alu:SINE	24.5019	20.3388	AluYk2	22.4203	-0.186286	0.418858	-0.444747	0.656503	0.803363	NS	FALSE	5.61482	5.34616
MER4CL34:ERV1:LTR	16.7712	28.9824	MER4CL34	22.8768	0.773273	0.412692	1.87373	0.060968	0.206751	NS	FALSE	5.06791	5.8571
HERV16-int:ERVL:LTR	17.6723	28.4843	HERV16-int	23.0783	0.767847	0.429153	1.78922	0.07358	0.227622	NS	FALSE	5.14341	5.8321
HERVIP10FH-int:ERV1:LTR	26.5536	19.7176	HERVIP10FH-int	23.1356	-0.452499	0.422914	-1.06996	0.284639	0.497487	NS	FALSE	5.73083	5.30141
LTR33A:ERVL:LTR	15.2676	31.0916	LTR33A	23.1796	1.0775	0.402367	2.6779	0.00740862	0.0472814	NS	FALSE	4.9324	5.95845
Charlie9:hAT-Charlie:DNA	26.8566	19.8662	Charlie9	23.3614	-0.504483	0.439868	-1.1469	0.251425	0.465846	NS	FALSE	5.74721	5.31224
Charlie29a:hAT-Charlie:DNA	30.5831	16.899	Charlie29a	23.7411	-0.771145	0.429522	-1.79536	0.0725967	0.226554	NS	FALSE	5.93466	5.07886
MER57A-int:ERV1:LTR	22.1958	25.7567	MER57A-int	23.9763	0.233352	0.392341	0.594769	0.551998	0.735197	NS	FALSE	5.47222	5.68688
MER85:PiggyBac:DNA	31.847	16.3194	MER85	24.0832	-1.11769	0.468725	-2.38452	0.0171013	0.0842084	NS	FALSE	5.99309	5.02851
LTR9D:ERV1:LTR	21.5879	26.7458	LTR9D	24.1669	0.288904	0.396872	0.727951	0.466643	0.670071	NS	FALSE	5.43215	5.74124
LTR33A_:ERVL:LTR	18.583	29.9899	LTR33A_	24.2865	0.624086	0.396587	1.57364	0.11557	0.29325	NS	FALSE	5.21591	5.90641
MADE2:TcMar-Mariner:DNA	30.5413	18.1959	MADE2	24.3686	-0.777036	0.435104	-1.78586	0.0741213	0.227622	NS	FALSE	5.93269	5.18554
LTR9:ERV1:LTR	19.7781	28.993	LTR9	24.3856	0.567854	0.39867	1.42437	0.154339	0.347959	NS	FALSE	5.30583	5.85763
LTR16B2:ERVL:LTR	24.2543	25.1383	LTR16B2	24.6963	0.0632434	0.392648	0.161069	0.872039	0.939512	NS	FALSE	5.60017	5.65181
Kanga1c:TcMar-Tc2:DNA	25.6025	23.966	Kanga1c	24.7842	-0.162476	0.454726	-0.357306	0.720863	0.855908	NS	FALSE	5.67821	5.58292
HERVIP10B3-int:ERV1:LTR	30.5845	19.0807	HERVIP10B3-int	24.8326	-0.668888	0.414383	-1.61418	0.106489	0.27961	NS	FALSE	5.93473	5.25404
LTR12D:ERV1:LTR	19.3217	30.3582	LTR12D	24.8399	0.721145	0.421934	1.70914	0.0874244	0.25029	NS	FALSE	5.27215	5.92401
MER31-int:ERV1:LTR	28.1022	21.7428	MER31-int	24.9225	-0.340989	0.398871	-0.854886	0.392614	0.606407	NS	FALSE	5.81261	5.44246
LTR2B:ERV1:LTR	21.722	29.2981	LTR2B	25.51	0.352896	0.407406	0.866202	0.386379	0.600817	NS	FALSE	5.44108	5.87274
LTR6A:ERV1:LTR	26.1568	24.979	LTR6A	25.5679	-0.0463387	0.405848	-0.114178	0.909097	0.959105	NS	FALSE	5.70912	5.64265
Kanga2_a:TcMar-Tc2:DNA	27.8838	23.7237	Kanga2_a	25.8037	-0.204642	0.402392	-0.508563	0.611059	0.772439	NS	FALSE	5.80136	5.56826
MSTB-int:ERVL-MaLR:LTR	27.4799	24.7704	MSTB-int	26.1251	-0.0380114	0.410984	-0.0924887	0.92631	0.965088	NS	FALSE	5.7803	5.63054
LTR48:ERV1:LTR	27.1296	25.1383	LTR48	26.1339	-0.0955759	0.388202	-0.246201	0.805526	0.906094	NS	FALSE	5.7618	5.65181
Charlie24:hAT-Charlie:DNA	31.2568	21.2287	Charlie24	26.2427	-0.618069	0.415647	-1.48701	0.137013	0.324524	NS	FALSE	5.9661	5.40794
HERV17-int:ERV1:LTR	18.8639	33.7952	HERV17-int	26.3296	0.858214	0.364842	2.35229	0.0186583	0.0867348	NS	FALSE	5.23756	6.07875
Charlie10:hAT-Charlie:DNA	31.8118	20.9102	Charlie10	26.361	-0.648687	0.4008	-1.61848	0.105559	0.278502	NS	FALSE	5.99149	5.38613
Tigger6a:TcMar-Tigger:DNA	22.5882	30.397	Tigger6a	26.4926	0.398663	0.384542	1.03672	0.299866	0.515096	NS	FALSE	5.4975	5.92586
L1M3b:L1:LINE	26.0878	26.9387	L1M3b	26.5132	0.0360108	0.421849	0.0853642	0.931972	0.966573	NS	FALSE	5.7053	5.75161
MER45C:hAT-Tip100:DNA	9.16636	44.0178	MER45C	26.5921	2.17488	0.436925	4.97771	6.43417e-07	3.11211e-05	DNA	TRUE	4.19635	6.46002
MER67C:ERV1:LTR	30.0341	23.306	MER67C	26.6701	-0.399775	0.397179	-1.00654	0.314158	0.529745	NS	FALSE	5.90853	5.54263
PABL_A-int:ERV1:LTR	23.9208	29.575	PABL_A-int	26.7479	0.260638	0.396187	0.657866	0.510624	0.70396	NS	FALSE	5.58019	5.88631
MER104:TcMar-Tc2:DNA	39.5347	14.3412	MER104	26.938	-1.49662	0.443722	-3.37288	0.000743867	0.00751224	NS	FALSE	6.30505	4.84209
Tigger3:TcMar-Tigger:DNA	36.294	18.6657	Tigger3	27.4799	-0.923211	0.40734	-2.26644	0.0234245	0.10251	NS	FALSE	6.18166	5.22232
MER91B:hAT-Tip100:DNA	28.486	26.6493	MER91B	27.5677	-0.116169	0.380118	-0.305613	0.759899	0.882396	NS	FALSE	5.83218	5.73603
LTR23:ERV1:LTR	22.4322	32.9077	LTR23	27.67	0.50983	0.385674	1.32192	0.186195	0.388012	NS	FALSE	5.4875	6.04035
MamGypsy2-I:Gypsy:LTR	22.8609	32.592	MamGypsy2-I	27.7265	0.52104	0.361781	1.44021	0.149808	0.343326	NS	FALSE	5.51481	6.02645
Tigger20a:TcMar-Tigger:DNA	37.8122	17.8775	Tigger20a	27.8448	-1.0848	0.416624	-2.60379	0.00921992	0.0550202	NS	FALSE	6.24078	5.16007
MER2B:TcMar-Tigger:DNA	33.7522	21.9436	MER2B	27.8479	-0.666444	0.401493	-1.65991	0.0969319	0.267509	NS	FALSE	6.07691	5.45573
Charlie19a:hAT-Charlie:DNA	35.4276	21.0094	Charlie19a	28.2185	-0.694761	0.395648	-1.75601	0.0790871	0.232952	NS	FALSE	6.1468	5.39296
Cheshire:hAT-Charlie:DNA	33.8403	22.6848	Cheshire	28.2625	-0.721571	0.425037	-1.69766	0.0895712	0.254062	NS	FALSE	6.08067	5.50366
LTR16A1:ERVL:LTR	20.3886	36.1389	LTR16A1	28.2637	0.866584	0.361119	2.39972	0.0164075	0.0815053	NS	FALSE	5.34969	6.17548
MER6:TcMar-Tigger:DNA	23.0252	33.696	MER6	28.3606	0.517468	0.367803	1.40692	0.159452	0.355671	NS	FALSE	5.52514	6.07451
MER96B:hAT-Tip100:DNA	29.5418	27.9463	MER96B	28.744	-0.162909	0.38364	-0.42464	0.671099	0.814716	NS	FALSE	5.88469	5.80458
LTR16E1:ERVL:LTR	22.9998	34.6278	LTR16E1	28.8138	0.645452	0.3696	1.74635	0.08075	0.235585	NS	FALSE	5.52355	6.11386
LTR53-int:ERVL:LTR	23.0629	35.6663	LTR53-int	29.3646	0.587772	0.357751	1.64297	0.10039	0.271995	NS	FALSE	5.5275	6.15649
Charlie15b:hAT-Charlie:DNA	34.317	24.512	Charlie15b	29.4145	-0.427356	0.375864	-1.137	0.25554	0.468112	NS	FALSE	6.10085	5.61541
LTR12:ERV1:LTR	31.0431	27.8083	LTR12	29.4257	-0.189344	0.37925	-0.499259	0.617597	0.776445	NS	FALSE	5.9562	5.79744
LTR52:ERVL:LTR	26.009	33.5156	LTR52	29.7623	0.333707	0.441653	0.755587	0.449897	0.659418	NS	FALSE	5.70094	6.06676
LTR8B:ERV1:LTR	25.7185	33.8395	LTR8B	29.779	0.434164	0.356933	1.21637	0.223842	0.438616	NS	FALSE	5.68474	6.08064
MER34A:ERV1:LTR	28.464	31.4198	MER34A	29.9419	0.100964	0.40848	0.247171	0.804776	0.906094	NS	FALSE	5.83106	5.9736
L1M3de:L1:LINE	36.2941	23.8386	L1M3de	30.0664	-0.608239	0.37603	-1.61753	0.105764	0.278502	NS	FALSE	6.18166	5.57523
MLT1M:ERVL-MaLR:LTR	20.6137	39.545	MLT1M	30.0793	0.973584	0.358669	2.71444	0.00663885	0.0439418	NS	FALSE	5.36553	6.30542
MLT2C1:ERVL:LTR	20.6255	39.5759	MLT2C1	30.1007	0.926858	0.378445	2.44912	0.0143204	0.076072	NS	FALSE	5.36636	6.30655
MER90:ERV1:LTR	28.0817	32.4434	MER90	30.2625	0.244925	0.357383	0.685329	0.493137	0.690842	NS	FALSE	5.81156	6.01985
HERV3-int:ERV1:LTR	29.1164	31.8638	HERV3-int	30.4901	0.0609934	0.374457	0.162885	0.870609	0.939512	NS	FALSE	5.86376	5.99384
MSTD-int:ERVL-MaLR:LTR	29.0873	32.2293	MSTD-int	30.6583	0.156362	0.381064	0.410331	0.681563	0.824154	NS	FALSE	5.86232	6.0103
LTR16B1:ERVL:LTR	24.5758	36.8174	LTR16B1	30.6966	0.571225	0.345349	1.65405	0.098117	0.268421	NS	FALSE	5.61917	6.20231
LTR16E2:ERVL:LTR	19.933	41.6824	LTR16E2	30.8077	1.05605	0.354653	2.97769	0.0029043	0.023009	NS	FALSE	5.31709	6.38137
MER68:ERVL:LTR	29.6314	32.2214	MER68	30.9264	0.153563	0.380579	0.403499	0.686581	0.82913	NS	FALSE	5.88905	6.00995
HUERS-P3b-int:ERV1:LTR	33.8067	28.693	HUERS-P3b-int	31.2498	-0.245691	0.363446	-0.676002	0.499039	0.694874	NS	FALSE	6.07924	5.84263
MER63D:hAT-Blackjack:DNA	27.5153	35.178	MER63D	31.3467	0.314701	0.378525	0.831386	0.405756	0.61839	NS	FALSE	5.78216	6.1366
MER70-int:ERVL:LTR	25.9268	36.8723	MER70-int	31.3995	0.524857	0.341643	1.53627	0.124472	0.30342	NS	FALSE	5.69637	6.20446
L1MDb:L1:LINE	33.9091	28.8965	L1MDb	31.4028	-0.214238	0.375884	-0.569959	0.568706	0.743179	NS	FALSE	6.0836	5.85282
Zaphod:hAT-Tip100:DNA	35.7515	27.3749	Zaphod	31.5632	-0.370688	0.367753	-1.00798	0.313464	0.529546	NS	FALSE	6.15993	5.77478
LTR1:ERV1:LTR	31.4447	32.1194	LTR1	31.7821	-0.034292	0.381267	-0.0899423	0.928333	0.965088	NS	FALSE	5.97475	6.00538
BLACKJACK:hAT-Blackjack:DNA	35.8637	27.8525	BLACKJACK	31.8581	-0.371684	0.356294	-1.04319	0.296858	0.512597	NS	FALSE	6.16445	5.79974
(GAATG)n:Satellite:Satellite	13.1265	51.1331	(GAATG)n	32.1298	2.0196	0.3917	5.15598	2.52309e-07	1.65623e-05	Satellite	FALSE	4.71441	6.67619
AluYk4:Alu:SINE	34.6928	29.8362	AluYk4	32.2645	-0.149559	0.358667	-0.416987	0.676688	0.819337	NS	FALSE	6.11656	5.89899
MER66B:ERV1:LTR	30.738	33.7925	MER66B	32.2652	0.100435	0.356779	0.281505	0.778323	0.887469	NS	FALSE	5.94195	6.07863
MLT1A0-int:ERVL-MaLR:LTR	30.3887	35.1655	MLT1A0-int	32.7771	0.19578	0.365812	0.535193	0.592516	0.758388	NS	FALSE	5.92546	6.13609
MER39B:ERV1:LTR	26.9238	38.6806	MER39B	32.8022	0.49017	0.344612	1.42238	0.154916	0.348088	NS	FALSE	5.75081	6.27354
L2-3_Crp:L2:LINE	35.5992	30.037	L2-3_Crp	32.8181	-0.226894	0.354929	-0.639266	0.52265	0.714755	NS	FALSE	6.15377	5.90867
Charlie16a:hAT-Charlie:DNA	45.5549	20.4015	Charlie16a	32.9782	-1.08255	0.405325	-2.67081	0.00756682	0.047958	NS	FALSE	6.50953	5.35061
MLT2F:ERVL:LTR	26.704	41.2623	MLT2F	33.9831	0.699146	0.347642	2.01111	0.0443138	0.160104	NS	FALSE	5.73898	6.36675
MER44C:TcMar-Tigger:DNA	36.3843	31.7488	MER44C	34.0666	-0.245138	0.371396	-0.660046	0.509224	0.703725	NS	FALSE	6.18524	5.98863
L1MEb:L1:LINE	44.0677	24.1935	L1MEb	34.1306	-0.791412	0.368426	-2.14809	0.0317066	0.125437	NS	FALSE	6.46165	5.59655
MER4E1:ERV1:LTR	33.7883	35.5177	MER4E1	34.653	0.0461118	0.342373	0.134683	0.892863	0.951903	NS	FALSE	6.07845	6.15047
L1MCb:L1:LINE	28.4058	41.0348	L1MCb	34.7203	0.5227	0.336012	1.5556	0.119804	0.297566	NS	FALSE	5.82811	6.35878
MER34:ERV1:LTR	34.5895	35.0479	MER34	34.8187	-0.0228591	0.353605	-0.0646459	0.948456	0.970636	NS	FALSE	6.11226	6.13125
LTR48B:ERV1:LTR	33.1609	36.6138	LTR48B	34.8874	0.110207	0.335162	0.328818	0.742293	0.869003	NS	FALSE	6.05141	6.19432
MER92B:ERV1:LTR	32.7837	37.2766	MER92B	35.0302	0.186483	0.338497	0.550914	0.581692	0.753985	NS	FALSE	6.03491	6.2202
Tigger3c:TcMar-Tigger:DNA	47.1454	22.9903	Tigger3c	35.0678	-0.96566	0.368386	-2.62132	0.00875889	0.0529567	NS	FALSE	6.55904	5.52295
LTR76:ERV1:LTR	32.6002	37.6499	LTR76	35.1251	0.234244	0.345102	0.678769	0.497284	0.693482	NS	FALSE	6.02681	6.23458
LTR7B:ERV1:LTR	43.6637	26.6493	LTR7B	35.1565	-0.724466	0.376707	-1.92315	0.0544607	0.187451	NS	FALSE	6.44836	5.73603
AluYk3:Alu:SINE	36.8539	33.5811	AluYk3	35.2175	-0.145361	0.335835	-0.432835	0.665135	0.808543	NS	FALSE	6.20375	6.06958
Tigger5b:TcMar-Tigger:DNA	51.3227	19.347	Tigger5b	35.3348	-1.37455	0.383569	-3.58358	0.000338911	0.00458029	NS	FALSE	6.68153	5.27403
L1M4a2:L1:LINE	42.6971	28.0039	L1M4a2	35.3505	-0.570833	0.351042	-1.62611	0.103926	0.276835	NS	FALSE	6.41607	5.80756
HERV9NC-int:ERV1:LTR	41.3975	30.7209	HERV9NC-int	36.0592	-0.343785	0.344699	-0.997348	0.318596	0.536245	NS	FALSE	6.37147	5.94115
PRIMA41-int:ERV1:LTR	34.9254	37.2844	PRIMA41-int	36.1049	0.0539934	0.332735	0.162271	0.871092	0.939512	NS	FALSE	6.12621	6.2205
SAR:Satellite:Satellite	15.7668	56.4989	SAR	36.1328	1.88643	0.370998	5.08474	3.68124e-07	1.87948e-05	Satellite	FALSE	4.97882	6.82015
MER63B:hAT-Blackjack:DNA	37.1879	35.1028	MER63B	36.1453	-0.097477	0.337326	-0.28897	0.772605	0.886558	NS	FALSE	6.21676	6.13351
LTR16:ERVL:LTR	23.3726	49.3918	LTR16	36.3822	1.06922	0.320962	3.33131	0.000864394	0.00845083	NS	FALSE	5.54675	6.6262
MER81:hAT-Blackjack:DNA	36.2198	36.9323	MER81	36.5761	-0.0109073	0.348899	-0.0312619	0.975061	0.985551	NS	FALSE	6.17871	6.20681
LTR67B:ERVL:LTR	29.2186	44.3002	LTR67B	36.7594	0.591951	0.364926	1.62211	0.10478	0.2775	NS	FALSE	5.86881	6.46924
Charlie17:hAT-Charlie:DNA	32.1887	41.7992	Charlie17	36.9939	0.329139	0.365733	0.899945	0.36815	0.581322	NS	FALSE	6.00848	6.3854
MER51-int:ERV1:LTR	45.0076	29.9821	MER51-int	37.4948	-0.60892	0.339315	-1.79456	0.0727241	0.226554	NS	FALSE	6.4921	5.90603
LTR78B:ERV1:LTR	28.8485	46.4297	LTR78B	37.6391	0.66698	0.333556	1.9996	0.0455432	0.161599	NS	FALSE	5.85042	6.53698
MamRep434:TcMar-Tigger:DNA	45.8498	31.5508	MamRep434	38.7003	-0.47385	0.332004	-1.42724	0.15351	0.347477	NS	FALSE	6.51884	5.9796
MER113A:hAT-Charlie:DNA	43.6168	33.8783	MER113A	38.7476	-0.413235	0.362041	-1.1414	0.253702	0.467238	NS	FALSE	6.44681	6.08229
LTR5A:ERVK:LTR	35.1372	42.5644	LTR5A	38.8508	0.238296	0.323624	0.736336	0.461526	0.666891	NS	FALSE	6.13493	6.41157
MER4B-int:ERV1:LTR	36.424	41.7161	MER4B-int	39.07	0.195758	0.312517	0.626392	0.531058	0.719826	NS	FALSE	6.18682	6.38253
MER52C:ERV1:LTR	19.3009	58.9696	MER52C	39.1352	1.56082	0.332944	4.68793	2.75982e-06	9.05811e-05	LTR	TRUE	5.2706	6.8819
AluYi6:Alu:SINE	34.3309	44.3205	AluYi6	39.3257	0.317866	0.340777	0.932767	0.35094	0.564824	NS	FALSE	6.10144	6.4699
MER45A:hAT-Tip100:DNA	31.177	48.447	MER45A	39.812	0.656382	0.309129	2.12333	0.0337265	0.132352	NS	FALSE	5.96241	6.59834
MER74A:ERVL:LTR	31.5224	48.1807	MER74A	39.8516	0.627323	0.307818	2.03796	0.0415535	0.153982	NS	FALSE	5.97831	6.59038
MLT1G:ERVL-MaLR:LTR	27.1866	52.5265	MLT1G	39.8565	0.997194	0.312407	3.19197	0.00141307	0.0127315	NS	FALSE	5.76482	6.71497
LTR41:ERVL:LTR	31.5649	48.2929	LTR41	39.9289	0.590505	0.33242	1.77638	0.0756702	0.231033	NS	FALSE	5.98025	6.59374
HUERS-P2-int:ERV1:LTR	31.5716	48.6972	HUERS-P2-int	40.1344	0.587133	0.345493	1.69941	0.0892424	0.253913	NS	FALSE	5.98056	6.60577
CR1_Mam:CR1:LINE	51.6389	30.6527	CR1_Mam	41.1458	-0.792838	0.358149	-2.21371	0.0268487	0.112666	NS	FALSE	6.69039	5.93794
MER52D:ERV1:LTR	20.8566	61.6866	MER52D	41.2716	1.5473	0.336203	4.60229	4.17878e-06	0.000132424	LTR	TRUE	5.38243	6.94689
AmnSINE1:5S-Deu-L2:SINE	43.5249	39.161	AmnSINE1	41.343	-0.152011	0.312014	-0.487193	0.626122	0.781802	NS	FALSE	6.44377	6.29135
MER65A:ERV1:LTR	38.8589	44.302	MER65A	41.5805	0.15231	0.339527	0.448595	0.653724	0.803171	NS	FALSE	6.28017	6.4693
LOR1b:ERV1:LTR	23.574	60.6399	LOR1b	42.107	1.30356	0.326284	3.99519	6.46431e-05	0.00118814	NS	FALSE	5.55913	6.92219
AluYe5:Alu:SINE	49.9504	34.3172	AluYe5	42.1338	-0.510338	0.319632	-1.59664	0.110345	0.285654	NS	FALSE	6.64242	6.10086
MER74B:ERVL:LTR	35.5042	48.7858	MER74B	42.145	0.44277	0.334705	1.32287	0.18588	0.388012	NS	FALSE	6.14992	6.60839
Plat_L3:CR1:LINE	49.7676	34.6878	Plat_L3	42.2277	-0.527671	0.337214	-1.5648	0.11763	0.294556	NS	FALSE	6.63714	6.11636
Tigger16a:TcMar-Tigger:DNA	60.3433	24.35	Tigger16a	42.3467	-1.33063	0.350479	-3.79661	0.000146691	0.00236831	NS	FALSE	6.91512	5.60585
LTR17:ERV1:LTR	28.9742	55.7439	LTR17	42.3591	0.891286	0.314219	2.83651	0.00456089	0.0327457	NS	FALSE	5.8567	6.80074
L1ME5:L1:LINE	42.7619	43.9605	L1ME5	43.3612	0.00882393	0.305688	0.0288658	0.976972	0.985551	NS	FALSE	6.41825	6.45814
MADE1:TcMar-Mariner:DNA	43.1017	43.7076	MADE1	43.4046	0.032888	0.305874	0.107521	0.914375	0.961105	NS	FALSE	6.42967	6.44981
MER115:hAT-Tip100:DNA	38.0412	49.8616	MER115	43.9514	0.399825	0.301471	1.32625	0.184758	0.387293	NS	FALSE	6.24949	6.63986
L1PBa1:L1:LINE	50.0582	39.3751	L1PBa1	44.7167	-0.312236	0.323524	-0.96511	0.33449	0.554867	NS	FALSE	6.64553	6.29921
MER39:ERV1:LTR	37.0399	52.5186	MER39	44.7793	0.570216	0.308359	1.84919	0.0644299	0.211468	NS	FALSE	6.21101	6.71476
Charlie2a:hAT-Charlie:DNA	60.9793	28.7895	Charlie2a	44.8844	-1.0929	0.329126	-3.32062	0.00089817	0.00860616	NS	FALSE	6.93025	5.84747
MER113:hAT-Charlie:DNA	52.5578	37.6605	MER113	45.1092	-0.445851	0.313123	-1.42388	0.15448	0.347959	NS	FALSE	6.71583	6.23498
Tigger2b_Pri:TcMar-Tigger:DNA	63.4963	26.8007	Tigger2b_Pri	45.1485	-1.20699	0.333425	-3.61997	0.000294633	0.00414767	NS	FALSE	6.9886	5.7442
Helitron2Na_Mam:Helitron:RC?	49.1925	41.8282	Helitron2Na_Mam	45.5104	-0.297778	0.327236	-0.909981	0.362832	0.576643	NS	FALSE	6.62037	6.38641
Tigger18a:TcMar-Tigger:DNA	67.015	24.2978	Tigger18a	45.6564	-1.44443	0.34827	-4.14743	3.36222e-05	0.000683324	NS	FALSE	7.06641	5.60275
LTR87:ERVL:LTR	41.6567	50.1746	LTR87	45.9156	0.202067	0.315085	0.641311	0.521321	0.714563	NS	FALSE	6.38048	6.64889
MLT2B1:ERVL:LTR	31.6587	60.9666	MLT2B1	46.3126	0.942378	0.302202	3.11837	0.00181854	0.0154745	NS	FALSE	5.98453	6.92995
MER63A:hAT-Blackjack:DNA	41.4095	51.3205	MER63A	46.365	0.325168	0.290852	1.11799	0.263573	0.47531	NS	FALSE	6.37189	6.68146
MLT1E3:ERVL-MaLR:LTR	36.1443	58.5237	MLT1E3	47.334	0.672713	0.311241	2.16139	0.0306653	0.123603	NS	FALSE	6.1757	6.87095
LTR5B:ERVK:LTR	46.1161	48.5565	LTR5B	47.3363	0.0122336	0.312512	0.0391459	0.968774	0.981591	NS	FALSE	6.5272	6.60159
MER94:hAT-Blackjack:DNA	54.2021	40.5234	MER94	47.3628	-0.416328	0.310989	-1.33872	0.180661	0.382552	NS	FALSE	6.76028	6.34069
Tigger13a:TcMar-Tigger:DNA	57.9851	37.0652	Tigger13a	47.5252	-0.6318	0.329085	-1.91987	0.0548744	0.18817	NS	FALSE	6.85761	6.21199
MLT2D:ERVL:LTR	45.1032	50.1279	MLT2D	47.6155	0.173582	0.290712	0.597092	0.550446	0.734195	NS	FALSE	6.49516	6.64754
L1PA15-16:L1:LINE	34.6951	60.7709	L1PA15-16	47.733	0.794616	0.30254	2.62649	0.00862714	0.0528556	NS	FALSE	6.11666	6.92531
LTR13A:ERVK:LTR	43.2445	52.8261	LTR13A	48.0353	0.223543	0.305712	0.731222	0.464644	0.668243	NS	FALSE	6.43445	6.72318
Charlie1b:hAT-Charlie:DNA	56.8169	39.4822	Charlie1b	48.1495	-0.482794	0.304392	-1.58609	0.112718	0.288934	NS	FALSE	6.82825	6.30313
L1MCc:L1:LINE	51.1281	46.0175	L1MCc	48.5728	-0.129453	0.330422	-0.391781	0.69522	0.835532	NS	FALSE	6.67604	6.52411
MLT1A-int:ERVL-MaLR:LTR	36.8607	62.2058	MLT1A-int	49.5333	0.698909	0.31351	2.2293	0.0257936	0.109237	NS	FALSE	6.20401	6.95898
MER44B:TcMar-Tigger:DNA	57.4216	41.9611	MER44B	49.6914	-0.473706	0.31945	-1.48288	0.138107	0.326118	NS	FALSE	6.84352	6.39098
L1PB:L1:LINE	47.5054	52.6724	L1PB	50.0889	0.151635	0.288542	0.525522	0.599221	0.76272	NS	FALSE	6.57002	6.71897
MER8:TcMar-Tigger:DNA	56.4857	43.7412	MER8	50.1135	-0.350148	0.296461	-1.18109	0.237567	0.452954	NS	FALSE	6.81981	6.45092
HERVE_a-int:ERV1:LTR	35.9397	64.4664	HERVE_a-int	50.2031	0.838042	0.307105	2.72884	0.00635568	0.0435885	NS	FALSE	6.16751	7.01048
LTR49-int:ERV1:LTR	48.8296	51.939	LTR49-int	50.3843	0.108521	0.292244	0.371338	0.710386	0.84785	NS	FALSE	6.60968	6.69875
GSATII:centr:Satellite	46.0645	55.1176	GSATII	50.5911	0.223318	0.29263	0.763142	0.445379	0.654072	NS	FALSE	6.52558	6.78444
MLT1J1:ERVL-MaLR:LTR	39.404	61.8646	MLT1J1	50.6343	0.698372	0.287322	2.43063	0.0150726	0.07782	NS	FALSE	6.30027	6.95104
Charlie7:hAT-Charlie:DNA	53.9514	47.6066	Charlie7	50.779	-0.152746	0.291686	-0.523667	0.60051	0.763304	NS	FALSE	6.75359	6.57309
MER101-int:ERV1:LTR	69.9286	32.0073	MER101-int	50.9679	-1.11276	0.324102	-3.43336	0.000596139	0.00666717	NS	FALSE	7.12781	6.00033
Charlie5:hAT-Charlie:DNA	63.0339	39.2441	Charlie5	51.139	-0.737514	0.339539	-2.1721	0.0298479	0.120838	NS	FALSE	6.97806	6.2944
LTR39:ERV1:LTR	38.6221	64.2522	LTR39	51.4372	0.700355	0.276953	2.52879	0.0114457	0.063365	NS	FALSE	6.27135	7.00567
MLT2A1:ERVL:LTR	41.9495	61.1807	MLT2A1	51.5651	0.572492	0.285333	2.0064	0.0448134	0.160104	NS	FALSE	6.39058	6.935
L1M7:L1:LINE	56.7462	46.9253	L1M7	51.8358	-0.248205	0.294793	-0.841963	0.399809	0.613396	NS	FALSE	6.82645	6.5523
MER11A:ERVK:LTR	35.0802	69.1094	MER11A	52.0948	0.973852	0.273796	3.55686	0.000375318	0.0049988	NS	FALSE	6.13258	7.11081
AluSq10:Alu:SINE	60.7614	43.4361	AluSq10	52.0988	-0.410592	0.311003	-1.32022	0.186763	0.388314	NS	FALSE	6.92508	6.44082
MER4D1:ERV1:LTR	55.3179	50.6444	MER4D1	52.9812	-0.175999	0.289959	-0.606978	0.543866	0.729653	NS	FALSE	6.78967	6.66233
MER61A:ERV1:LTR	39.0518	67.332	MER61A	53.1919	0.781961	0.290171	2.69483	0.00704248	0.045259	NS	FALSE	6.28732	7.07322
Alu:Alu:SINE	63.3723	43.1828	Alu	53.2776	-0.588864	0.290999	-2.02359	0.043012	0.158112	NS	FALSE	6.98578	6.43239
LTR79:ERVL:LTR	45.5613	61.3293	LTR79	53.4453	0.441469	0.267801	1.6485	0.0992501	0.269855	NS	FALSE	6.50974	6.9385
MER90a:ERV1:LTR	55.348	51.9911	MER90a	53.6696	-0.083531	0.280643	-0.297642	0.765977	0.883766	NS	FALSE	6.79046	6.70019
Charlie1:hAT-Charlie:DNA	70.3522	37.2844	Charlie1	53.8183	-0.965003	0.301903	-3.1964	0.00139152	0.0126615	NS	FALSE	7.13652	6.2205
HERVK-int:ERVK:LTR	60.838	47.0712	HERVK-int	53.9546	-0.396262	0.29375	-1.34898	0.177344	0.378142	NS	FALSE	6.9269	6.55677
X9_LINE:L1:LINE	45.6805	62.3208	X9_LINE	54.0006	0.381886	0.301874	1.26505	0.205853	0.413055	NS	FALSE	6.51351	6.96164
MER4A1:ERV1:LTR	54.8225	53.4163	MER4A1	54.1194	-0.03272	0.285511	-0.114601	0.908761	0.959105	NS	FALSE	6.7767	6.73921
MER91A:hAT-Tip100:DNA	50.9044	57.9468	MER91A	54.4256	0.130692	0.289086	0.452087	0.651206	0.802223	NS	FALSE	6.66972	6.85666
Charlie2b:hAT-Charlie:DNA	66.7271	42.1859	Charlie2b	54.4565	-0.640077	0.286768	-2.23204	0.0256125	0.109237	NS	FALSE	7.0602	6.39869
THE1C-int:ERVL-MaLR:LTR	31.5984	77.6647	THE1C-int	54.6316	1.3361	0.293651	4.54995	5.36584e-06	0.0001541	NS	FALSE	5.98178	7.27919
HUERS-P3-int:ERV1:LTR	68.2192	41.4082	HUERS-P3-int	54.8137	-0.699065	0.302019	-2.31464	0.0206326	0.0938681	NS	FALSE	7.09211	6.37184
MamRep137:TcMar-Tigger:DNA	59.5317	50.2216	MamRep137	54.8767	-0.264331	0.283164	-0.933491	0.350567	0.564824	NS	FALSE	6.89559	6.65024
MER102a:hAT-Charlie:DNA	61.3659	48.478	MER102a	54.9219	-0.348836	0.290744	-1.1998	0.230215	0.446239	NS	FALSE	6.93937	6.59926
Charlie18a:hAT-Charlie:DNA	72.1799	38.232	Charlie18a	55.2059	-0.952	0.299644	-3.1771	0.00148754	0.0132615	NS	FALSE	7.17353	6.25671
MER41B:ERV1:LTR	51.4863	59.4476	MER41B	55.467	0.247015	0.27328	0.903892	0.366052	0.579005	NS	FALSE	6.68612	6.89355
MER44A:TcMar-Tigger:DNA	65.7867	45.3123	MER44A	55.5495	-0.583078	0.287893	-2.02533	0.0428335	0.158088	NS	FALSE	7.03972	6.50183
HERVK3-int:ERVK:LTR	59.7088	52.3618	HERVK3-int	56.0353	-0.199806	0.286679	-0.696967	0.485823	0.685824	NS	FALSE	6.89987	6.71044
MER4B:ERV1:LTR	48.2776	64.6205	MER4B	56.4491	0.445785	0.265621	1.67828	0.0932932	0.261391	NS	FALSE	6.59328	7.01392
MER31A:ERV1:LTR	49.2328	64.2444	MER31A	56.7386	0.375594	0.26936	1.39439	0.1632	0.361398	NS	FALSE	6.62155	7.0055
MLT2B3:ERVL:LTR	43.7284	70.0721	MLT2B3	56.9002	0.686681	0.274842	2.49845	0.0124736	0.0686422	NS	FALSE	6.4505	7.13077
L1ME3C:L1:LINE	77.6635	36.9244	L1ME3C	57.294	-1.0756	0.306282	-3.5118	0.000445078	0.00552738	NS	FALSE	7.27917	6.2065
LTR13:ERVK:LTR	73.6094	41.087	LTR13	57.3482	-0.862041	0.289956	-2.973	0.00294904	0.0231638	NS	FALSE	7.20182	6.36061
MER53:hAT:DNA	65.8166	49.4989	MER53	57.6577	-0.405447	0.295748	-1.37092	0.1704	0.3686	NS	FALSE	7.04038	6.62932
Tigger4:TcMar-Tigger:DNA	67.0447	48.3736	Tigger4	57.7092	-0.453383	0.298362	-1.51957	0.128618	0.30991	NS	FALSE	7.06705	6.59615
L1P4:L1:LINE	50.4925	64.9362	L1P4	57.7143	0.362949	0.273822	1.32549	0.185007	0.387293	NS	FALSE	6.658	7.02095
MER51A:ERV1:LTR	46.9174	68.7545	MER51A	57.8359	0.523041	0.289178	1.80872	0.070495	0.222269	NS	FALSE	6.55205	7.10338
L1M8:L1:LINE	69.5818	46.0928	L1M8	57.8373	-0.593312	0.282885	-2.09736	0.0359618	0.138861	NS	FALSE	7.12064	6.52647
MER6A:TcMar-Tigger:DNA	69.1043	46.7767	MER6A	57.9405	-0.515256	0.277826	-1.8546	0.0636536	0.210423	NS	FALSE	7.1107	6.54772
LTR50:ERVL:LTR	39.5167	76.4588	LTR50	57.9878	0.962589	0.263265	3.65635	0.000255828	0.00373184	NS	FALSE	6.30439	7.25661
MER58C:hAT-Charlie:DNA	76.1073	41.7576	MER58C	58.9325	-0.899626	0.29629	-3.0363	0.00239497	0.0194777	NS	FALSE	7.24996	6.38397
L4_C_Mam:RTE-X:LINE	68.8644	49.1176	L4_C_Mam	58.991	-0.473	0.280936	-1.68366	0.0922481	0.260049	NS	FALSE	7.10569	6.61817
MLT2A2:ERVL:LTR	50.332	68.1203	MLT2A2	59.2262	0.432825	0.275503	1.57104	0.116174	0.29325	NS	FALSE	6.6534	7.09001
L1MA10:L1:LINE	63.8067	57.5899	L1MA10	60.6983	-0.0635334	0.314874	-0.201774	0.840094	0.928104	NS	FALSE	6.99564	6.84774
HERVL40-int:ERVL:LTR	54.8866	66.7994	HERVL40-int	60.843	0.267969	0.260783	1.02755	0.304161	0.517636	NS	FALSE	6.77838	7.06176
MER50:ERV1:LTR	42.4447	79.8225	MER50	61.1336	0.902557	0.262644	3.43643	0.000589426	0.00666717	NS	FALSE	6.40751	7.31872
MER47A:TcMar-Tigger:DNA	76.2696	46.2026	MER47A	61.2361	-0.664701	0.280484	-2.36984	0.0177958	0.0858294	NS	FALSE	7.25304	6.5299
L1MEh:L1:LINE	69.2914	53.1943	L1MEh	61.2429	-0.368411	0.265842	-1.38583	0.1658	0.363652	NS	FALSE	7.1146	6.7332
MER117:hAT-Charlie:DNA	68.0078	54.6717	MER117	61.3397	-0.318941	0.299838	-1.06371	0.28746	0.501283	NS	FALSE	7.08763	6.77272
LTR16A:ERVL:LTR	36.8732	86.157	LTR16A	61.5151	1.22236	0.249875	4.89189	9.98734e-07	4.37065e-05	NS	FALSE	6.2045	7.4289
MER102c:hAT-Charlie:DNA	69.2408	54.0791	MER102c	61.6599	-0.339126	0.272203	-1.24586	0.212817	0.421507	NS	FALSE	7.11355	6.757
MLT2B2:ERVL:LTR	39.0514	85.0899	MLT2B2	62.0707	1.12312	0.281092	3.99556	6.45425e-05	0.00118814	NS	FALSE	6.2873	7.41092
MLT1O:ERVL-MaLR:LTR	53.3949	71.3326	MLT1O	62.3638	0.378009	0.264824	1.4274	0.153466	0.347477	NS	FALSE	6.73863	7.15649
LOR1-int:ERV1:LTR	50.6667	74.6787	LOR1-int	62.6727	0.547829	0.254717	2.15073	0.0314972	0.125437	NS	FALSE	6.66297	7.22262
MER41A:ERV1:LTR	54.6365	71.6514	MER41A	63.144	0.43456	0.262118	1.65788	0.0973419	0.267836	NS	FALSE	6.77179	7.16292
MER41-int:ERV1:LTR	65.7959	61.0132	MER41-int	63.4046	-0.167474	0.279845	-0.598452	0.549538	0.734049	NS	FALSE	7.03993	6.93105
LTR8A:ERV1:LTR	55.7249	73.8591	LTR8A	64.792	0.341315	0.298067	1.1451	0.252168	0.466283	NS	FALSE	6.80025	7.2067
LTR2:ERV1:LTR	58.3137	71.3663	LTR2	64.84	0.260942	0.271057	0.962685	0.335706	0.555881	NS	FALSE	6.86576	7.15717
LTR33B:ERVL:LTR	41.8455	87.8528	LTR33B	64.8491	1.03047	0.301574	3.41698	0.000633204	0.00668867	NS	FALSE	6.387	7.45702
MER21A:ERVL:LTR	62.889	67.0081	MER21A	64.9485	0.0354789	0.266072	0.133343	0.893922	0.951928	NS	FALSE	6.97474	7.06626
L1M6B:L1:LINE	58.6418	71.6875	L1M6B	65.1646	0.278634	0.259777	1.07259	0.283456	0.497129	NS	FALSE	6.87386	7.16365
L1M4a1:L1:LINE	69.5898	61.2771	L1M4a1	65.4335	-0.166485	0.275773	-0.603703	0.546041	0.731504	NS	FALSE	7.1208	6.93728
Charlie4a:hAT-Charlie:DNA	74.6163	56.6181	Charlie4a	65.6172	-0.459003	0.278421	-1.6486	0.0992306	0.269855	NS	FALSE	7.22142	6.82319
MER20B:hAT-Charlie:DNA	82.2455	49.4416	MER20B	65.8435	-0.654716	0.286159	-2.28795	0.0221407	0.0987732	NS	FALSE	7.36186	6.62765
LTR78:ERV1:LTR	58.0979	75.0415	LTR78	66.5697	0.366688	0.250992	1.46095	0.144029	0.335095	NS	FALSE	6.86041	7.22962
Charlie15a:hAT-Charlie:DNA	72.5519	61.0603	Charlie15a	66.8061	-0.271552	0.256257	-1.05969	0.289287	0.502562	NS	FALSE	7.18094	6.93216
Tigger17a:TcMar-Tigger:DNA	82.3419	52.4221	Tigger17a	67.382	-0.57672	0.280278	-2.05767	0.0396218	0.148622	NS	FALSE	7.36356	6.7121
MamRep605:LTR:LTR?	67.9724	67.3842	MamRep605	67.6783	-0.0304847	0.253477	-0.120266	0.904272	0.958013	NS	FALSE	7.08688	7.07434
MamTip2:hAT-Tip100:DNA	62.153	74.7885	MamTip2	68.4708	0.289838	0.245894	1.17871	0.238514	0.453818	NS	FALSE	6.95775	7.22474
Tigger19a:TcMar-Tigger:DNA	85.4838	52.3406	Tigger19a	68.9122	-0.743858	0.272299	-2.73176	0.00629961	0.0435289	NS	FALSE	7.41758	6.70986
BSR/Beta:Satellite:Satellite	13.6234	124.515	BSR/Beta	69.0693	3.24064	0.316815	10.2288	1.47292e-24	6.76805e-22	Satellite	FALSE	4.76801	7.96018
MER112:hAT-Charlie:DNA	87.4183	51.5841	MER112	69.5012	-0.776682	0.277413	-2.79974	0.00511445	0.0361552	NS	FALSE	7.44986	6.68885
MSTC:ERVL-MaLR:LTR	67.5288	75.6262	MSTC	71.5775	0.155788	0.254677	0.611709	0.54073	0.728638	NS	FALSE	7.07743	7.24081
AluYh3:Alu:SINE	74.0344	69.5243	AluYh3	71.7794	-0.0992675	0.255241	-0.388917	0.697338	0.835532	NS	FALSE	7.21012	7.11945
HAL1M8:L1:LINE	85.1038	60.6402	HAL1M8	72.872	-0.453156	0.253907	-1.78473	0.0743053	0.227622	NS	FALSE	7.41115	6.9222
HERVK22-int:ERVK:LTR	80.5737	66.9222	HERVK22-int	73.748	-0.309923	0.27513	-1.12646	0.259971	0.473095	NS	FALSE	7.33224	7.06441
LTR1A2:ERV1:LTR	50.0379	100.279	LTR1A2	75.1584	1.01706	0.232008	4.38373	1.16663e-05	0.000261496	NS	FALSE	6.64495	7.64787
MLT1J2:ERVL-MaLR:LTR	62.0459	89.7121	MLT1J2	75.879	0.584631	0.261827	2.2329	0.0255559	0.109237	NS	FALSE	6.95526	7.48723
MER52A:ERV1:LTR	48.8143	103.724	MER52A	76.2691	1.08145	0.230216	4.69753	2.63325e-06	9.05811e-05	NS	FALSE	6.60923	7.6966
L1ME3D:L1:LINE	96.5971	59.5856	L1ME3D	78.0914	-0.675786	0.260253	-2.59665	0.00941381	0.0558148	NS	FALSE	7.59391	6.89689
MLT2B4:ERVL:LTR	66.6366	90.1372	MLT2B4	78.3869	0.436979	0.248719	1.75691	0.0789324	0.232952	NS	FALSE	7.05824	7.49405
MamRep38:hAT:DNA	67.6718	91.1545	MamRep38	79.4132	0.39122	0.24944	1.56839	0.11679	0.29325	NS	FALSE	7.08048	7.51024
AluYf1:Alu:SINE	79.5243	79.9641	AluYf1	79.7442	0.0436267	0.246295	0.177132	0.859405	0.937539	NS	FALSE	7.31332	7.32128
MER11C:ERVK:LTR	62.737	98.1934	MER11C	80.4652	0.607951	0.235417	2.58244	0.00981042	0.0573969	NS	FALSE	6.97125	7.61755
AluSq4:Alu:SINE	101.896	59.9092	AluSq4	80.9028	-0.808591	0.251114	-3.22001	0.00128185	0.0118992	NS	FALSE	7.67096	6.90471
SVA_C:SVA:Retroposon	71.2019	90.6635	SVA_C	80.9327	0.301283	0.27589	1.09204	0.274816	0.488502	NS	FALSE	7.15384	7.50245
HSMAR1:TcMar-Mariner:DNA	74.6323	87.3732	HSMAR1	81.0028	0.195158	0.275788	0.707637	0.479171	0.680615	NS	FALSE	7.22173	7.44912
MER61-int:ERV1:LTR	85.2234	79.006	MER61-int	82.1147	-0.0805277	0.240464	-0.334885	0.737712	0.865846	NS	FALSE	7.41318	7.30389
L1M6:L1:LINE	78.5661	87.188	L1M6	82.877	0.195601	0.243244	0.804134	0.42132	0.631	NS	FALSE	7.29584	7.44606
HERV4_I-int:ERV1:LTR	82.7154	83.4603	HERV4_I-int	83.0879	-0.0212134	0.261463	-0.0811335	0.935336	0.966899	NS	FALSE	7.37008	7.38302
MER4-int:ERV1:LTR	98.3594	71.2389	MER4-int	84.7991	-0.479719	0.233965	-2.05039	0.0403265	0.150041	NS	FALSE	7.61999	7.15459
MLT1H2:ERVL-MaLR:LTR	56.9395	114.32	MLT1H2	85.6298	1.01821	0.233864	4.35383	1.3378e-05	0.000285916	NS	FALSE	6.83136	7.83694
MLT1H1:ERVL-MaLR:LTR	61.6911	109.808	MLT1H1	85.7496	0.854638	0.24315	3.51486	0.000439992	0.00552738	NS	FALSE	6.94699	7.77884
MLT1E1A:ERVL-MaLR:LTR	76.962	96.385	MLT1E1A	86.6735	0.305792	0.229821	1.33056	0.183333	0.386347	NS	FALSE	7.26607	7.59074
MLT1N2:ERVL-MaLR:LTR	77.5244	98.1643	MLT1N2	87.8443	0.310696	0.245586	1.26512	0.20583	0.413055	NS	FALSE	7.27658	7.61713
Tigger7:TcMar-Tigger:DNA	100.183	78.4891	Tigger7	89.336	-0.36585	0.23424	-1.56186	0.118321	0.295481	NS	FALSE	7.64649	7.29442
LTR25:ERV1:LTR	95.5649	83.6486	LTR25	89.6068	-0.235917	0.24244	-0.973095	0.330506	0.550245	NS	FALSE	7.57841	7.38627
MER4A:ERV1:LTR	71.7101	109.405	MER4A	90.5577	0.581109	0.222097	2.61647	0.00888449	0.053365	NS	FALSE	7.1641	7.77354
MSTB1:ERVL-MaLR:LTR	85.3404	97.9016	MSTB1	91.621	0.20185	0.237048	0.851516	0.394483	0.607253	NS	FALSE	7.41516	7.61326
MARNA:TcMar-Mariner:DNA	109.789	73.5825	MARNA	91.6857	-0.581839	0.228281	-2.54878	0.0108101	0.0613237	NS	FALSE	7.77859	7.20129
L1MA6:L1:LINE	87.6237	96.0226	L1MA6	91.8232	0.166167	0.242171	0.686156	0.492615	0.690842	NS	FALSE	7.45325	7.5853
MER57-int:ERV1:LTR	85.9577	98.2561	MER57-int	92.1069	0.156891	0.233596	0.671635	0.501816	0.697684	NS	FALSE	7.42555	7.61848
MER102b:hAT-Charlie:DNA	115.53	68.8352	MER102b	92.1827	-0.739982	0.230076	-3.21625	0.00129877	0.0119357	NS	FALSE	7.85213	7.10507
Tigger15a:TcMar-Tigger:DNA	118.157	68.8689	Tigger15a	93.5128	-0.772555	0.24336	-3.17454	0.00150075	0.0132615	NS	FALSE	7.88456	7.10578
MER11B:ERVK:LTR	77.4436	110.57	MER11B	94.0067	0.511422	0.215885	2.36896	0.0178383	0.0858294	NS	FALSE	7.27507	7.78881
L1PA17:L1:LINE	88.1349	101.451	L1PA17	94.793	0.234454	0.227694	1.02969	0.303155	0.517636	NS	FALSE	7.46164	7.66464
L1PA12:L1:LINE	120.52	69.9314	L1PA12	95.2255	-0.784129	0.230625	-3.40001	0.000673828	0.00700195	NS	FALSE	7.91313	7.12787
AluYj4:Alu:SINE	100.042	91.5565	AluYj4	95.7994	-0.13227	0.220068	-0.601043	0.547812	0.732808	NS	FALSE	7.64447	7.51659
HAL1b:L1:LINE	114.192	78.0478	HAL1b	96.12	-0.53443	0.233166	-2.29206	0.0219024	0.0981867	NS	FALSE	7.83532	7.28629
L1MB1:L1:LINE	97.5922	96.0854	L1MB1	96.8388	0.013497	0.23752	0.0568248	0.954685	0.971601	NS	FALSE	7.60869	7.58625
L4_B_Mam:RTE-X:LINE	98.952	96.1552	L4_B_Mam	97.5536	-0.0481866	0.217289	-0.221763	0.824499	0.919556	NS	FALSE	7.62866	7.58729
Tigger4b:TcMar-Tigger:DNA	119.803	75.4615	Tigger4b	97.6322	-0.71879	0.24508	-2.93288	0.0033583	0.0251154	NS	FALSE	7.90452	7.23767
MER46C:TcMar-Tigger:DNA	115.894	79.8692	MER46C	97.8813	-0.597821	0.250785	-2.3838	0.0171349	0.0842084	NS	FALSE	7.85666	7.31957
Tigger2a:TcMar-Tigger:DNA	86.5218	109.249	Tigger2a	97.8853	0.320637	0.211359	1.51702	0.129261	0.310158	NS	FALSE	7.43499	7.77147
L1PB2:L1:LINE	100.394	96.043	L1PB2	98.2183	-0.0468941	0.233663	-0.200691	0.84094	0.928104	NS	FALSE	7.64952	7.58561
L1ME3F:L1:LINE	119.588	77.8707	L1ME3F	98.7291	-0.639597	0.236599	-2.70329	0.00686565	0.0447485	NS	FALSE	7.90192	7.28301
MSR1:Satellite:Satellite	55.6741	142.414	MSR1	99.0441	1.34134	0.254324	5.27415	1.33375e-07	9.4286e-06	NS	FALSE	6.79893	8.15395
L1MEi:L1:LINE	115.167	84.5832	L1MEi	99.8748	-0.437474	0.220491	-1.98409	0.0472458	0.166356	NS	FALSE	7.84758	7.4023
HSMAR2:TcMar-Mariner:DNA	104.935	95.1245	HSMAR2	100.03	-0.124911	0.214968	-0.581068	0.561195	0.741839	NS	FALSE	7.71336	7.57175
L1P2:L1:LINE	90.2194	111.018	L1P2	100.619	0.293021	0.213772	1.37072	0.170462	0.3686	NS	FALSE	7.49537	7.79465
L1PB3:L1:LINE	98.4167	110.05	L1PB3	104.234	0.171296	0.213097	0.803841	0.421489	0.631	NS	FALSE	7.62083	7.78202
HERVK9-int:ERVK:LTR	123.653	84.9067	HERVK9-int	104.28	-0.573114	0.225858	-2.53749	0.011165	0.0621855	NS	FALSE	7.95015	7.40781
MSTD:ERVL-MaLR:LTR	96.8593	114.247	MSTD	105.553	0.240129	0.217586	1.10361	0.269763	0.482416	NS	FALSE	7.59782	7.83601
MLT1E2:ERVL-MaLR:LTR	96.9832	117.733	MLT1E2	107.358	0.257499	0.2159	1.19268	0.232996	0.449839	NS	FALSE	7.59966	7.87938
MER30:hAT-Charlie:DNA	132.602	85.9064	MER30	109.254	-0.662017	0.22466	-2.94675	0.00321133	0.0245934	NS	FALSE	8.05096	7.42469
Tigger4a:TcMar-Tigger:DNA	150.934	67.9399	Tigger4a	109.437	-1.16447	0.242918	-4.79367	1.6376e-06	6.5433e-05	NS	FALSE	8.23778	7.08619
L1PA8A:L1:LINE	104.135	119.462	L1PA8A	111.798	0.23669	0.216293	1.0943	0.273822	0.487679	NS	FALSE	7.70231	7.9004
SVA_A:SVA:Retroposon	105.307	121.601	SVA_A	113.454	0.161721	0.234312	0.690194	0.490072	0.689704	NS	FALSE	7.71845	7.92601
L1MC2:L1:LINE	124.179	105.408	L1MC2	114.794	-0.180441	0.228402	-0.790014	0.42952	0.63872	NS	FALSE	7.95628	7.71984
Tigger19b:TcMar-Tigger:DNA	122.252	107.516	Tigger19b	114.884	-0.190665	0.20949	-0.91014	0.362749	0.576643	NS	FALSE	7.93371	7.7484
THE1A:ERVL-MaLR:LTR	109.867	121.832	THE1A	115.849	0.178317	0.2112	0.844304	0.398499	0.61241	NS	FALSE	7.77961	7.92874
AluYc:Alu:SINE	118.245	116.321	AluYc	117.283	-0.0299795	0.206464	-0.145205	0.884549	0.946115	NS	FALSE	7.88563	7.86197
L1ME3E:L1:LINE	120.59	116.765	L1ME3E	118.678	-0.0597798	0.201259	-0.29703	0.766444	0.883766	NS	FALSE	7.91396	7.86747
ERVL-B4-int:ERVL:LTR	95.4332	143.264	ERVL-B4-int	119.348	0.607914	0.198487	3.06274	0.00219317	0.018323	NS	FALSE	7.57642	8.16253
MLT1G1:ERVL-MaLR:LTR	87.4721	154.269	MLT1G1	120.871	0.794144	0.204513	3.8831	0.000103132	0.00182266	NS	FALSE	7.45075	8.26931
L1PBa:L1:LINE	132.369	109.4	L1PBa	120.885	-0.27858	0.218684	-1.27389	0.202702	0.41122	NS	FALSE	8.04842	7.77347
THE1D-int:ERVL-MaLR:LTR	86.2323	157.907	THE1D-int	122.07	0.867008	0.196453	4.41332	1.01798e-05	0.000239877	NS	FALSE	7.43016	8.30293
SST1:centr:Satellite	55.857	190.562	SST1	123.209	1.75238	0.218654	8.01439	1.10681e-15	2.54289e-13	Satellite	FALSE	6.80367	8.57411
L1PA14:L1:LINE	117.142	129.744	L1PA14	123.443	0.13419	0.197004	0.681154	0.495774	0.692426	NS	FALSE	7.87211	8.01953
ERV3-16A3_I-int:ERVL:LTR	87.7033	161.008	ERV3-16A3_I-int	124.356	0.882226	0.195315	4.51693	6.27432e-06	0.000169591	NS	FALSE	7.45456	8.33099
L1MC:L1:LINE	147.431	101.326	L1MC	124.378	-0.503307	0.206921	-2.43236	0.0150008	0.07782	NS	FALSE	8.2039	7.66286
L1MA5A:L1:LINE	160.131	90.1136	L1MA5A	125.122	-0.787652	0.210806	-3.73638	0.000186691	0.00290795	NS	FALSE	8.32311	7.49367
MLT1F1-int:ERVL-MaLR:LTR	126.575	125.451	MLT1F1-int	126.013	-0.0515229	0.259714	-0.198383	0.842745	0.928637	NS	FALSE	7.98385	7.97098
AluYa5:Alu:SINE	124.481	131.156	AluYa5	127.819	0.0540096	0.226079	0.238897	0.811186	0.910231	NS	FALSE	7.95979	8.03514
L4_A_Mam:RTE-X:LINE	130.113	126.675	L4_A_Mam	128.394	-0.0645419	0.204505	-0.315601	0.752305	0.8783	NS	FALSE	8.02362	7.98499
L1P3:L1:LINE	123.154	134.283	L1P3	128.719	0.124606	0.197673	0.630365	0.528456	0.718074	NS	FALSE	7.94433	8.06913
LTR33:ERVL:LTR	101.833	161.12	LTR33	131.477	0.65637	0.196812	3.33501	0.000852969	0.00845083	NS	FALSE	7.67007	8.332
MLT1F:ERVL-MaLR:LTR	111.243	153.492	MLT1F	132.367	0.470003	0.191455	2.4549	0.0140922	0.076072	NS	FALSE	7.79757	8.26202
L1MCa:L1:LINE	153.234	116.155	L1MCa	134.695	-0.338837	0.23581	-1.43691	0.150743	0.34461	NS	FALSE	8.25959	7.85991
Harlequin-int:ERV1:LTR	164.118	105.37	Harlequin-int	134.744	-0.677565	0.21785	-3.11023	0.00186939	0.0157612	NS	FALSE	8.35859	7.71932
L1MEj:L1:LINE	121.79	149.688	L1MEj	135.739	0.288751	0.20419	1.41413	0.157324	0.351779	NS	FALSE	7.92825	8.22582
MLT1I:ERVL-MaLR:LTR	113.626	163.401	MLT1I	138.514	0.522608	0.18556	2.81638	0.00485688	0.0346006	NS	FALSE	7.82815	8.35228
L1MA5:L1:LINE	165.838	113.344	L1MA5	139.591	-0.517133	0.207317	-2.49441	0.0126168	0.0690167	NS	FALSE	8.37363	7.82457
MER1A:hAT-Charlie:DNA	140.805	142.53	MER1A	141.667	0.000217486	0.187979	0.00115697	0.999077	0.999077	NS	FALSE	8.13755	8.15512
LTR7:ERV1:LTR	108.06	175.443	LTR7	141.752	0.699199	0.187576	3.72754	0.000193356	0.00291302	NS	FALSE	7.75569	8.45486
MER103C:hAT-Charlie:DNA	163.094	120.489	MER103C	141.792	-0.422087	0.200182	-2.10851	0.0349865	0.135665	NS	FALSE	8.34956	7.91276
Tigger3a:TcMar-Tigger:DNA	164.562	124.807	Tigger3a	144.684	-0.394956	0.191063	-2.06715	0.0387199	0.145834	NS	FALSE	8.36249	7.96355
LTR5_Hs:ERVK:LTR	129.875	161.315	LTR5_Hs	145.595	0.272357	0.250605	1.0868	0.277126	0.489767	NS	FALSE	8.02098	8.33374
Tigger3b:TcMar-Tigger:DNA	168.661	123.257	Tigger3b	145.959	-0.424617	0.200109	-2.12193	0.033844	0.132352	NS	FALSE	8.39799	7.94552
HERVL-int:ERVL:LTR	111.553	180.738	HERVL-int	146.146	0.696588	0.18087	3.85131	0.000117486	0.00199944	NS	FALSE	7.80158	8.49776
L1ME4c:L1:LINE	194.559	98.8749	L1ME4c	146.717	-0.950688	0.209254	-4.54322	5.54e-06	0.000154282	NS	FALSE	8.60406	7.62753
MER21B:ERVL:LTR	123.514	173.746	MER21B	148.63	0.451442	0.216128	2.08877	0.0367283	0.140639	NS	FALSE	7.94853	8.44083
ERVL-E-int:ERVL:LTR	137.038	161.113	ERVL-E-int	149.075	0.264498	0.197174	1.34145	0.179776	0.381556	NS	FALSE	8.09843	8.33193
MLT1F1:ERVL-MaLR:LTR	119.811	183.617	MLT1F1	151.714	0.587204	0.22127	2.65379	0.00795923	0.0494225	NS	FALSE	7.90461	8.52055
MLT1H:ERVL-MaLR:LTR	110.602	193.211	MLT1H	151.907	0.821395	0.180424	4.55259	5.299e-06	0.0001541	NS	FALSE	7.78924	8.59403
THE1C:ERVL-MaLR:LTR	119.04	185.408	THE1C	152.224	0.662674	0.189551	3.49601	0.000472263	0.00578679	NS	FALSE	7.8953	8.53456
LTR7Y:ERV1:LTR	175.879	134.781	LTR7Y	155.33	-0.361011	0.227706	-1.58543	0.11287	0.288934	NS	FALSE	8.45844	8.07448
L1PA11:L1:LINE	163.316	152.542	L1PA11	157.929	-0.0653059	0.188062	-0.347257	0.728398	0.858202	NS	FALSE	8.35152	8.25306
L1MD3:L1:LINE	181.8	135.34	L1MD3	158.57	-0.411451	0.19112	-2.15284	0.0313311	0.125437	NS	FALSE	8.50621	8.08045
SVA_B:SVA:Retroposon	130.959	186.307	SVA_B	158.633	0.487804	0.196905	2.47736	0.0132357	0.0719742	NS	FALSE	8.03297	8.54154
MSTB:ERVL-MaLR:LTR	139.948	180.052	MSTB	160	0.361732	0.183557	1.97068	0.04876	0.169736	NS	FALSE	8.12874	8.49227
L1M4c:L1:LINE	170.541	149.874	L1M4c	160.207	-0.17259	0.190098	-0.907899	0.363931	0.576643	NS	FALSE	8.41397	8.22761
MLT1A1:ERVL-MaLR:LTR	147.993	172.658	MLT1A1	160.325	0.199429	0.191083	1.04368	0.296635	0.512597	NS	FALSE	8.20939	8.43177
L1M3:L1:LINE	192.179	128.912	L1M3	160.545	-0.554713	0.198363	-2.79646	0.00516662	0.0362452	NS	FALSE	8.58631	8.01024
MER49:ERV1:LTR	133.605	193.861	MER49	163.733	0.514121	0.211704	2.42849	0.0151619	0.0778422	NS	FALSE	8.06183	8.59888
MLT1A:ERVL-MaLR:LTR	131.519	196.113	MLT1A	163.816	0.561991	0.189667	2.96304	0.00304618	0.0235247	NS	FALSE	8.03913	8.61554
FAM:Alu:SINE	213.26	114.915	FAM	164.087	-0.907282	0.193253	-4.6948	2.66867e-06	9.05811e-05	NS	FALSE	8.73647	7.84442
OldhAT1:hAT-Ac:DNA	113.762	214.711	OldhAT1	164.237	0.894128	0.182325	4.90403	9.38883e-07	4.31417e-05	NS	FALSE	7.82988	8.74625
AluYm1:Alu:SINE	156.743	173.112	AluYm1	164.927	0.11118	0.207311	0.536296	0.591754	0.758388	NS	FALSE	8.29225	8.43556
L1PB4:L1:LINE	178.265	157.318	L1PB4	167.792	-0.141396	0.205254	-0.688885	0.490896	0.689806	NS	FALSE	8.47788	8.29754
L1ME2z:L1:LINE	188.811	146.964	L1ME2z	167.888	-0.358419	0.17875	-2.00514	0.0449476	0.160104	NS	FALSE	8.5608	8.19932
LTR8:ERV1:LTR	154.054	191.713	LTR8	172.884	0.315334	0.17118	1.84211	0.0654586	0.212567	NS	FALSE	8.2673	8.58281
MER58B:hAT-Charlie:DNA	217.118	131.093	MER58B	174.105	-0.759582	0.188676	-4.02586	5.67685e-05	0.00111	NS	FALSE	8.76233	8.03445
MLT1L:ERVL-MaLR:LTR	151.81	202.831	MLT1L	177.321	0.425027	0.174019	2.44241	0.0145895	0.0770558	NS	FALSE	8.24613	8.66414
L1ME3B:L1:LINE	225.283	133.918	L1ME3B	179.6	-0.720387	0.184454	-3.90552	9.40245e-05	0.00169429	NS	FALSE	8.8156	8.0652
L1P1:L1:LINE	184.53	175.01	L1P1	179.77	-0.0743597	0.16993	-0.437591	0.661683	0.807552	NS	FALSE	8.52771	8.45129
7SK:RNA:RNA	56.1555	309.099	7SK	182.627	2.45576	0.715831	3.43064	0.00060215	0.00666717	RNA	FALSE	6.81136	9.27193
Charlie4z:hAT-Charlie:DNA	204.879	161.825	Charlie4z	183.352	-0.347646	0.175666	-1.97902	0.0478142	0.167715	NS	FALSE	8.67863	8.33829
MamRTE1:RTE-BovB:LINE	171.37	196.687	MamRTE1	184.028	0.170522	0.182587	0.933923	0.350344	0.564824	NS	FALSE	8.42097	8.61976
L1MA8:L1:LINE	195.845	181.666	L1MA8	188.755	-0.072141	0.192841	-0.374095	0.708333	0.8465	NS	FALSE	8.61357	8.50514
L1MA7:L1:LINE	211.742	166.68	L1MA7	189.211	-0.318676	0.180616	-1.76438	0.0776678	0.232952	NS	FALSE	8.72616	8.38093
MLT1G3:ERVL-MaLR:LTR	96.9466	281.845	MLT1G3	189.396	1.53697	0.188538	8.15204	3.57828e-16	1.09615e-13	LTR	TRUE	7.59912	9.13876
L1M4b:L1:LINE	203.097	176.754	L1M4b	189.926	-0.211697	0.225438	-0.939048	0.347706	0.564824	NS	FALSE	8.66603	8.4656
AluYb8:Alu:SINE	163.08	220.723	AluYb8	191.902	0.407015	0.189427	2.14867	0.0316608	0.125437	NS	FALSE	8.34944	8.7861
Charlie1a:hAT-Charlie:DNA	258.66	129.833	Charlie1a	194.246	-1.00148	0.184706	-5.42201	5.89338e-08	5.416e-06	NS	FALSE	9.01491	8.02051
MER21C:ERVL:LTR	198.892	191.963	MER21C	195.428	-0.0650187	0.177959	-0.365358	0.714844	0.850961	NS	FALSE	8.63584	8.58469
MER1B:hAT-Charlie:DNA	179.813	213.729	MER1B	196.771	0.21743	0.189431	1.1478	0.25105	0.465846	NS	FALSE	8.49035	8.73964
FordPrefect:hAT-Tip100:DNA	50.4078	360.556	FordPrefect	205.482	2.82156	0.260619	10.8264	2.58218e-27	2.37302e-24	DNA	TRUE	6.65558	9.49408
MER3:hAT-Charlie:DNA	268.063	154.491	MER3	211.277	-0.8072	0.179793	-4.48961	7.13525e-06	0.000182147	NS	FALSE	9.06643	8.27137
L1ME3Cz:L1:LINE	266.043	161.371	L1ME3Cz	213.707	-0.68249	0.192731	-3.54115	0.000398384	0.00515655	NS	FALSE	9.05552	8.33424
L1PA15:L1:LINE	191.271	241.664	L1PA15	216.467	0.359984	0.175182	2.05492	0.0398868	0.149008	NS	FALSE	8.57947	8.91686
L1ME3:L1:LINE	247.04	194.265	L1ME3	220.653	-0.341212	0.180503	-1.89034	0.058713	0.199842	NS	FALSE	8.9486	8.60188
Charlie8:hAT-Charlie:DNA	237.115	226.888	Charlie8	232.002	-0.0918442	0.182005	-0.504624	0.613823	0.774867	NS	FALSE	8.88944	8.82584
THE1B-int:ERVL-MaLR:LTR	235.434	231.024	THE1B-int	233.229	-0.00330794	0.186227	-0.0177629	0.985828	0.99112	NS	FALSE	8.87918	8.8519
FRAM:Alu:SINE	273.93	195.705	FRAM	234.818	-0.515892	0.179742	-2.87018	0.00410237	0.0301606	NS	FALSE	9.09767	8.61254
MER2:TcMar-Tigger:DNA	303.094	171.068	MER2	237.081	-0.836642	0.176219	-4.74774	2.057e-06	7.56161e-05	NS	FALSE	9.24362	8.41843
MLT1K:ERVL-MaLR:LTR	187.571	291.191	MLT1K	239.381	0.638901	0.159374	4.00883	6.10205e-05	0.00116829	NS	FALSE	8.55129	9.18582
L3b:CR1:LINE	256.56	225.938	L3b	241.249	-0.202686	0.162649	-1.24616	0.212706	0.421507	NS	FALSE	9.00315	8.81978
L1PREC2:L1:LINE	230.214	258.04	L1PREC2	244.127	0.172421	0.155313	1.11016	0.266932	0.479122	NS	FALSE	8.84683	9.01145
MER33:hAT-Charlie:DNA	259.681	230.318	MER33	244.999	-0.194989	0.171804	-1.13495	0.256396	0.468445	NS	FALSE	9.0206	8.84748
HERVE-int:ERV1:LTR	224.244	268.037	HERVE-int	246.14	0.2328	0.198422	1.17325	0.240694	0.456966	NS	FALSE	8.80892	9.06629
Tigger2:TcMar-Tigger:DNA	281.615	213.021	Tigger2	247.318	-0.427128	0.187975	-2.27225	0.0230712	0.101447	NS	FALSE	9.13758	8.73485
L1MB2:L1:LINE	304.433	193.97	L1MB2	249.202	-0.633574	0.185212	-3.4208	0.000624362	0.00667196	NS	FALSE	9.24998	8.59969
AluSc5:Alu:SINE	265.592	236.268	AluSc5	250.93	-0.182092	0.158767	-1.14692	0.251416	0.465846	NS	FALSE	9.05307	8.88428
MIR1_Amn:MIR:SINE	261.259	241.759	MIR1_Amn	251.509	-0.142689	0.178402	-0.799816	0.423817	0.633314	NS	FALSE	9.02934	8.91743
L1MA1:L1:LINE	250.168	255.381	L1MA1	252.774	0.0224115	0.152274	0.147179	0.882991	0.945977	NS	FALSE	8.96675	8.99651
THE1D:ERVL-MaLR:LTR	185.767	321.613	THE1D	253.69	0.775428	0.173298	4.47452	7.65817e-06	0.00018735	NS	FALSE	8.53735	9.32918
MLT1J:ERVL-MaLR:LTR	205.931	308.269	MLT1J	257.1	0.57087	0.157824	3.61714	0.000297874	0.00414767	NS	FALSE	8.68602	9.26805
MER34B-int:ERV1:LTR	276.718	237.76	MER34B-int	257.239	-0.22789	0.229794	-0.991715	0.321337	0.539869	NS	FALSE	9.11227	8.89336
L1ME3A:L1:LINE	287.173	233.275	L1ME3A	260.224	-0.288795	0.159801	-1.80722	0.0707284	0.222269	NS	FALSE	9.16578	8.86589
L1MA4:L1:LINE	277.93	244.21	L1MA4	261.07	-0.177097	0.158474	-1.11752	0.263774	0.47531	NS	FALSE	9.11858	8.93198
MSTA-int:ERVL-MaLR:LTR	230.048	306.45	MSTA-int	268.249	0.411872	0.152662	2.69793	0.0069772	0.0451553	NS	FALSE	8.84579	9.25951
LTR16C:ERVL:LTR	299.161	238.057	LTR16C	268.609	-0.301581	0.235439	-1.28093	0.200217	0.408119	NS	FALSE	9.22478	8.89516
L1MEf:L1:LINE	310.922	228.019	L1MEf	269.47	-0.435431	0.159801	-2.72483	0.00643351	0.0437301	NS	FALSE	9.28041	8.83301
L1MDa:L1:LINE	307.55	233.851	L1MDa	270.701	-0.411108	0.161607	-2.54387	0.0109633	0.0618112	NS	FALSE	9.26468	8.86945
L1MD1:L1:LINE	302.581	241.742	L1MD1	272.161	-0.324595	0.234938	-1.38162	0.167087	0.364167	NS	FALSE	9.24118	8.91733
L1MA2:L1:LINE	303.148	242.018	L1MA2	272.583	-0.313676	0.158865	-1.97448	0.0483277	0.168871	NS	FALSE	9.24388	8.91897
L1ME3G:L1:LINE	321.087	235.256	L1ME3G	278.171	-0.42981	0.182692	-2.35264	0.0186404	0.0867348	NS	FALSE	9.32682	8.87809
AluSg4:Alu:SINE	327.96	233.376	AluSg4	280.668	-0.515343	0.180689	-2.85211	0.00434303	0.0316765	NS	FALSE	9.35737	8.86651
THE1A-int:ERVL-MaLR:LTR	240.003	325.04	THE1A-int	282.522	0.428424	0.163418	2.62165	0.00875057	0.0529567	NS	FALSE	8.90691	9.34447
HAL1ME:L1:LINE	303.595	264.15	HAL1ME	283.873	-0.212284	0.15673	-1.35445	0.175592	0.37703	NS	FALSE	9.24601	9.04521
L1HS:L1:LINE	305.136	265.852	L1HS	285.494	-0.204218	0.206398	-0.989435	0.32245	0.540751	NS	FALSE	9.25331	9.05448
L1PA8:L1:LINE	295.288	287.483	L1PA8	291.385	-0.0245172	0.154955	-0.158222	0.874282	0.940826	NS	FALSE	9.20598	9.16733
L1M2:L1:LINE	282.459	300.514	L1M2	291.487	0.0998253	0.154321	0.646867	0.517718	0.71225	NS	FALSE	9.1419	9.23129
L1MB4:L1:LINE	338.116	246.394	L1MB4	292.255	-0.472199	0.173825	-2.71651	0.00659737	0.0439418	NS	FALSE	9.40138	8.94482
L1M1:L1:LINE	294.935	293.303	L1M1	294.119	0.0106182	0.162442	0.0653661	0.947883	0.970636	NS	FALSE	9.20425	9.19625
L1ME2:L1:LINE	360.316	232.194	L1ME2	296.255	-0.618765	0.163163	-3.79232	0.000149248	0.00236831	NS	FALSE	9.49312	8.85919
L1PA10:L1:LINE	302.59	293.321	L1PA10	297.956	-0.02832	0.161766	-0.175068	0.861026	0.937539	NS	FALSE	9.24122	9.19634
L1MA3:L1:LINE	326.119	272.998	L1MA3	299.558	-0.236561	0.154376	-1.53237	0.125431	0.304145	NS	FALSE	9.34925	9.09274
L1MB5:L1:LINE	327.251	285.43	L1MB5	306.341	-0.185878	0.157006	-1.18389	0.236457	0.452403	NS	FALSE	9.35425	9.157
L1MA4A:L1:LINE	354.905	283.512	L1MA4A	319.209	-0.313379	0.151172	-2.07299	0.0381728	0.144365	NS	FALSE	9.47129	9.14727
L1MEg:L1:LINE	357.192	282.92	L1MEg	320.056	-0.332238	0.145897	-2.27721	0.0227739	0.100621	NS	FALSE	9.48056	9.14425
L1MD2:L1:LINE	396.38	255.733	L1MD2	326.057	-0.619289	0.14946	-4.14351	3.42034e-05	0.000683324	NS	FALSE	9.63074	8.9985
MER58A:hAT-Charlie:DNA	391.215	269.962	MER58A	330.589	-0.545769	0.156427	-3.48896	0.000484912	0.0058636	NS	FALSE	9.61182	9.07661
L1MC4a:L1:LINE	373.949	287.253	L1MC4a	330.601	-0.398203	0.182873	-2.17748	0.0294448	0.120266	NS	FALSE	9.5467	9.16618
L1PA13:L1:LINE	332.497	331.31	L1PA13	331.903	0.00843533	0.14426	0.058473	0.953372	0.97134	NS	FALSE	9.3772	9.37204
SVA_F:SVA:Retroposon	309.944	365.549	SVA_F	337.747	0.255605	0.176814	1.44561	0.148286	0.341356	NS	FALSE	9.27587	9.51392
MLT1B:ERVL-MaLR:LTR	292.212	404.122	MLT1B	348.167	0.455068	0.145202	3.13405	0.00172413	0.0148082	NS	FALSE	9.19087	9.65865
FLAM_A:Alu:SINE	420.205	284.814	FLAM_A	352.509	-0.579486	0.16058	-3.6087	0.000307739	0.00422107	NS	FALSE	9.71495	9.15388
L1MC3:L1:LINE	375.203	361.232	L1MC3	368.218	-0.0401936	0.143159	-0.280763	0.778892	0.887469	NS	FALSE	9.55153	9.49678
L1PA16:L1:LINE	387.499	349.749	L1PA16	368.624	-0.135281	0.146915	-0.920812	0.357149	0.573811	NS	FALSE	9.59805	9.45018
L1MC1:L1:LINE	415.889	327.664	L1MC1	371.776	-0.323214	0.150551	-2.14688	0.0318028	0.125437	NS	FALSE	9.70005	9.35607
L1MA9:L1:LINE	397.486	356.785	L1MA9	377.136	-0.145581	0.148688	-0.979105	0.327528	0.546276	NS	FALSE	9.63476	9.47891
L1MC5:L1:LINE	482.948	284.285	L1MC5	383.617	-0.774366	0.145877	-5.30834	1.10629e-07	8.4723e-06	NS	FALSE	9.91572	9.15119
MLT1F2:ERVL-MaLR:LTR	260.036	522.771	MLT1F2	391.403	0.993545	0.176928	5.61553	1.95961e-08	2.001e-06	NS	FALSE	9.02257	10.03
AluSg7:Alu:SINE	433.739	354.609	AluSg7	394.174	-0.310594	0.166336	-1.86727	0.0618641	0.208253	NS	FALSE	9.76068	9.47008
MLT1A0:ERVL-MaLR:LTR	361.817	452.526	MLT1A0	407.172	0.324755	0.154014	2.1086	0.0349788	0.135665	NS	FALSE	9.49912	9.82186
MER20:hAT-Charlie:DNA	446.004	378.453	MER20	412.228	-0.252727	0.158836	-1.59112	0.111582	0.287239	NS	FALSE	9.80091	9.56397
AluSx4:Alu:SINE	439.945	386.011	AluSx4	412.978	-0.206014	0.15089	-1.36532	0.172152	0.371379	NS	FALSE	9.78118	9.5925
MER5B:hAT-Charlie:DNA	446.305	397.361	MER5B	421.833	-0.17608	0.146867	-1.19891	0.230564	0.446239	NS	FALSE	9.80188	9.63431
SVA_E:SVA:Retroposon	276.843	573.686	SVA_E	425.265	1.04138	0.236357	4.40597	1.0531e-05	0.00024195	NS	FALSE	9.11293	10.1641
L1ME4b:L1:LINE	550.214	304.307	L1ME4b	427.261	-0.861435	0.144248	-5.97189	2.3452e-09	3.07891e-07	NS	FALSE	10.1038	9.24938
MER5A1:hAT-Charlie:DNA	258.447	619.164	MER5A1	438.806	1.24721	0.171837	7.25812	3.92508e-13	6.01191e-11	NS	FALSE	9.01372	10.2742
THE1B:ERVL-MaLR:LTR	364.737	561.954	THE1B	463.345	0.616898	0.143676	4.29367	1.75741e-05	0.000367059	NS	FALSE	9.51071	10.1343
L1MEc:L1:LINE	560.838	414.395	L1MEc	487.616	-0.416977	0.175441	-2.37674	0.0174662	0.0853802	NS	FALSE	10.1314	9.69486
L1MB8:L1:LINE	602.783	373.005	L1MB8	487.894	-0.673892	0.14988	-4.49621	6.91762e-06	0.000181637	NS	FALSE	10.2355	9.54305
L1MD:L1:LINE	446.001	540.324	L1MD	493.163	0.260948	0.229122	1.13891	0.254742	0.468112	NS	FALSE	9.8009	10.0777
MLT1D:ERVL-MaLR:LTR	459.364	534.788	MLT1D	497.076	0.230557	0.134305	1.71667	0.0860392	0.247094	NS	FALSE	9.84349	10.0628
L1MB3:L1:LINE	577.966	418.414	L1MB3	498.19	-0.460183	0.135957	-3.38476	0.000712393	0.00727432	NS	FALSE	10.1748	9.70879
ALR/Alpha:centr:Satellite	245.718	755.444	ALR/Alpha	500.581	1.63009	0.21012	7.75791	8.63375e-15	1.58688e-12	Satellite	FALSE	8.94086	10.5612
MLT1C:ERVL-MaLR:LTR	435.822	598.054	MLT1C	516.938	0.453667	0.139501	3.25207	0.00114567	0.0108544	NS	FALSE	9.76759	10.2241
L1ME4a:L1:LINE	633.725	416.344	L1ME4a	525.034	-0.602561	0.13127	-4.59024	4.42747e-06	0.000135628	NS	FALSE	10.3077	9.70163
L1PA2:L1:LINE	669.522	501.388	L1PA2	585.455	-0.414182	0.140908	-2.93939	0.00328861	0.0249771	NS	FALSE	10.387	9.96978
LTR12C:ERV1:LTR	481.183	711.342	LTR12C	596.263	0.555173	0.159943	3.47107	0.000518388	0.00618699	NS	FALSE	9.91044	10.4744
MER5A:hAT-Charlie:DNA	587.12	605.973	MER5A	596.547	0.0361484	0.130171	0.2777	0.781243	0.887469	NS	FALSE	10.1975	10.2431
L1M4:L1:LINE	759.964	471.756	L1M4	615.86	-0.682962	0.128624	-5.30975	1.09776e-07	8.4723e-06	NS	FALSE	10.5698	9.8819
L1PA6:L1:LINE	701.129	562.452	L1PA6	631.791	-0.306731	0.134401	-2.28221	0.022477	0.0997893	NS	FALSE	10.4535	10.1356
L1MC5a:L1:LINE	733.367	540.933	L1MC5a	637.15	-0.446241	0.12566	-3.55119	0.000383496	0.00503475	NS	FALSE	10.5184	10.0793
L1PA7:L1:LINE	666.079	702.435	L1PA7	684.257	0.0859872	0.145311	0.591746	0.554021	0.735759	NS	FALSE	10.3795	10.4562
AluSq:Alu:SINE	761.075	613.899	AluSq	687.487	-0.320899	0.135711	-2.36458	0.0180505	0.086398	NS	FALSE	10.5719	10.2619
AluJr4:Alu:SINE	833.52	635.737	AluJr4	734.629	-0.403525	0.15698	-2.57055	0.0101538	0.0579586	NS	FALSE	10.7031	10.3123
FLAM_C:Alu:SINE	858.309	627.648	FLAM_C	742.978	-0.463874	0.136502	-3.39828	0.0006781	0.00700195	NS	FALSE	10.7454	10.2938
L1MEd:L1:LINE	879.541	627.239	L1MEd	753.39	-0.479896	0.215803	-2.22377	0.0261637	0.110296	NS	FALSE	10.7806	10.2929
L1PA5:L1:LINE	784.745	725.995	L1PA5	755.37	-0.103789	0.131249	-0.790784	0.42907	0.63872	NS	FALSE	10.6161	10.5038
Tigger1:TcMar-Tigger:DNA	890.867	658.511	Tigger1	774.689	-0.440276	0.120299	-3.65985	0.000252367	0.00373184	NS	FALSE	10.7991	10.3631
L1PA4:L1:LINE	805.265	770.055	L1PA4	787.66	-0.0553679	0.124269	-0.445548	0.655924	0.803363	NS	FALSE	10.6533	10.5888
L1PB1:L1:LINE	882.58	716.962	L1PB1	799.771	-0.293341	0.124634	-2.35363	0.018591	0.0867348	NS	FALSE	10.7856	10.4858
L1MC4:L1:LINE	1002.21	641.999	L1MC4	822.106	-0.644595	0.135373	-4.76164	1.92027e-06	7.35302e-05	NS	FALSE	10.969	10.3264
SVA_D:SVA:Retroposon	578.976	1073.73	SVA_D	826.354	0.884185	0.203025	4.35505	1.33038e-05	0.000285916	NS	FALSE	10.1774	11.0684
L1ME1:L1:LINE	1004.46	718.898	L1ME1	861.678	-0.473513	0.130455	-3.62971	0.000283737	0.00407429	NS	FALSE	10.9722	10.4896
HAL1:L1:LINE	897.791	1027	HAL1	962.395	0.186585	0.12333	1.51289	0.130308	0.311857	NS	FALSE	10.8102	11.0042
L1MB7:L1:LINE	1201.8	793.709	L1MB7	997.756	-0.60387	0.117698	-5.13069	2.88681e-07	1.76865e-05	NS	FALSE	11.231	10.6325
L1PA3:L1:LINE	1126.47	895.93	L1PA3	1011.2	-0.32887	0.115696	-2.84253	0.00447565	0.0323868	NS	FALSE	11.1376	10.8072
AluSc8:Alu:SINE	1113.52	910.887	AluSc8	1012.2	-0.296475	0.123149	-2.40744	0.0160648	0.0804682	NS	FALSE	11.1209	10.8311
L1M5:L1:LINE	1319.15	871.955	L1M5	1095.55	-0.59631	0.122176	-4.88074	1.05688e-06	4.41488e-05	NS	FALSE	11.3654	10.7681
L3:CR1:LINE	1180	1046.32	L3	1113.16	-0.180374	0.119535	-1.50897	0.131308	0.313433	NS	FALSE	11.2046	11.0311
AluSc:Alu:SINE	1255.6	1112.63	AluSc	1184.11	-0.182712	0.130687	-1.39809	0.162085	0.359798	NS	FALSE	11.2942	11.1198
AluSx3:Alu:SINE	1294.18	1256.01	AluSx3	1275.1	-0.0486273	0.175041	-0.277804	0.781163	0.887469	NS	FALSE	11.3378	11.2946
L2:L2:LINE	1479.07	1410.4	L2	1444.74	-0.069388	0.111347	-0.623172	0.533172	0.720427	NS	FALSE	11.5305	11.4619
MSTA:ERVL-MaLR:LTR	1701.1	1198.25	MSTA	1449.68	-0.503751	0.212245	-2.37344	0.0176233	0.0856922	NS	FALSE	11.7323	11.2267
AluSg:Alu:SINE	1719.88	1400.84	AluSg	1560.36	-0.302586	0.13141	-2.30261	0.0213009	0.0959585	NS	FALSE	11.7481	11.4521
MIR3:MIR:SINE	1656.94	1562.32	MIR3	1609.63	-0.0903505	0.120592	-0.749222	0.453724	0.662837	NS	FALSE	11.6943	11.6095
HERVH-int:ERV1:LTR	1913.35	1438.19	HERVH-int	1675.77	-0.413445	0.140983	-2.93259	0.00336147	0.0251154	NS	FALSE	11.9019	11.49
MIRc:MIR:SINE	1997.93	1722.27	MIRc	1860.1	-0.219695	0.124843	-1.75976	0.0784478	0.232952	NS	FALSE	11.9643	11.7501
L2b:L2:LINE	1933.24	2069.92	L2b	2001.58	0.0969252	0.103549	0.936036	0.349255	0.564824	NS	FALSE	11.9168	12.0154
AluSz6:Alu:SINE	2297.53	1812.98	AluSz6	2055.26	-0.347298	0.131122	-2.64867	0.00808083	0.0498408	NS	FALSE	12.1659	11.8241
AluSq2:Alu:SINE	2777.85	2267.04	AluSq2	2522.45	-0.296847	0.122632	-2.42063	0.0154938	0.0791047	NS	FALSE	12.4398	12.1466
AluSp:Alu:SINE	2699.14	2373.74	AluSp	2536.44	-0.18935	0.144951	-1.3063	0.19145	0.396267	NS	FALSE	12.3983	12.2129
AluJo:Alu:SINE	3439.55	2454.89	AluJo	2947.22	-0.490437	0.138767	-3.53425	0.000408928	0.00521951	NS	FALSE	12.748	12.2614
L2c:L2:LINE	3393.22	2987.58	L2c	3190.4	-0.182636	0.0982496	-1.8589	0.0630415	0.20991	NS	FALSE	12.7284	12.5448
AluJr:Alu:SINE	3938.54	2796.27	AluJr	3367.4	-0.497535	0.144059	-3.45368	0.000552991	0.0064329	NS	FALSE	12.9434	12.4493
MIR:MIR:SINE	3847.07	3150.63	MIR	3498.85	-0.290945	0.112846	-2.57824	0.00993048	0.0573969	NS	FALSE	12.9095	12.6214
L2a:L2:LINE	3912.66	3763.15	L2a	3837.91	-0.0574168	0.100225	-0.572878	0.566727	0.742971	NS	FALSE	12.9339	12.8777
AluY:Alu:SINE	3898.62	3837.59	AluY	3868.1	-0.0248527	0.11292	-0.220092	0.8258	0.919891	NS	FALSE	12.9287	12.906
AluSz:Alu:SINE	4963.26	3968.43	AluSz	4465.84	-0.325432	0.13388	-2.43077	0.0150669	0.07782	NS	FALSE	13.2771	12.9544
MIRb:MIR:SINE	4901.12	4136.74	MIRb	4518.93	-0.246737	0.111636	-2.21019	0.0270921	0.113171	NS	FALSE	13.2589	13.0143
AluSx:Alu:SINE	5062.66	4377.52	AluSx	4720.09	-0.212226	0.134122	-1.58234	0.113572	0.289925	NS	FALSE	13.3057	13.0959
AluSx1:Alu:SINE	5154.7	4381.12	AluSx1	4767.91	-0.236982	0.127286	-1.8618	0.0626306	0.209414	NS	FALSE	13.3317	13.0971
AluJb:Alu:SINE	6026.11	4482.59	AluJb	5254.35	-0.429024	0.124219	-3.45377	0.000552801	0.0064329	NS	FALSE	13.557	13.1301

## Sheet: Fig. 3b
Cellline	Treatment	TE	Log2FC	Padj	Sym
GP5d_p53_KO	DNMTi	Tigger17	0.337401	0.726634	ns
GP5d_p53_KO	DNMTi	HERV-Fc2-int	6.37885	8.44e-06	****
GP5d_p53_KO	DNMTi	LTR12C	1.39417	1.41e-30	****
GP5d_p53_KO	DNMTi	LTR12D	2.89593	2.23242e-25	****
GP5d_p53_KO	DNMTi	L1P	1.4	0.388626	ns
GP5d_p53_KO	HDACi	Tigger17	2.02192	0.000143701	***
GP5d_p53_KO	HDACi	HERV-Fc2-int	0.484584	0.885786	ns
GP5d_p53_KO	HDACi	LTR12C	2.19013	4.53e-77	****
GP5d_p53_KO	HDACi	LTR12D	2.73629	8.44e-23	****
GP5d_p53_KO	HDACi	L1P	2.20449	0.265697	ns
GP5d_p53_KO	SetDB1i	Tigger17	2.07869	2.39e-05	****
GP5d_p53_KO	SetDB1i	HERV-Fc2-int	-0.600852	0.836353	ns
GP5d_p53_KO	SetDB1i	LTR12C	-0.610669	2.06e-06	****
GP5d_p53_KO	SetDB1i	LTR12D	0.273554	0.469278	ns
GP5d_p53_KO	SetDB1i	L1P	1.88835	0.299185	ns
GP5d_p53_KO	DNMTi-HDACi	Tigger17	1.13978	0.0290019	*
GP5d_p53_KO	DNMTi-HDACi	HERV-Fc2-int	5.86072	1.24e-05	****
GP5d_p53_KO	DNMTi-HDACi	LTR12C	4.61115	0	ns
GP5d_p53_KO	DNMTi-HDACi	LTR12D	6.1102	1.21e-117	****
GP5d_p53_KO	DNMTi-HDACi	L1P	3.33821	0.0288626	*

## Sheet: Fig. 3c
Celll line	Down regulated	Upregulated
GP5d	905	2301
GP5d_p53_KO#1	5131	27489
GP5d_p53_KO#2	1710	8785
LNCaP-1FP	394	3258
LNCaP-1FP p53-KO	1101	6045

[truncated: 46 more sheets: Fig. 3d, Fig. 3f, Fig. 3h, Fig. 4a, Fig.4b, Fig. 4c, Fig. 4f, Fig. 4i, Fig. 5a and Supp. Fig. 9a, Fig. 5b, Fig. 5c, Fig. 5d, Fig. 5e, Fig. 6a, Fig. 6c, Fig. 6g, Fig. 6h, Fig. 6i, Fig. 7a,c and Supp. Fig. 14a, Fig. 7b …]
